# Supplementary material for: Crystal structure of a supra­molecular lithium complex of p-tert-butyl­calix[4]arene
Source: Acta Crystallogr E Crystallogr Commun. 2018 Apr 17;74(Pt 5):575–9. doi: 10.1107/S2056989018001834 (PMC5947466; doi:10.1107/S2056989018001834)
Supplement: Supplementary file 1 [file e-74-00575-sup1.cif]

##############################################################################
#                                                                            #
# This CIF contains the data in a paper accepted for publication in          #
# Acta Crystallographica Section E. It conforms to the requirements of       #
# Notes for Authors for Acta Crystallographica Section E, and has been       #
# peer reviewed under the auspices of the IUCr Commission on Journals.       #
#                                                                            #
# Full details of the Crystallographic Information File format               #
# are given in the paper "The Crystallographic Information File (CIF):       #
# a New Standard Archive File for Crystallography" by S. R. Hall, F. H.      #
# Allen and I. D. Brown [Acta Cryst. (1991), A47, 655-685].                  #
#                                                                            #
# The current version of the core CIF dictionary is obtainable from          #
# ftp://ftp.iucr.org/pub/cif_core.dic.                                       #
#                                                                            #
# Software is freely available for graphical display of the structure(s)     #
# in this CIF. For information consult the CIF software page                 #
# http://www.iucr.org/resources/cif/software.                                #
#                                                                            #
# This file may be used for bona fide research purposes within the           #
# scientific community so long as proper attribution is given to the journal # 
# article from which it was obtained.                                        #
#                                                                            #
##############################################################################
data_I
_audit_creation_method     'SHELXL-2014/7'
_database_code_depnum_ccdc_archive     'CCDC 1563055'
_chemical_name_systematic
;\
Tetramethanollithium 5,11,17,23-tetra-<i>tert</i>-butyl-\
25,26,27-trihydroxy-28-oxidocalix[4]arene methanol monosolvate
;
_chemical_name_common     ?
_chemical_formula_moiety     'Li C4 H16 O4 +, C44 H55 O4 -, C H3 OH'
_chemical_formula_sum     'C49 H75 Li O9'
_chemical_formula_iupac     '[Li (C H3 O H)4] (C44 H55 O4), C H3 O H'
_chemical_formula_weight     815.03
_chemical_melting_point     ?
_shelx_space_group_comment
;
The symmetry employed for this shelxl refinement is uniquely defined
by the following loop, which should always be used as a source of
symmetry information in preference to the above space-group names.
They are only intended as comments.
;
_space_group_crystal_system     monoclinic
_space_group_name_H-M_alt     'P 21/n'
_space_group_name_Hall     '-P 2yn'
loop_
    _space_group_symop_operation_xyz
    'x, y, z'
    '-x+1/2, y+1/2, -z+1/2'
    '-x, -y, -z'
    'x-1/2, -y-1/2, z-1/2'
_cell_length_a     12.8434(4)
_cell_length_b     20.0919(6)
_cell_length_c     19.3168(6)
_cell_angle_alpha     90
_cell_angle_beta     92.561(2)
_cell_angle_gamma     90
_cell_volume     4979.7(3)
_cell_formula_units_Z     4
_cell_measurement_reflns_used     9823
_cell_measurement_theta_min     3.18
_cell_measurement_theta_max     63.83
_cell_measurement_temperature     200
_exptl_crystal_description     Plane
_exptl_crystal_colour     colorless
_exptl_crystal_size_max     0.20
_exptl_crystal_size_mid     0.20
_exptl_crystal_size_min     0.10
_exptl_crystal_density_diffrn     1.087
_exptl_crystal_density_meas     ?
_exptl_crystal_density_method     'not measured'
_exptl_crystal_F_000     1776
_exptl_absorpt_coefficient_mu     0.578
_exptl_absorpt_correction_type     multi-scan
_exptl_absorpt_process_details
;
(SADABS; Bruker 2006)
;
_shelx_estimated_absorpt_T_min     ?
_shelx_estimated_absorpt_T_max     ?
_exptl_absorpt_correction_T_min     0.8932
_exptl_absorpt_correction_T_max     0.9445
_diffrn_ambient_temperature     200
_diffrn_radiation_type     CuK\a
_diffrn_radiation_wavelength     1.54178
_diffrn_radiation_source     'fine-focus sealed tube'
_diffrn_measurement_device_type     'Bruker APEXII CCD'
_diffrn_measurement_method     '\f and \w scans'
_diffrn_detector_area_resol_mean     8.333
_diffrn_reflns_number     41849
_diffrn_reflns_av_R_equivalents     0.0207
_diffrn_reflns_theta_min     3.175
_diffrn_reflns_theta_max     65.009
_diffrn_reflns_theta_full     65.009
_diffrn_measured_fraction_theta_max     0.974
_diffrn_measured_fraction_theta_full     0.974
_diffrn_reflns_limit_h_min     -14
_diffrn_reflns_limit_h_max     14
_diffrn_reflns_limit_k_min     -22
_diffrn_reflns_limit_k_max     23
_diffrn_reflns_limit_l_min     -22
_diffrn_reflns_limit_l_max     22
_refine_special_details
;
Refinement was performed using all reflections. The weighted
R-factor (wR) and goodness of fit (S) are based on F^2^.
R-factor (gt) are based on F. The threshold expression of
F^2^ > 2.0 sigma(F^2^) is used only for calculating R-factor (gt).
;
_reflns_number_total     8251
_reflns_number_gt     6715
_reflns_threshold_expression     'I > 2\s(I)'
_refine_ls_structure_factor_coef     Fsqd
_refine_ls_matrix_type     full
_refine_ls_R_factor_all     0.0771
_refine_ls_R_factor_gt     0.0654
_refine_ls_wR_factor_gt     0.1909
_refine_ls_wR_factor_ref     0.2032
_refine_ls_goodness_of_fit_ref     1.059
_refine_ls_restrained_S_all     1.059
_refine_ls_number_reflns     8251
_refine_ls_number_parameters     557
_refine_ls_number_restraints     0
_refine_ls_hydrogen_treatment     mixed
_refine_ls_weighting_scheme     calc
_refine_ls_weighting_details
              'w=1/[\s^2^(Fo^2^)+(0.1063P)^2^+3.6084P] where P=(Fo^2^+2Fc^2^)/3'
_atom_sites_solution_hydrogens     mixed
_atom_sites_solution_primary     direct
_atom_sites_solution_secondary     difmap
_refine_ls_shift/su_max     0.000
_refine_ls_shift/su_mean     0.000
_refine_diff_density_max     1.461
_refine_diff_density_min     -0.394
_refine_ls_extinction_method     none
_refine_ls_extinction_coef     ?
loop_
    _atom_type_symbol
    _atom_type_description
    _atom_type_scat_dispersion_real
    _atom_type_scat_dispersion_imag
    _atom_type_scat_source
    'C' 'C' 0.0181 0.0091
                         'International Tables Vol C Tables 4.2.6.8 and 6.1.1.4'
    'H' 'H' 0.0000 0.0000
                         'International Tables Vol C Tables 4.2.6.8 and 6.1.1.4'
    'Li' 'Li' 0.0008 0.0003
                         'International Tables Vol C Tables 4.2.6.8 and 6.1.1.4'
    'O' 'O' 0.0492 0.0322
                         'International Tables Vol C Tables 4.2.6.8 and 6.1.1.4'
_computing_data_collection
;
APEX2 (Bruker, 2006)
;
_computing_cell_refinement
;
SAINT (Bruker, 2006)
;
_computing_data_reduction
;
<i>SAINT</i> (Bruker, 2006)
;
_computing_structure_solution
;
<i>SHELXT</i> (Sheldrick, 2015a)
;
_computing_structure_refinement
;
<i>SHELXL2014</i> (Sheldrick, 2015b)
;
_computing_molecular_graphics
;
<i>ORTEP-3 for Windows</i> (Farrugia, 2012)
;
_computing_publication_material
;
<i>Yadokari-XG</i> (Kabuto <i>et al.</i>,  2009) and
<i>Mercury</i> (Macrae <i>et al.</i>, 2008)
;
loop_
    _atom_site_type_symbol
    _atom_site_label
    _atom_site_fract_x
    _atom_site_fract_y
    _atom_site_fract_z
    _atom_site_U_iso_or_equiv
    _atom_site_adp_type
    _atom_site_calc_flag
    _atom_site_occupancy
    _atom_site_disorder_assembly
    _atom_site_disorder_group
    C C1 0.76784(19) 0.08132(12) 0.95506(12) 0.0392(5) Uani d 1 . .
    C C2 0.66560(18) 0.09379(12) 0.93080(12) 0.0373(5) Uani d 1 . .
    H H1 0.621091 0.118191 0.959486 0.045 Uiso calc 1 . .
    C C3 0.62623(17) 0.07212(11) 0.86666(11) 0.0337(5) Uani d 1 . .
    C C4 0.69117(17) 0.03573(11) 0.82392(11) 0.0326(5) Uani d 1 . .
    C C5 0.79496(17) 0.02383(11) 0.84604(12) 0.0345(5) Uani d 1 . .
    C C6 0.83058(18) 0.04662(12) 0.91089(12) 0.0380(5) Uani d 1 . .
    H H2 0.900898 0.038046 0.925538 0.046 Uiso calc 1 . .
    C C7 0.45550(17) 0.26708(12) 0.78857(12) 0.0385(5) Uani d 1 . .
    C C8 0.46863(17) 0.26210(13) 0.71766(12) 0.0387(5) Uani d 1 . .
    H H3 0.457513 0.300562 0.689690 0.046 Uiso calc 1 . .
    C C9 0.49727(16) 0.20330(12) 0.68618(12) 0.0364(5) Uani d 1 . .
    C C10 0.51265(16) 0.14659(12) 0.72660(12) 0.0349(5) Uani d 1 . .
    C C11 0.50132(16) 0.14914(12) 0.79826(11) 0.0344(5) Uani d 1 . .
    C C12 0.47390(17) 0.20927(12) 0.82756(12) 0.0369(5) Uani d 1 . .
    H H4 0.467306 0.211298 0.876300 0.044 Uiso calc 1 . .
    C C13 0.78349(19) 0.26506(12) 0.57083(12) 0.0395(5) Uani d 1 . .
    C C14 0.83391(19) 0.20539(12) 0.55992(12) 0.0390(6) Uani d 1 . .
    H H5 0.905410 0.206537 0.549319 0.047 Uiso calc 1 . .
    C C15 0.78502(18) 0.14371(12) 0.56372(11) 0.0354(5) Uani d 1 . .
    C C16 0.67899(18) 0.14313(12) 0.57703(11) 0.0354(5) Uani d 1 . .
    C C17 0.62574(18) 0.20153(12) 0.59032(11) 0.0371(5) Uani d 1 . .
    C C18 0.67867(19) 0.26118(13) 0.58751(12) 0.0410(6) Uani d 1 . .
    H H6 0.642613 0.301143 0.597261 0.049 Uiso calc 1 . .
    C C19 1.05823(18) 0.09337(12) 0.70485(13) 0.0418(6) Uani d 1 . .
    C C20 1.01017(17) 0.05755(12) 0.75598(13) 0.0395(5) Uani d 1 . .
    H H7 1.043514 0.054747 0.800787 0.047 Uiso calc 1 . .
    C C21 0.91492(17) 0.02561(11) 0.74393(12) 0.0354(5) Uani d 1 . .
    C C22 0.86546(17) 0.03069(11) 0.67883(12) 0.0337(5) Uani d 1 . .
    C C23 0.90887(17) 0.06798(12) 0.62654(12) 0.0357(5) Uani d 1 . .
    C C24 1.00575(18) 0.09739(12) 0.64050(13) 0.0401(6) Uani d 1 . .
    H H8 1.037292 0.121225 0.604494 0.048 Uiso calc 1 . .
    C C25 0.51496(17) 0.08751(12) 0.84342(12) 0.0372(5) Uani d 1 . .
    H H9 0.473547 0.093272 0.885011 0.045 Uiso calc 1 . .
    H H10 0.486068 0.048761 0.817385 0.045 Uiso calc 1 . .
    C C26 0.51156(18) 0.20106(13) 0.60839(12) 0.0406(6) Uani d 1 . .
    H H11 0.477998 0.160327 0.589089 0.049 Uiso calc 1 . .
    H H12 0.476077 0.239910 0.586407 0.049 Uiso calc 1 . .
    C C27 0.84858(18) 0.08067(12) 0.55860(12) 0.0378(5) Uani d 1 . .
    H H13 0.897651 0.085075 0.520772 0.045 Uiso calc 1 . .
    H H14 0.801769 0.042596 0.547653 0.045 Uiso calc 1 . .
    C C28 0.86781(18) -0.01488(12) 0.80093(12) 0.0375(5) Uani d 1 . .
    H H15 0.925062 -0.033610 0.830930 0.045 Uiso calc 1 . .
    H H16 0.828803 -0.052668 0.779515 0.045 Uiso calc 1 . .
    C C29 0.8047(2) 0.10237(14) 1.02850(13) 0.0491(6) Uani d 1 . .
    C C30 0.7435(4) 0.0613(2) 1.08047(17) 0.0999(15) Uani d 1 . .
    H H17 0.668580 0.067370 1.070758 0.150 Uiso calc 1 . .
    H H18 0.761205 0.014078 1.075957 0.150 Uiso calc 1 . .
    H H19 0.761885 0.076280 1.127723 0.150 Uiso calc 1 . .
    C C31 0.7776(3) 0.17521(19) 1.0412(2) 0.0817(11) Uani d 1 . .
    H H20 0.702438 0.181772 1.033078 0.123 Uiso calc 1 . .
    H H21 0.797621 0.187096 1.089159 0.123 Uiso calc 1 . .
    H H22 0.815358 0.203520 1.009480 0.123 Uiso calc 1 . .
    C C32 0.9206(3) 0.0945(2) 1.04151(19) 0.0893(13) Uani d 1 . .
    H H23 0.940253 0.048049 1.033720 0.134 Uiso calc 1 . .
    H H24 0.957366 0.123369 1.009797 0.134 Uiso calc 1 . .
    H H25 0.939630 0.106944 1.089476 0.134 Uiso calc 1 . .
    C C33 0.4217(2) 0.33149(13) 0.82393(14) 0.0483(6) Uani d 1 . .
    C C34 0.3259(3) 0.31832(16) 0.86617(17) 0.0646(8) Uani d 1 . .
    H H26 0.268945 0.301671 0.835477 0.097 Uiso calc 1 . .
    H H27 0.343143 0.285070 0.901997 0.097 Uiso calc 1 . .
    H H28 0.304356 0.359772 0.888088 0.097 Uiso calc 1 . .
    C C35 0.3903(3) 0.38581(16) 0.77120(18) 0.0744(10) Uani d 1 . .
    H H29 0.333490 0.369450 0.740210 0.112 Uiso calc 1 . .
    H H30 0.367093 0.425437 0.795745 0.112 Uiso calc 1 . .
    H H31 0.450375 0.397248 0.743962 0.112 Uiso calc 1 . .
    C C36 0.5101(3) 0.3574(2) 0.8719(2) 0.0909(12) Uani d 1 . .
    H H32 0.571635 0.365840 0.844952 0.136 Uiso calc 1 . .
    H H33 0.488380 0.398774 0.893783 0.136 Uiso calc 1 . .
    H H34 0.527167 0.324072 0.907692 0.136 Uiso calc 1 . .
    C C37 0.8372(2) 0.33242(13) 0.56622(14) 0.0502(7) Uani d 1 . .
    C C38 0.7819(4) 0.3747(2) 0.5104(3) 0.1056(16) Uani d 1 . .
    H H35 0.816671 0.417941 0.507589 0.158 Uiso calc 1 . .
    H H36 0.784179 0.351932 0.465588 0.158 Uiso calc 1 . .
    H H37 0.709105 0.381352 0.522014 0.158 Uiso calc 1 . .
    C C39 0.9517(3) 0.32673(16) 0.54956(18) 0.0671(9) Uani d 1 . .
    H H38 0.982298 0.371323 0.547234 0.101 Uiso calc 1 . .
    H H39 0.988990 0.300901 0.585886 0.101 Uiso calc 1 . .
    H H40 0.957595 0.304301 0.504852 0.101 Uiso calc 1 . .
    C C40 0.8356(3) 0.36674(17) 0.6372(2) 0.0764(10) Uani d 1 . .
    H H41 0.869993 0.410165 0.634851 0.115 Uiso calc 1 . .
    H H42 0.763233 0.372949 0.650028 0.115 Uiso calc 1 . .
    H H43 0.872446 0.339017 0.672132 0.115 Uiso calc 1 . .
    C C41 1.1651(2) 0.12642(17) 0.71726(16) 0.0569(7) Uani d 1 . .
    C C42 1.2390(3) 0.0983(4) 0.6681(3) 0.152(3) Uani d 1 . .
    H H44 1.245849 0.050269 0.675822 0.228 Uiso calc 1 . .
    H H45 1.212602 0.106484 0.620456 0.228 Uiso calc 1 . .
    H H46 1.307207 0.119585 0.675508 0.228 Uiso calc 1 . .
    C C43 1.2088(3) 0.1184(3) 0.7914(2) 0.0982(14) Uani d 1 . .
    H H47 1.159602 0.137049 0.823511 0.147 Uiso calc 1 . .
    H H48 1.219424 0.070991 0.801543 0.147 Uiso calc 1 . .
    H H49 1.275553 0.141857 0.796839 0.147 Uiso calc 1 . .
    C C44 1.1537(4) 0.2011(2) 0.7058(3) 0.1234(19) Uani d 1 . .
    H H50 1.104797 0.219191 0.738495 0.185 Uiso calc 1 . .
    H H51 1.221716 0.222572 0.713330 0.185 Uiso calc 1 . .
    H H52 1.127111 0.209471 0.658278 0.185 Uiso calc 1 . .
    C C45 1.0638(3) 0.4028(2) 0.7522(2) 0.0873(12) Uani d 1 . .
    H H53 1.055124 0.421695 0.705518 0.131 Uiso calc 1 . .
    H H54 1.121242 0.425519 0.777618 0.131 Uiso calc 1 . .
    H H55 1.079539 0.355241 0.748939 0.131 Uiso calc 1 . .
    C C46 1.1121(3) 0.48291(18) 0.92075(18) 0.0740(9) Uani d 1 . .
    H H56 1.158468 0.496325 0.959936 0.111 Uiso calc 1 . .
    H H57 1.153669 0.471653 0.881086 0.111 Uiso calc 1 . .
    H H58 1.064767 0.519665 0.908156 0.111 Uiso calc 1 . .
    C C47 0.7645(3) 0.3692(2) 0.9612(2) 0.0964(13) Uani d 1 . .
    H H59 0.693686 0.387179 0.962822 0.145 Uiso calc 1 . .
    H H60 0.761040 0.320979 0.953826 0.145 Uiso calc 1 . .
    H H61 0.802949 0.378616 1.005018 0.145 Uiso calc 1 . .
    C C48 1.0529(3) 0.2521(2) 0.9146(2) 0.0881(12) Uani d 1 . .
    H H62 1.036956 0.204507 0.910682 0.132 Uiso calc 1 . .
    H H63 1.114548 0.262203 0.888369 0.132 Uiso calc 1 . .
    H H64 1.066664 0.263650 0.963430 0.132 Uiso calc 1 . .
    C C49 0.7898(4) 0.2062(3) 0.7671(2) 0.1036(15) Uani d 1 . .
    H H65 0.742500 0.244404 0.763110 0.18(3) Uiso calc 1 A 1
    H H66 0.751149 0.165274 0.755859 0.28(5) Uiso calc 1 A 1
    H H67 0.846004 0.211673 0.734910 0.18(3) Uiso calc 1 A 1
    Li Li1 0.9522(4) 0.3821(3) 0.8811(3) 0.0634(13) Uani d 1 . .
    O O1 0.65262(12) 0.01180(8) 0.76275(8) 0.0357(4) Uani d 1 . .
    O O2 0.53575(13) 0.08851(9) 0.69430(8) 0.0407(4) Uani d 1 . .
    H H68 0.572(3) 0.0638(16) 0.7202(17) 0.061 Uiso d 1 . .
    O O3 0.77306(13) -0.00130(9) 0.66416(9) 0.0417(4) Uani d 1 . .
    H H69 0.736(3) 0.0003(15) 0.7021(17) 0.063 Uiso d 1 . .
    O O4 0.62688(13) 0.08283(9) 0.57403(9) 0.0423(4) Uani d 1 . .
    H H70 0.589(3) 0.0795(16) 0.6120(18) 0.063 Uiso d 1 . .
    O O5 0.97040(17) 0.41161(11) 0.78777(11) 0.0619(6) Uani d 1 . .
    H H71 0.933(3) 0.440(2) 0.762(2) 0.093 Uiso d 1 . .
    O O6 1.05402(19) 0.42743(12) 0.93941(12) 0.0702(6) Uani d 1 . .
    H H72 1.069(3) 0.420(2) 0.987(3) 0.105 Uiso d 1 . .
    O O7 0.8138(2) 0.39801(16) 0.90840(17) 0.0986(10) Uani d 1 . .
    H H73 0.783(5) 0.430(3) 0.894(3) 0.148 Uiso d 1 . .
    O O8 0.9716(3) 0.28755(14) 0.8890(2) 0.1247(15) Uani d 1 . .
    H H74 0.937(6) 0.269(4) 0.870(4) 0.187 Uiso d 1 . .
    O O9 0.8315(5) 0.2023(2) 0.8336(3) 0.196(3) Uani d 1 . .
    H H75 0.804567 0.170190 0.854065 0.295 Uiso calc 1 . .
loop_
    _atom_site_aniso_label
    _atom_site_aniso_U_11
    _atom_site_aniso_U_22
    _atom_site_aniso_U_33
    _atom_site_aniso_U_12
    _atom_site_aniso_U_13
    _atom_site_aniso_U_23
    C1 0.0394(13) 0.0415(13) 0.0365(12) 0.0012(10) -0.0019(10) 0.0006(10)
    C2 0.0352(12) 0.0438(13) 0.0331(12) 0.0029(10) 0.0024(10) 0.0002(10)
    C3 0.0304(11) 0.0381(12) 0.0330(11) -0.0005(9) 0.0043(9) 0.0051(9)
    C4 0.0317(12) 0.0350(12) 0.0310(11) -0.0035(9) 0.0007(9) 0.0032(9)
    C5 0.0328(12) 0.0364(12) 0.0346(12) 0.0008(9) 0.0029(9) 0.0034(9)
    C6 0.0309(12) 0.0435(13) 0.0392(13) -0.0001(10) -0.0021(10) 0.0043(10)
    C7 0.0274(11) 0.0481(14) 0.0400(13) -0.0041(10) 0.0021(9) 0.0018(10)
    C8 0.0270(11) 0.0491(14) 0.0398(13) 0.0001(10) 0.0013(9) 0.0074(11)
    C9 0.0224(11) 0.0543(14) 0.0325(12) 0.0006(10) -0.0007(9) 0.0037(10)
    C10 0.0209(10) 0.0475(14) 0.0363(12) -0.0020(9) -0.0003(9) -0.0004(10)
    C11 0.0198(10) 0.0486(14) 0.0348(12) -0.0016(9) 0.0011(9) 0.0038(10)
    C12 0.0266(11) 0.0516(14) 0.0326(12) -0.0015(10) 0.0019(9) 0.0025(10)
    C13 0.0439(13) 0.0453(14) 0.0296(11) 0.0006(11) 0.0045(10) -0.0008(10)
    C14 0.0356(12) 0.0508(15) 0.0310(12) -0.0005(11) 0.0063(9) -0.0014(10)
    C15 0.0376(12) 0.0441(13) 0.0245(10) -0.0011(10) 0.0031(9) -0.0027(9)
    C16 0.0358(12) 0.0468(14) 0.0235(10) -0.0020(10) -0.0003(9) -0.0011(9)
    C17 0.0351(12) 0.0513(14) 0.0249(11) 0.0026(10) 0.0000(9) 0.0042(10)
    C18 0.0431(14) 0.0479(14) 0.0325(12) 0.0077(11) 0.0059(10) 0.0022(10)
    C19 0.0285(12) 0.0463(14) 0.0510(14) -0.0005(10) 0.0053(10) -0.0066(11)
    C20 0.0293(12) 0.0465(14) 0.0425(13) 0.0035(10) 0.0002(10) -0.0060(11)
    C21 0.0304(12) 0.0363(12) 0.0397(12) 0.0032(9) 0.0042(9) -0.0043(10)
    C22 0.0285(11) 0.0342(12) 0.0387(12) -0.0005(9) 0.0038(9) -0.0062(9)
    C23 0.0313(12) 0.0395(13) 0.0370(12) 0.0020(10) 0.0074(9) -0.0058(10)
    C24 0.0321(12) 0.0433(13) 0.0458(14) -0.0014(10) 0.0102(10) -0.0015(10)
    C25 0.0289(12) 0.0491(14) 0.0341(12) -0.0010(10) 0.0059(9) 0.0044(10)
    C26 0.0321(12) 0.0570(15) 0.0326(12) 0.0068(11) -0.0011(9) 0.0064(11)
    C27 0.0365(12) 0.0457(13) 0.0319(12) -0.0014(10) 0.0083(10) -0.0067(10)
    C28 0.0332(12) 0.0403(13) 0.0390(12) 0.0046(10) 0.0020(10) 0.0017(10)
    C29 0.0502(15) 0.0572(16) 0.0391(14) 0.0016(13) -0.0063(11) -0.0075(12)
    C30 0.142(4) 0.117(3) 0.0401(17) -0.036(3) -0.008(2) -0.0003(19)
    C31 0.073(2) 0.081(2) 0.088(2) 0.0166(19) -0.0279(19) -0.039(2)
    C32 0.066(2) 0.129(3) 0.069(2) 0.030(2) -0.0309(18) -0.043(2)
    C33 0.0541(16) 0.0450(14) 0.0459(14) -0.0036(12) 0.0046(12) -0.0010(11)
    C34 0.073(2) 0.0594(18) 0.0626(18) 0.0134(16) 0.0228(16) 0.0010(15)
    C35 0.105(3) 0.0514(18) 0.069(2) 0.0131(18) 0.0228(19) 0.0064(15)
    C36 0.085(3) 0.084(3) 0.102(3) -0.010(2) -0.015(2) -0.036(2)
    C37 0.0540(16) 0.0452(15) 0.0522(15) -0.0020(12) 0.0103(12) 0.0011(12)
    C38 0.103(3) 0.078(3) 0.134(4) -0.023(2) -0.020(3) 0.058(3)
    C39 0.068(2) 0.0579(18) 0.078(2) -0.0197(15) 0.0283(17) -0.0135(16)
    C40 0.083(2) 0.0604(19) 0.087(2) -0.0145(17) 0.0283(19) -0.0277(17)
    C41 0.0343(14) 0.073(2) 0.0632(18) -0.0130(13) 0.0023(12) -0.0065(15)
    C42 0.043(2) 0.264(7) 0.151(5) -0.049(3) 0.038(3) -0.105(5)
    C43 0.054(2) 0.143(4) 0.096(3) -0.033(2) -0.0148(19) -0.004(3)
    C44 0.106(4) 0.096(3) 0.164(5) -0.055(3) -0.042(3) 0.019(3)
    C45 0.064(2) 0.102(3) 0.096(3) 0.032(2) 0.003(2) 0.001(2)
    C46 0.085(2) 0.074(2) 0.062(2) -0.0032(19) -0.0116(17) 0.0150(17)
    C47 0.083(3) 0.114(3) 0.091(3) -0.004(2) -0.010(2) 0.039(3)
    C48 0.104(3) 0.086(3) 0.074(2) 0.034(2) 0.000(2) 0.003(2)
    C49 0.115(4) 0.113(4) 0.080(3) -0.023(3) -0.024(3) 0.025(2)
    Li1 0.057(3) 0.058(3) 0.073(3) 0.007(2) -0.015(2) 0.014(2)
    O1 0.0329(8) 0.0413(9) 0.0329(8) -0.0036(7) 0.0006(6) -0.0022(6)
    O2 0.0393(9) 0.0495(10) 0.0330(9) 0.0039(8) -0.0017(7) 0.0001(7)
    O3 0.0363(9) 0.0506(10) 0.0387(9) -0.0126(7) 0.0052(7) -0.0054(7)
    O4 0.0384(9) 0.0508(10) 0.0376(9) -0.0085(8) 0.0012(7) -0.0047(7)
    O5 0.0633(13) 0.0662(13) 0.0553(12) 0.0252(10) -0.0069(10) 0.0018(10)
    O6 0.0821(16) 0.0774(15) 0.0493(12) -0.0152(12) -0.0174(11) 0.0159(11)
    O7 0.0702(16) 0.105(2) 0.122(2) 0.0284(15) 0.0196(15) 0.0684(19)
    O8 0.109(2) 0.0535(15) 0.203(4) 0.0076(15) -0.082(2) 0.0104(19)
    O9 0.273(6) 0.114(3) 0.191(4) -0.084(3) -0.111(4) 0.046(3)
_geom_special_details
;
 All esds (except the esd in the dihedral angle between two l.s. planes)
 are estimated using the full covariance matrix.  The cell esds are taken
 into account individually in the estimation of esds in distances, angles
 and torsion angles; correlations between esds in cell parameters are only
 used when they are defined by crystal symmetry.  An approximate (isotropic)
 treatment of cell esds is used for estimating esds involving l.s. planes.
;
loop_
    _geom_bond_atom_site_label_1
    _geom_bond_atom_site_label_2
    _geom_bond_site_symmetry_2
    _geom_bond_distance
    _geom_bond_publ_flag
    C1 C6 . 1.387(3) ?
    C1 C2 . 1.397(3) ?
    C1 C29 . 1.535(3) ?
    C2 C3 . 1.387(3) ?
    C2 H1 . 0.9500 ?
    C3 C4 . 1.405(3) ?
    C3 C25 . 1.511(3) ?
    C4 O1 . 1.349(3) ?
    C4 C5 . 1.402(3) ?
    C5 C6 . 1.392(3) ?
    C5 C28 . 1.521(3) ?
    C6 H2 . 0.9500 ?
    C7 C8 . 1.391(3) ?
    C7 C12 . 1.399(3) ?
    C7 C33 . 1.535(4) ?
    C8 C9 . 1.386(3) ?
    C8 H3 . 0.9500 ?
    C9 C10 . 1.390(3) ?
    C9 C26 . 1.523(3) ?
    C10 O2 . 1.362(3) ?
    C10 C11 . 1.399(3) ?
    C11 C12 . 1.386(3) ?
    C11 C25 . 1.520(3) ?
    C12 H4 . 0.9500 ?
    C13 C14 . 1.383(3) ?
    C13 C18 . 1.400(3) ?
    C13 C37 . 1.524(4) ?
    C14 C15 . 1.393(3) ?
    C14 H5 . 0.9500 ?
    C15 C16 . 1.397(3) ?
    C15 C27 . 1.512(3) ?
    C16 O4 . 1.384(3) ?
    C16 C17 . 1.388(3) ?
    C17 C18 . 1.380(4) ?
    C17 C26 . 1.522(3) ?
    C18 H6 . 0.9500 ?
    C19 C20 . 1.389(4) ?
    C19 C24 . 1.390(4) ?
    C19 C41 . 1.534(4) ?
    C20 C21 . 1.392(3) ?
    C20 H7 . 0.9500 ?
    C21 C22 . 1.387(3) ?
    C21 C28 . 1.516(3) ?
    C22 O3 . 1.368(3) ?
    C22 C23 . 1.394(3) ?
    C23 C24 . 1.393(3) ?
    C23 C27 . 1.515(3) ?
    C24 H8 . 0.9500 ?
    C25 H9 . 0.9900 ?
    C25 H10 . 0.9900 ?
    C26 H11 . 0.9900 ?
    C26 H12 . 0.9900 ?
    C27 H13 . 0.9900 ?
    C27 H14 . 0.9900 ?
    C28 H15 . 0.9900 ?
    C28 H16 . 0.9900 ?
    C29 C32 . 1.507(4) ?
    C29 C31 . 1.527(4) ?
    C29 C30 . 1.542(5) ?
    C30 H17 . 0.9800 ?
    C30 H18 . 0.9800 ?
    C30 H19 . 0.9800 ?
    C31 H20 . 0.9800 ?
    C31 H21 . 0.9800 ?
    C31 H22 . 0.9800 ?
    C32 H23 . 0.9800 ?
    C32 H24 . 0.9800 ?
    C32 H25 . 0.9800 ?
    C33 C36 . 1.524(5) ?
    C33 C34 . 1.529(4) ?
    C33 C35 . 1.535(4) ?
    C34 H26 . 0.9800 ?
    C34 H27 . 0.9800 ?
    C34 H28 . 0.9800 ?
    C35 H29 . 0.9800 ?
    C35 H30 . 0.9800 ?
    C35 H31 . 0.9800 ?
    C36 H32 . 0.9800 ?
    C36 H33 . 0.9800 ?
    C36 H34 . 0.9800 ?
    C37 C39 . 1.524(4) ?
    C37 C38 . 1.524(5) ?
    C37 C40 . 1.536(4) ?
    C38 H35 . 0.9800 ?
    C38 H36 . 0.9800 ?
    C38 H37 . 0.9800 ?
    C39 H38 . 0.9800 ?
    C39 H39 . 0.9800 ?
    C39 H40 . 0.9800 ?
    C40 H41 . 0.9800 ?
    C40 H42 . 0.9800 ?
    C40 H43 . 0.9800 ?
    C41 C42 . 1.484(5) ?
    C41 C44 . 1.522(6) ?
    C41 C43 . 1.523(5) ?
    C42 H44 . 0.9800 ?
    C42 H45 . 0.9800 ?
    C42 H46 . 0.9800 ?
    C43 H47 . 0.9800 ?
    C43 H48 . 0.9800 ?
    C43 H49 . 0.9800 ?
    C44 H50 . 0.9800 ?
    C44 H51 . 0.9800 ?
    C44 H52 . 0.9800 ?
    C45 O5 . 1.420(4) ?
    C45 H53 . 0.9800 ?
    C45 H54 . 0.9800 ?
    C45 H55 . 0.9800 ?
    C46 O6 . 1.397(4) ?
    C46 H56 . 0.9800 ?
    C46 H57 . 0.9800 ?
    C46 H58 . 0.9800 ?
    C47 O7 . 1.354(5) ?
    C47 H59 . 0.9800 ?
    C47 H60 . 0.9800 ?
    C47 H61 . 0.9800 ?
    C48 O8 . 1.340(5) ?
    C48 H62 . 0.9800 ?
    C48 H63 . 0.9800 ?
    C48 H64 . 0.9800 ?
    C49 O9 . 1.370(6) ?
    C49 H65 . 0.9800 ?
    C49 H66 . 0.9800 ?
    C49 H67 . 0.9800 ?
    Li1 O5 . 1.922(6) y
    Li1 O6 . 1.917(6) y
    Li1 O7 . 1.903(6) y
    Li1 O8 . 1.922(6) y
    Li1 H74 . 2.29(8) ?
    O2 H68 . 0.83(3) ?
    O3 H69 . 0.89(3) ?
    O4 H70 . 0.90(3) ?
    O5 H71 . 0.88(4) ?
    O6 H72 . 0.94(5) ?
    O7 H73 . 0.79(6) ?
    O8 H74 . 0.68(8) ?
    O9 H75 . 0.8400 ?
loop_
    _geom_angle_atom_site_label_1
    _geom_angle_atom_site_label_2
    _geom_angle_atom_site_label_3
    _geom_angle_site_symmetry_1
    _geom_angle_site_symmetry_3
    _geom_angle
    _geom_angle_publ_flag
    C6 C1 C2 . . 116.5(2) ?
    C6 C1 C29 . . 122.9(2) ?
    C2 C1 C29 . . 120.5(2) ?
    C3 C2 C1 . . 122.9(2) ?
    C3 C2 H1 . . 118.6 ?
    C1 C2 H1 . . 118.6 ?
    C2 C3 C4 . . 119.1(2) ?
    C2 C3 C25 . . 120.2(2) ?
    C4 C3 C25 . . 120.7(2) ?
    O1 C4 C5 . . 120.9(2) ?
    O1 C4 C3 . . 119.7(2) ?
    C5 C4 C3 . . 119.4(2) ?
    C6 C5 C4 . . 119.2(2) ?
    C6 C5 C28 . . 119.9(2) ?
    C4 C5 C28 . . 120.9(2) ?
    C1 C6 C5 . . 122.8(2) ?
    C1 C6 H2 . . 118.6 ?
    C5 C6 H2 . . 118.6 ?
    C8 C7 C12 . . 116.5(2) ?
    C8 C7 C33 . . 123.2(2) ?
    C12 C7 C33 . . 120.3(2) ?
    C9 C8 C7 . . 122.6(2) ?
    C9 C8 H3 . . 118.7 ?
    C7 C8 H3 . . 118.7 ?
    C8 C9 C10 . . 119.1(2) ?
    C8 C9 C26 . . 120.3(2) ?
    C10 C9 C26 . . 120.6(2) ?
    O2 C10 C9 . . 118.2(2) ?
    O2 C10 C11 . . 121.3(2) ?
    C9 C10 C11 . . 120.5(2) ?
    C12 C11 C10 . . 118.4(2) ?
    C12 C11 C25 . . 120.0(2) ?
    C10 C11 C25 . . 121.6(2) ?
    C11 C12 C7 . . 122.9(2) ?
    C11 C12 H4 . . 118.5 ?
    C7 C12 H4 . . 118.5 ?
    C14 C13 C18 . . 116.6(2) ?
    C14 C13 C37 . . 123.0(2) ?
    C18 C13 C37 . . 120.4(2) ?
    C13 C14 C15 . . 123.2(2) ?
    C13 C14 H5 . . 118.4 ?
    C15 C14 H5 . . 118.4 ?
    C14 C15 C16 . . 117.6(2) ?
    C14 C15 C27 . . 119.7(2) ?
    C16 C15 C27 . . 122.6(2) ?
    O4 C16 C17 . . 120.4(2) ?
    O4 C16 C15 . . 118.2(2) ?
    C17 C16 C15 . . 121.3(2) ?
    C18 C17 C16 . . 118.6(2) ?
    C18 C17 C26 . . 119.7(2) ?
    C16 C17 C26 . . 121.7(2) ?
    C17 C18 C13 . . 122.5(2) ?
    C17 C18 H6 . . 118.7 ?
    C13 C18 H6 . . 118.7 ?
    C20 C19 C24 . . 116.9(2) ?
    C20 C19 C41 . . 122.4(2) ?
    C24 C19 C41 . . 120.6(2) ?
    C19 C20 C21 . . 122.4(2) ?
    C19 C20 H7 . . 118.8 ?
    C21 C20 H7 . . 118.8 ?
    C22 C21 C20 . . 118.8(2) ?
    C22 C21 C28 . . 121.1(2) ?
    C20 C21 C28 . . 120.1(2) ?
    O3 C22 C21 . . 120.7(2) ?
    O3 C22 C23 . . 118.3(2) ?
    C21 C22 C23 . . 121.0(2) ?
    C24 C23 C22 . . 118.1(2) ?
    C24 C23 C27 . . 120.9(2) ?
    C22 C23 C27 . . 120.8(2) ?
    C19 C24 C23 . . 122.8(2) ?
    C19 C24 H8 . . 118.6 ?
    C23 C24 H8 . . 118.6 ?
    C3 C25 C11 . . 114.87(18) ?
    C3 C25 H9 . . 108.6 ?
    C11 C25 H9 . . 108.6 ?
    C3 C25 H10 . . 108.6 ?
    C11 C25 H10 . . 108.6 ?
    H9 C25 H10 . . 107.5 ?
    C17 C26 C9 . . 112.70(18) ?
    C17 C26 H11 . . 109.1 ?
    C9 C26 H11 . . 109.1 ?
    C17 C26 H12 . . 109.1 ?
    C9 C26 H12 . . 109.1 ?
    H11 C26 H12 . . 107.8 ?
    C15 C27 C23 . . 109.92(18) ?
    C15 C27 H13 . . 109.7 ?
    C23 C27 H13 . . 109.7 ?
    C15 C27 H14 . . 109.7 ?
    C23 C27 H14 . . 109.7 ?
    H13 C27 H14 . . 108.2 ?
    C21 C28 C5 . . 114.67(19) ?
    C21 C28 H15 . . 108.6 ?
    C5 C28 H15 . . 108.6 ?
    C21 C28 H16 . . 108.6 ?
    C5 C28 H16 . . 108.6 ?
    H15 C28 H16 . . 107.6 ?
    C32 C29 C31 . . 107.7(3) ?
    C32 C29 C1 . . 112.8(2) ?
    C31 C29 C1 . . 110.5(2) ?
    C32 C29 C30 . . 111.3(3) ?
    C31 C29 C30 . . 106.4(3) ?
    C1 C29 C30 . . 108.0(2) ?
    C29 C30 H17 . . 109.5 ?
    C29 C30 H18 . . 109.5 ?
    H17 C30 H18 . . 109.5 ?
    C29 C30 H19 . . 109.5 ?
    H17 C30 H19 . . 109.5 ?
    H18 C30 H19 . . 109.5 ?
    C29 C31 H20 . . 109.5 ?
    C29 C31 H21 . . 109.5 ?
    H20 C31 H21 . . 109.5 ?
    C29 C31 H22 . . 109.5 ?
    H20 C31 H22 . . 109.5 ?
    H21 C31 H22 . . 109.5 ?
    C29 C32 H23 . . 109.5 ?
    C29 C32 H24 . . 109.5 ?
    H23 C32 H24 . . 109.5 ?
    C29 C32 H25 . . 109.5 ?
    H23 C32 H25 . . 109.5 ?
    H24 C32 H25 . . 109.5 ?
    C36 C33 C34 . . 109.3(3) ?
    C36 C33 C35 . . 109.1(3) ?
    C34 C33 C35 . . 106.5(3) ?
    C36 C33 C7 . . 109.9(2) ?
    C34 C33 C7 . . 110.0(2) ?
    C35 C33 C7 . . 112.0(2) ?
    C33 C34 H26 . . 109.5 ?
    C33 C34 H27 . . 109.5 ?
    H26 C34 H27 . . 109.5 ?
    C33 C34 H28 . . 109.5 ?
    H26 C34 H28 . . 109.5 ?
    H27 C34 H28 . . 109.5 ?
    C33 C35 H29 . . 109.5 ?
    C33 C35 H30 . . 109.5 ?
    H29 C35 H30 . . 109.5 ?
    C33 C35 H31 . . 109.5 ?
    H29 C35 H31 . . 109.5 ?
    H30 C35 H31 . . 109.5 ?
    C33 C36 H32 . . 109.5 ?
    C33 C36 H33 . . 109.5 ?
    H32 C36 H33 . . 109.5 ?
    C33 C36 H34 . . 109.5 ?
    H32 C36 H34 . . 109.5 ?
    H33 C36 H34 . . 109.5 ?
    C13 C37 C39 . . 112.9(2) ?
    C13 C37 C38 . . 109.8(3) ?
    C39 C37 C38 . . 108.5(3) ?
    C13 C37 C40 . . 108.8(2) ?
    C39 C37 C40 . . 105.9(3) ?
    C38 C37 C40 . . 110.9(3) ?
    C37 C38 H35 . . 109.5 ?
    C37 C38 H36 . . 109.5 ?
    H35 C38 H36 . . 109.5 ?
    C37 C38 H37 . . 109.5 ?
    H35 C38 H37 . . 109.5 ?
    H36 C38 H37 . . 109.5 ?
    C37 C39 H38 . . 109.5 ?
    C37 C39 H39 . . 109.5 ?
    H38 C39 H39 . . 109.5 ?
    C37 C39 H40 . . 109.5 ?
    H38 C39 H40 . . 109.5 ?
    H39 C39 H40 . . 109.5 ?
    C37 C40 H41 . . 109.5 ?
    C37 C40 H42 . . 109.5 ?
    H41 C40 H42 . . 109.5 ?
    C37 C40 H43 . . 109.5 ?
    H41 C40 H43 . . 109.5 ?
    H42 C40 H43 . . 109.5 ?
    C42 C41 C44 . . 110.0(4) ?
    C42 C41 C43 . . 110.0(4) ?
    C44 C41 C43 . . 105.7(3) ?
    C42 C41 C19 . . 109.2(3) ?
    C44 C41 C19 . . 108.9(3) ?
    C43 C41 C19 . . 113.0(3) ?
    C41 C42 H44 . . 109.5 ?
    C41 C42 H45 . . 109.5 ?
    H44 C42 H45 . . 109.5 ?
    C41 C42 H46 . . 109.5 ?
    H44 C42 H46 . . 109.5 ?
    H45 C42 H46 . . 109.5 ?
    C41 C43 H47 . . 109.5 ?
    C41 C43 H48 . . 109.5 ?
    H47 C43 H48 . . 109.5 ?
    C41 C43 H49 . . 109.5 ?
    H47 C43 H49 . . 109.5 ?
    H48 C43 H49 . . 109.5 ?
    C41 C44 H50 . . 109.5 ?
    C41 C44 H51 . . 109.5 ?
    H50 C44 H51 . . 109.5 ?
    C41 C44 H52 . . 109.5 ?
    H50 C44 H52 . . 109.5 ?
    H51 C44 H52 . . 109.5 ?
    O5 C45 H53 . . 109.5 ?
    O5 C45 H54 . . 109.5 ?
    H53 C45 H54 . . 109.5 ?
    O5 C45 H55 . . 109.5 ?
    H53 C45 H55 . . 109.5 ?
    H54 C45 H55 . . 109.5 ?
    O6 C46 H56 . . 109.5 ?
    O6 C46 H57 . . 109.5 ?
    H56 C46 H57 . . 109.5 ?
    O6 C46 H58 . . 109.5 ?
    H56 C46 H58 . . 109.5 ?
    H57 C46 H58 . . 109.5 ?
    O7 C47 H59 . . 109.5 ?
    O7 C47 H60 . . 109.5 ?
    H59 C47 H60 . . 109.5 ?
    O7 C47 H61 . . 109.5 ?
    H59 C47 H61 . . 109.5 ?
    H60 C47 H61 . . 109.5 ?
    O8 C48 H62 . . 109.5 ?
    O8 C48 H63 . . 109.5 ?
    H62 C48 H63 . . 109.5 ?
    O8 C48 H64 . . 109.5 ?
    H62 C48 H64 . . 109.5 ?
    H63 C48 H64 . . 109.5 ?
    O9 C49 H65 . . 109.5 ?
    O9 C49 H66 . . 109.5 ?
    H65 C49 H66 . . 109.5 ?
    O9 C49 H67 . . 109.5 ?
    H65 C49 H67 . . 109.5 ?
    H66 C49 H67 . . 109.5 ?
    O5 Li1 O6 . . 107.2(3) y
    O5 Li1 O7 . . 111.3(3) y
    O5 Li1 O8 . . 111.0(3) y
    O6 Li1 O7 . . 112.3(3) y
    O6 Li1 O8 . . 109.9(3) y
    O7 Li1 O8 . . 105.3(3) y
    O7 Li1 H74 . . 97(2) ?
    O6 Li1 H74 . . 126(2) ?
    O8 Li1 H74 . . 16(2) ?
    O5 Li1 H74 . . 103(2) ?
    C10 O2 H68 . . 111(2) ?
    C22 O3 H69 . . 108(2) ?
    C16 O4 H70 . . 108(2) ?
    C45 O5 Li1 . . 123.8(3) ?
    C45 O5 H71 . . 105(3) ?
    Li1 O5 H71 . . 130(3) ?
    C46 O6 Li1 . . 125.8(2) ?
    C46 O6 H72 . . 107(3) ?
    Li1 O6 H72 . . 127(3) ?
    C47 O7 Li1 . . 127.7(3) ?
    C47 O7 H73 . . 111(4) ?
    Li1 O7 H73 . . 120(4) ?
    C48 O8 Li1 . . 130.6(3) ?
    C48 O8 H74 . . 113(7) ?
    Li1 O8 H74 . . 115(7) ?
    C49 O9 H75 . . 109.5 ?
loop_
    _geom_torsion_atom_site_label_1
    _geom_torsion_atom_site_label_2
    _geom_torsion_atom_site_label_3
    _geom_torsion_atom_site_label_4
    _geom_torsion_site_symmetry_1
    _geom_torsion_site_symmetry_2
    _geom_torsion_site_symmetry_3
    _geom_torsion_site_symmetry_4
    _geom_torsion
    _geom_torsion_publ_flag
    C6 C1 C2 C3 . . . . 1.2(4) ?
    C29 C1 C2 C3 . . . . -175.8(2) ?
    C1 C2 C3 C4 . . . . 0.3(4) ?
    C1 C2 C3 C25 . . . . -179.8(2) ?
    C2 C3 C4 O1 . . . . 177.1(2) ?
    C25 C3 C4 O1 . . . . -2.8(3) ?
    C2 C3 C4 C5 . . . . -1.9(3) ?
    C25 C3 C4 C5 . . . . 178.2(2) ?
    O1 C4 C5 C6 . . . . -177.0(2) ?
    C3 C4 C5 C6 . . . . 1.9(3) ?
    O1 C4 C5 C28 . . . . 1.6(3) ?
    C3 C4 C5 C28 . . . . -179.5(2) ?
    C2 C1 C6 C5 . . . . -1.1(4) ?
    C29 C1 C6 C5 . . . . 175.7(2) ?
    C4 C5 C6 C1 . . . . -0.4(4) ?
    C28 C5 C6 C1 . . . . -179.0(2) ?
    C12 C7 C8 C9 . . . . 0.7(3) ?
    C33 C7 C8 C9 . . . . -178.8(2) ?
    C7 C8 C9 C10 . . . . 0.7(3) ?
    C7 C8 C9 C26 . . . . -179.4(2) ?
    C8 C9 C10 O2 . . . . 176.83(19) ?
    C26 C9 C10 O2 . . . . -3.1(3) ?
    C8 C9 C10 C11 . . . . -1.2(3) ?
    C26 C9 C10 C11 . . . . 178.8(2) ?
    O2 C10 C11 C12 . . . . -177.59(19) ?
    C9 C10 C11 C12 . . . . 0.4(3) ?
    O2 C10 C11 C25 . . . . 0.4(3) ?
    C9 C10 C11 C25 . . . . 178.4(2) ?
    C10 C11 C12 C7 . . . . 1.0(3) ?
    C25 C11 C12 C7 . . . . -177.0(2) ?
    C8 C7 C12 C11 . . . . -1.6(3) ?
    C33 C7 C12 C11 . . . . 177.9(2) ?
    C18 C13 C14 C15 . . . . 1.1(3) ?
    C37 C13 C14 C15 . . . . -179.7(2) ?
    C13 C14 C15 C16 . . . . 2.1(3) ?
    C13 C14 C15 C27 . . . . -173.5(2) ?
    C14 C15 C16 O4 . . . . 173.58(19) ?
    C27 C15 C16 O4 . . . . -10.9(3) ?
    C14 C15 C16 C17 . . . . -4.0(3) ?
    C27 C15 C16 C17 . . . . 171.6(2) ?
    O4 C16 C17 C18 . . . . -175.0(2) ?
    C15 C16 C17 C18 . . . . 2.5(3) ?
    O4 C16 C17 C26 . . . . 5.6(3) ?
    C15 C16 C17 C26 . . . . -176.9(2) ?
    C16 C17 C18 C13 . . . . 0.9(3) ?
    C26 C17 C18 C13 . . . . -179.6(2) ?
    C14 C13 C18 C17 . . . . -2.7(3) ?
    C37 C13 C18 C17 . . . . 178.1(2) ?
    C24 C19 C20 C21 . . . . 1.3(4) ?
    C41 C19 C20 C21 . . . . -177.7(2) ?
    C19 C20 C21 C22 . . . . -1.1(3) ?
    C19 C20 C21 C28 . . . . 177.8(2) ?
    C20 C21 C22 O3 . . . . 178.3(2) ?
    C28 C21 C22 O3 . . . . -0.6(3) ?
    C20 C21 C22 C23 . . . . -1.1(3) ?
    C28 C21 C22 C23 . . . . 179.9(2) ?
    O3 C22 C23 C24 . . . . -176.5(2) ?
    C21 C22 C23 C24 . . . . 3.0(3) ?
    O3 C22 C23 C27 . . . . 8.3(3) ?
    C21 C22 C23 C27 . . . . -172.2(2) ?
    C20 C19 C24 C23 . . . . 0.6(4) ?
    C41 C19 C24 C23 . . . . 179.7(2) ?
    C22 C23 C24 C19 . . . . -2.8(4) ?
    C27 C23 C24 C19 . . . . 172.4(2) ?
    C2 C3 C25 C11 . . . . 95.4(3) ?
    C4 C3 C25 C11 . . . . -84.7(3) ?
    C12 C11 C25 C3 . . . . -97.4(2) ?
    C10 C11 C25 C3 . . . . 84.6(3) ?
    C18 C17 C26 C9 . . . . -83.1(3) ?
    C16 C17 C26 C9 . . . . 96.4(3) ?
    C8 C9 C26 C17 . . . . 102.9(3) ?
    C10 C9 C26 C17 . . . . -77.1(3) ?
    C14 C15 C27 C23 . . . . 76.7(3) ?
    C16 C15 C27 C23 . . . . -98.7(2) ?
    C24 C23 C27 C15 . . . . -85.5(3) ?
    C22 C23 C27 C15 . . . . 89.5(3) ?
    C22 C21 C28 C5 . . . . -89.8(3) ?
    C20 C21 C28 C5 . . . . 91.3(3) ?
    C6 C5 C28 C21 . . . . -100.5(3) ?
    C4 C5 C28 C21 . . . . 81.0(3) ?
    C6 C1 C29 C32 . . . . 12.1(4) ?
    C2 C1 C29 C32 . . . . -171.1(3) ?
    C6 C1 C29 C31 . . . . 132.7(3) ?
    C2 C1 C29 C31 . . . . -50.6(4) ?
    C6 C1 C29 C30 . . . . -111.3(3) ?
    C2 C1 C29 C30 . . . . 65.4(4) ?
    C8 C7 C33 C36 . . . . -113.7(3) ?
    C12 C7 C33 C36 . . . . 66.8(3) ?
    C8 C7 C33 C34 . . . . 125.9(3) ?
    C12 C7 C33 C34 . . . . -53.5(3) ?
    C8 C7 C33 C35 . . . . 7.8(4) ?
    C12 C7 C33 C35 . . . . -171.7(3) ?
    C14 C13 C37 C39 . . . . -0.9(4) ?
    C18 C13 C37 C39 . . . . 178.4(2) ?
    C14 C13 C37 C38 . . . . 120.3(3) ?
    C18 C13 C37 C38 . . . . -60.5(4) ?
    C14 C13 C37 C40 . . . . -118.2(3) ?
    C18 C13 C37 C40 . . . . 61.1(3) ?
    C20 C19 C41 C42 . . . . 120.0(4) ?
    C24 C19 C41 C42 . . . . -58.9(5) ?
    C20 C19 C41 C44 . . . . -119.8(4) ?
    C24 C19 C41 C44 . . . . 61.2(4) ?
    C20 C19 C41 C43 . . . . -2.7(4) ?
    C24 C19 C41 C43 . . . . 178.3(3) ?
loop_
    _geom_hbond_atom_site_label_D
    _geom_hbond_atom_site_label_H
    _geom_hbond_atom_site_label_A
    _geom_hbond_site_symmetry_A
    _geom_hbond_distance_DH
    _geom_hbond_distance_HA
    _geom_hbond_distance_DA
    _geom_hbond_angle_DHA
    _geom_hbond_publ_flag
    O8 H74 O9 . 0.67(3) 2.01(8) 2.673(3) 167(3) yes
    O2 H68 O1 . 0.83(3) 1.66(4) 2.490(2) 172(3) yes
    O3 H69 O1 . 0.89(3) 1.64(3) 2.520(2) 169(3) yes
    O4 H70 O2 . 0.90(3) 1.77(3) 2.650(2) 166(3) yes
    O5 H71 O1 2_656 0.88(4) 1.87(4) 2.714(3) 160(4) yes
    O6 H72 O4 4_666 0.94(5) 1.81(5) 2.732(3) 165(4) yes
    O7 H73 O3 2_656 0.79(6) 1.91(6) 2.676(3) 163(6) yes
_shelx_hkl_file
;
   1   0   0    0.04    0.01
  -1   0   0    0.02    0.01
  -1   0   0    0.04    0.01
  -1   0   0    0.03    0.01
  -1   0   0    0.03    0.01
  -1   0   0    0.03    0.01
  -1   0   0    0.06    0.01
  -1   0   0    0.03    0.01
  -1   0   0    0.06    0.01
   1   0   0    0.07    0.01
   1   0   0    0.02    0.01
   1   0   0    0.03    0.01
   1   0   0    0.05    0.01
   1   0   0    0.03    0.01
  -2   0   0    1.60    0.06
  -2   0   0    1.69    0.06
  -2   0   0    1.75    0.05
  -2   0   0    1.69    0.05
   2   0   0    1.77    0.05
   2   0   0    1.76    0.06
   2   0   0    1.77    0.04
   2   0   0    1.92    0.05
   2   0   0    1.76    0.05
  -2   0   0    1.67    0.05
  -2   0   0    1.73    0.05
  -2   0   0    1.76    0.05
  -2   0   0    1.86    0.05
  -2   0   0    1.75    0.05
  -3   0   0    0.00    0.02
  -3   0   0    0.09    0.02
   3   0   0    0.01    0.02
   3   0   0   -0.01    0.02
   3   0   0   -0.01    0.02
   3   0   0    0.03    0.03
  -3   0   0    0.01    0.03
  -3   0   0    0.05    0.02
  -3   0   0    0.00    0.02
   3   0   0    0.06    0.02
  -3   0   0    0.02    0.02
   4   0   0  199.77    4.10
  -4   0   0  198.49    4.17
  -4   0   0  202.82    4.50
   4   0   0  203.18    3.94
   4   0   0  193.71    5.10
   4   0   0  199.82    4.18
  -4   0   0  185.40    4.45
  -4   0   0  194.74    4.62
  -4   0   0  193.23    4.82
  -4   0   0  200.38    4.56
  -4   0   0  191.68    3.93
   4   0   0  187.72    4.56
   4   0   0  193.17    4.59
   5   0   0    0.15    0.02
   5   0   0    0.17    0.04
   5   0   0    0.13    0.03
  -5   0   0    0.17    0.04
  -5   0   0    0.12    0.03
   5   0   0    0.10    0.03
  -5   0   0    0.12    0.02
  -5   0   0    0.13    0.02
  -5   0   0    0.13    0.03
  -5   0   0    0.12    0.03
  -6   0   0  204.80    4.85
   6   0   0  204.82    4.41
   6   0   0  201.97    5.25
   6   0   0  208.36    4.85
   6   0   0  206.16    4.25
   6   0   0  211.95    4.16
   6   0   0  208.13    5.39
   7   0   0    0.00    0.01
   7   0   0    0.01    0.05
   7   0   0    0.04    0.03
   8   0   0    0.23    0.08
   9   0   0    0.00    0.07
  10   0   0    0.04    0.08
  10   0   0    0.04    0.11
  11   0   0    0.01    0.12
  11   0   0    0.06    0.09
  12   0   0    0.72    0.12
  13   0   0    0.01    0.08
  13   0   0    0.09    0.12
  14   0   0    1.10    0.15
   0  -1   0    0.07    0.01
   0  -1   0    0.08    0.01
   0  -1   0    0.10    0.01
   0   1   0    0.10    0.01
   1  -1   0   32.41    0.76
  -1  -1   0   30.57    0.64
   1  -1   0   31.63    0.69
  -1  -1   0   31.25    0.74
  -1  -1   0   31.15    0.68
  -1  -1   0   31.08    0.73
   1  -1   0   30.95    0.69
  -1  -1   0   29.36    0.69
  -1  -1   0   31.37    0.74
   1  -1   0   32.30    0.74
  -1  -1   0   31.60    0.64
   1   1   0   32.04    0.74
  -1   1   0   31.30    0.69
   1   1   0   31.15    0.64
  -1   1   0   31.28    0.69
   1   1   0   32.26    0.74
   1   1   0   30.96    0.64
  -1   1   0   29.87    0.72
   1   1   0   30.60    0.69
   1   1   0   30.58    0.73
  -1   1   0   31.13    0.68
  -1   1   0   31.28    0.74
  -1   1   0   31.18    0.67
   1   1   0   31.05    0.70
  -1   1   0   31.94    0.76
   1   1   0   31.92    0.68
  -2  -1   0  108.00    2.42
   2  -1   0  111.52    2.54
  -2  -1   0  111.66    2.58
  -2  -1   0  109.14    2.19
  -2  -1   0  110.06    2.54
   2  -1   0  113.36    2.48
   2  -1   0  112.47    2.72
   2  -1   0  110.40    2.31
   2  -1   0  105.01    2.49
  -2  -1   0  108.08    2.43
  -2  -1   0  104.90    2.55
  -2  -1   0  101.13    2.36
   2  -1   0  111.12    2.35
  -2  -1   0  108.34    2.20
  -2   1   0  109.60    2.29
   2   1   0  105.52    2.37
   2   1   0  111.03    2.56
   2   1   0  107.08    2.41
   2   1   0  109.71    2.20
  -2   1   0  107.59    2.22
   2   1   0  107.27    2.57
   2   1   0  105.70    2.58
  -2   1   0  103.87    2.48
   2   1   0  106.40    2.19
  -2   1   0  104.80    2.39
  -2   1   0  109.48    2.54
  -2   1   0  111.30    2.72
   2   1   0  116.17    2.53
   3  -1   0   90.69    2.08
   3  -1   0   87.48    2.07
  -3  -1   0   87.85    1.97
   3  -1   0   89.20    1.86
  -3  -1   0   89.07    1.89
  -3  -1   0   88.07    2.03
  -3  -1   0   86.17    2.08
   3  -1   0   89.57    1.81
   3  -1   0   87.62    2.03
  -3  -1   0   84.95    2.02
  -3  -1   0   86.25    1.79
   3  -1   0   90.79    1.90
  -3  -1   0   88.49    2.07
  -3   1   0   83.88    2.02
   3   1   0   90.05    1.79
   3   1   0   89.14    2.08
  -3   1   0   86.79    1.96
  -3   1   0   89.13    1.79
   3   1   0   91.09    2.07
   3   1   0   87.94    1.90
  -3   1   0   90.14    1.90
  -3   1   0   91.12    2.07
   3   1   0   89.02    1.79
   3   1   0   88.17    1.96
  -3   1   0   89.43    2.08
   4  -1   0   17.08    0.35
   4  -1   0   17.07    0.43
  -4  -1   0   16.36    0.36
  -4  -1   0   17.34    0.43
   4  -1   0   17.09    0.38
   4  -1   0   17.36    0.35
  -4  -1   0   17.01    0.39
   4  -1   0   17.38    0.42
  -4  -1   0   17.47    0.40
  -4  -1   0   16.97    0.42
   4  -1   0   16.69    0.46
  -4  -1   0   16.82    0.38
  -4  -1   0   16.49    0.40
   4   1   0   17.50    0.36
   4   1   0   17.31    0.42
  -4   1   0   17.41    0.42
  -4   1   0   16.57    0.35
  -4   1   0   17.45    0.43
   4   1   0   16.66    0.47
  -4   1   0   17.04    0.39
   4   1   0   17.18    0.43
  -4   1   0   17.07    0.38
   4   1   0   17.21    0.36
  -4   1   0   17.72    0.40
   4   1   0   16.93    0.38
   5  -1   0    2.45    0.10
  -5  -1   0    2.36    0.08
  -5  -1   0    2.24    0.07
   5  -1   0    2.10    0.11
   5  -1   0    2.22    0.06
   5  -1   0    2.20    0.09
   5  -1   0    2.31    0.08
   5  -1   0    2.14    0.07
  -5  -1   0    2.50    0.10
  -5  -1   0    2.17    0.08
   5  -1   0    2.32    0.06
   5   1   0    2.25    0.12
   5   1   0    2.20    0.09
   5   1   0    2.20    0.07
   5   1   0    2.22    0.08
  -5   1   0    2.30    0.08
   5   1   0    2.18    0.09
   5   1   0    2.16    0.09
  -5   1   0    2.25    0.07
  -5   1   0    2.32    0.07
  -5   1   0    2.29    0.07
   5   1   0    2.20    0.07
  -5   1   0    2.25    0.09
   6  -1   0   91.29    1.96
  -6  -1   0   89.88    2.16
   6  -1   0   92.03    2.39
   6  -1   0   88.69    2.35
   6   1   0   89.07    2.35
   6   1   0   92.95    2.39
   6   1   0   92.17    1.84
  -6   1   0   91.33    2.15
   6   1   0   92.78    1.97
  -6   1   0   91.71    2.16
   6   1   0   90.72    1.85
   7  -1   0   52.77    1.40
   7   1   0   52.66    1.40
   7   1   0   50.97    1.08
   7   1   0   54.85    1.40
   8  -1   0    3.94    0.19
   8   1   0    4.04    0.14
   8   1   0    4.22    0.20
   9  -1   0   10.36    0.36
   9   1   0   10.71    0.37
  10  -1   0    0.26    0.09
  10   1   0    0.20    0.09
  10   1   0    0.25    0.13
  11  -1   0    0.02    0.09
  11  -1   0   -0.02    0.12
  11   1   0    0.04    0.09
  11   1   0   -0.05    0.12
  12  -1   0    0.33    0.14
  12  -1   0    0.25    0.10
  12   1   0    0.20    0.14
  12   1   0    0.15    0.10
  13  -1   0    7.51    0.42
  13  -1   0    7.16    0.30
  13   1   0    7.30    0.44
  14   1   0    0.57    0.13
   0  -2   0   20.92    0.43
   0  -2   0   20.52    0.49
   0  -2   0   21.20    0.50
   0  -2   0   20.34    0.46
   0  -2   0   21.63    0.46
   0  -2   0   20.97    0.43
   0   2   0   20.18    0.48
   0   2   0   20.95    0.43
   0   2   0   21.51    0.50
   0   2   0   21.17    0.46
   0   2   0   20.60    0.43
   0   2   0   21.09    0.46
  -1  -2   0  187.33    4.49
   1  -2   0  191.11    4.53
  -1  -2   0  182.80    4.35
   1  -2   0  186.68    3.84
   1  -2   0  182.92    3.84
   1  -2   0  192.77    4.10
  -1  -2   0  178.59    3.68
   1  -2   0  182.40    4.19
  -1  -2   0  181.57    3.83
  -1  -2   0  171.16    4.10
  -1  -2   0  180.21    3.95
  -1  -2   0  189.81    4.47
   1   2   0  177.72    3.83
  -1   2   0  183.06    3.84
  -1   2   0  187.00    4.48
   1   2   0  180.84    3.69
   1   2   0  175.97    4.14
   1   2   0  181.79    4.29
  -1   2   0  177.71    3.77
  -1   2   0  185.50    4.07
   1   2   0  193.10    4.06
   1   2   0  180.80    4.48
   1   2   0  190.04    4.45
  -1   2   0  175.18    4.17
  -2  -2   0   98.69    2.01
  -2  -2   0   99.19    2.47
  -2  -2   0   98.84    2.34
   2  -2   0  103.04    2.10
   2  -2   0  101.71    2.06
  -2  -2   0  100.05    2.33
  -2  -2   0   99.72    2.13
  -2  -2   0  100.13    2.01
   2   2   0   96.90    2.28
  -2   2   0   99.88    2.48
  -2   2   0  103.50    2.34
  -2   2   0   98.31    2.03
  -2   2   0  100.92    2.14
  -2   2   0  101.18    2.36
   2   2   0  103.93    2.02
   2   2   0   99.51    2.14
  -2   2   0   94.65    2.27
   2   2   0   97.78    2.18
  -2   2   0  100.45    2.15
   2   2   0   99.36    2.33
  -2   2   0   98.11    2.03
   2   2   0   98.96    2.01
   2   2   0  100.00    2.21
   2   2   0   98.75    2.34
   3  -2   0  179.55    3.75
  -3  -2   0  176.11    3.56
  -3  -2   0  177.47    4.34
   3  -2   0  177.78    4.13
  -3  -2   0  172.15    4.16
  -3  -2   0  179.54    3.78
   3  -2   0  176.11    4.04
   3  -2   0  176.48    3.71
  -3  -2   0  177.28    4.04
   3   2   0  172.30    4.13
  -3   2   0  176.65    3.66
  -3   2   0  172.98    4.00
  -3   2   0  186.02    4.43
   3   2   0  176.28    3.57
   3   2   0  175.45    3.56
   3   2   0  180.92    4.23
   3   2   0  176.34    3.92
  -3   2   0  168.63    4.19
   3   2   0  180.84    4.04
  -3   2   0  186.87    3.97
   3   2   0  171.97    4.03
   3   2   0  179.42    4.11
  -3   2   0  178.41    4.13
  -4  -2   0  104.58    2.10
  -4  -2   0  103.89    2.44
  -4  -2   0  106.04    2.23
  -4  -2   0  105.31    2.38
   4  -2   0  100.71    2.73
   4  -2   0  105.72    2.38
   4  -2   0  103.42    2.44
  -4  -2   0  105.13    2.45
  -4   2   0  104.14    2.31
   4   2   0  101.57    2.37
  -4   2   0  105.66    2.45
  -4   2   0  105.78    2.23
   4   2   0   98.64    2.72
   4   2   0  103.16    2.30
   4   2   0  104.58    2.10
   4   2   0  104.42    2.23
   4   2   0  105.51    2.11
  -4   2   0  106.57    2.45
  -4   2   0  106.04    2.44
   4   2   0  102.21    2.45
  -4   2   0  104.81    2.23
   4   2   0  102.29    2.44
  -5  -2   0   17.31    0.43
  -5  -2   0   17.18    0.44
  -5  -2   0   17.03    0.40
   5  -2   0   17.07    0.46
   5  -2   0   16.73    0.48
   5  -2   0   16.67    0.44
   5   2   0   17.57    0.37
  -5   2   0   17.64    0.43
   5   2   0   16.88    0.48
   5   2   0   16.87    0.44
   5   2   0   17.64    0.43
  -5   2   0   17.54    0.42
  -5   2   0   17.47    0.39
   5   2   0   17.74    0.48
  -5   2   0   16.95    0.41
   5   2   0   17.58    0.39
  -5   2   0   17.28    0.39
  -5   2   0   17.15    0.40
   5   2   0   16.94    0.37
   6  -2   0   38.46    1.05
  -6  -2   0   39.59    0.96
   6   2   0   39.74    0.87
  -6   2   0   39.58    0.87
   6   2   0   38.60    1.05
   6   2   0   38.57    0.81
   6   2   0   41.03    1.06
   7  -2   0   13.83    0.41
   7   2   0   13.84    0.39
   7   2   0   13.33    0.41
   7   2   0   12.83    0.30
   8  -2   0    4.56    0.21
   8   2   0    4.73    0.21
   8   2   0    4.58    0.17
   9  -2   0    2.45    0.16
   9   2   0    2.16    0.16
   9   2   0    2.37    0.10
  10  -2   0    0.35    0.09
  10   2   0    0.34    0.14
  10   2   0    0.43    0.10
  11  -2   0    0.41    0.11
  11   2   0    0.50    0.11
  11   2   0    0.51    0.16
  12  -2   0    0.16    0.09
  12   2   0    0.02    0.09
  12   2   0    0.09    0.13
  13   2   0    0.09    0.13
  14   2   0    1.44    0.22
   0  -3   0    0.05    0.02
   0  -3   0    0.01    0.02
   0  -3   0    0.05    0.01
   0  -3   0    0.04    0.02
   0  -3   0    0.03    0.02
   0  -3   0    0.02    0.02
   0   3   0    0.01    0.02
   0   3   0    0.01    0.02
   0   3   0    0.00    0.02
   0   3   0    0.01    0.02
   0   3   0    0.02    0.02
   1  -3   0   68.46    1.35
   1  -3   0   66.07    1.53
  -1  -3   0   65.71    1.57
   1  -3   0   68.72    1.58
   1  -3   0   63.68    1.43
  -1  -3   0   67.20    1.35
  -1  -3   0   66.76    1.35
  -1  -3   0   66.16    1.43
  -1  -3   0   66.63    1.53
   1  -3   0   66.62    1.35
  -1  -3   0   67.77    1.56
  -1   3   0   67.71    1.35
  -1   3   0   65.87    1.35
   1   3   0   66.90    1.57
  -1   3   0   67.40    1.44
   1   3   0   64.39    1.52
   1   3   0   66.49    1.56
   1   3   0   67.38    1.46
   1   3   0   65.46    1.35
   1   3   0   66.68    1.35
  -1   3   0   67.74    1.58
   1   3   0   67.48    1.43
  -2  -3   0   16.46    0.35
   2  -3   0   16.66    0.40
  -2  -3   0   16.05    0.36
  -2  -3   0   16.01    0.35
   2  -3   0   17.18    0.34
  -2  -3   0   16.11    0.40
   2  -3   0   15.84    0.39
  -2  -3   0   15.66    0.40
   2  -3   0   16.91    0.34
  -2  -3   0   15.42    0.40
   2  -3   0   16.89    0.36
  -2  -3   0   15.74    0.38
   2   3   0   15.68    0.38
   2   3   0   16.65    0.37
  -2   3   0   16.37    0.40
  -2   3   0   16.61    0.40
  -2   3   0   16.06    0.34
   2   3   0   16.50    0.35
   2   3   0   16.46    0.40
  -2   3   0   16.36    0.36
   2   3   0   16.24    0.36
   2   3   0   16.33    0.40
  -2   3   0   16.19    0.34
   2   3   0   16.57    0.35
  -3  -3   0  141.65    3.64
  -3  -3   0  152.98    3.53
  -3  -3   0  147.46    3.55
   3  -3   0  156.12    3.11
  -3  -3   0  148.73    3.23
  -3  -3   0  152.90    3.45
   3  -3   0  154.48    3.11
  -3  -3   0  153.58    3.05
  -3   3   0  154.34    3.24
  -3   3   0  147.60    3.05
   3   3   0  152.57    3.05
   3   3   0  151.52    3.30
   3   3   0  152.33    3.53
   3   3   0  150.54    3.05
   3   3   0  150.81    3.40
  -3   3   0  146.92    3.55
  -3   3   0  157.22    3.69
   3   3   0  150.09    3.23
  -3   3   0  150.86    3.24
   3   3   0  152.77    3.55
  -3   3   0  153.43    3.53
  -4  -3   0   59.48    1.31
  -4  -3   0   59.64    1.44
   4  -3   0   60.68    1.40
  -4  -3   0   60.35    1.24
  -4  -3   0   60.14    1.43
  -4  -3   0   60.22    1.39
  -4  -3   0   56.71    1.47
   4   3   0   61.83    1.24
   4   3   0   61.71    1.34
   4   3   0   62.55    1.24
  -4   3   0   61.14    1.43
  -4   3   0   62.13    1.44
   4   3   0   60.86    1.44
  -4   3   0   61.58    1.30
   4   3   0   57.78    1.60
  -4   3   0   61.83    1.44
   4   3   0   61.28    1.31
  -4   3   0   60.94    1.31
   4   3   0   61.00    1.44
   5  -3   0   19.64    0.47
   5  -3   0   19.13    0.54
  -5  -3   0   19.66    0.50
  -5  -3   0   20.05    0.46
   5   3   0   20.14    0.45
  -5   3   0   20.04    0.44
   5   3   0   19.20    0.55
  -5   3   0   20.39    0.49
   5   3   0   19.49    0.50
  -5   3   0   19.92    0.44
   5   3   0   18.77    0.55
   5   3   0   19.25    0.42
  -5   3   0   20.14    0.48
  -5   3   0   19.83    0.46
   6  -3   0   34.12    0.92
   6   3   0   34.04    0.76
   6   3   0   33.97    0.72
  -6   3   0   33.75    0.91
   6   3   0   35.32    0.93
   6   3   0   34.64    0.93
   7  -3   0    9.31    0.31
   7   3   0    9.42    0.32
   7   3   0    8.97    0.22
   7   3   0    9.59    0.29
   8  -3   0   33.93    0.94
   8   3   0   34.57    0.93
   8   3   0   33.58    0.95
   9  -3   0   12.54    0.42
   9   3   0   12.68    0.37
   9   3   0   12.70    0.43
  10  -3   0   14.56    0.48
  10   3   0   15.39    0.71
  10   3   0   14.70    0.50
  11  -3   0    0.07    0.09
  11   3   0    0.27    0.15
  11   3   0    0.01    0.09
  12  -3   0    0.07    0.09
  12   3   0    0.20    0.14
  12   3   0    0.11    0.10
  13   3   0    0.76    0.16
  14   3   0    0.02    0.11
   0  -4   0  238.33    4.74
   0  -4   0  237.09    5.37
   0  -4   0  233.39    4.78
   0  -4   0  240.70    5.54
   0  -4   0  239.46    5.03
   0   4   0  240.24    5.68
   0   4   0  236.00    5.19
   0   4   0  214.05    6.16
   0   4   0  245.02    5.85
   0   4   0  236.94    4.74
   0   4   0  231.19    4.74
   0   4   0  239.16    5.34
  -1  -4   0  108.76    2.58
   1  -4   0  111.51    2.59
  -1  -4   0  110.92    2.35
  -1  -4   0  111.30    2.22
   1  -4   0  109.92    2.51
  -1  -4   0  111.44    2.56
  -1  -4   0  109.03    2.21
  -1  -4   0  109.22    2.51
   1  -4   0  111.35    2.22
   1  -4   0  109.70    2.21
  -1   4   0  110.52    2.35
   1   4   0  110.59    2.58
   1   4   0  109.31    2.21
   1   4   0  109.85    2.22
  -1   4   0  110.21    2.40
   1   4   0  111.85    2.40
  -1   4   0  109.97    2.58
   1   4   0  111.74    2.35
  -1   4   0  106.33    2.21
  -1   4   0  101.10    2.87
   1   4   0  111.57    2.56
  -1   4   0  110.04    2.21
   2  -4   0    0.69    0.04
  -2  -4   0    0.59    0.06
   2  -4   0    0.64    0.04
   2  -4   0    0.72    0.06
  -2  -4   0    0.72    0.04
   2  -4   0    0.64    0.04
  -2  -4   0    0.72    0.05
   2  -4   0    0.64    0.04
  -2  -4   0    0.82    0.05
  -2  -4   0    0.65    0.05
  -2  -4   0    0.59    0.05
   2   4   0    0.60    0.05
   2   4   0    0.61    0.05
  -2   4   0    0.59    0.04
   2   4   0    0.69    0.05
   2   4   0    0.64    0.05
  -2   4   0    0.63    0.04
   2   4   0    0.66    0.04
  -2   4   0    0.55    0.04
  -2   4   0    0.61    0.04
   2   4   0    0.57    0.05
  -3  -4   0  130.31    2.79
  -3  -4   0  123.17    3.14
  -3  -4   0  128.93    3.07
  -3  -4   0  129.63    2.63
  -3  -4   0  133.10    2.98
  -3  -4   0  130.07    3.04
   3  -4   0  131.84    2.98
   3  -4   0  134.82    2.68
   3  -4   0  135.50    2.65
   3  -4   0  122.32    3.40
   3   4   0  131.89    3.07
   3   4   0  130.07    2.85
  -3   4   0  128.33    2.63
   3   4   0  131.15    2.63
  -3   4   0  129.08    3.06
  -3   4   0  134.64    3.07
  -3   4   0  132.49    2.79
   3   4   0  129.31    2.79
  -3   4   0  129.35    2.79
   3   4   0  131.89    2.63
  -3   4   0  132.81    3.05
   3   4   0  129.75    3.05
  -4  -4   0   52.23    1.07
  -4  -4   0   51.66    1.25
  -4  -4   0   53.35    1.20
  -4  -4   0   52.87    1.24
   4  -4   0   50.50    1.37
   4   4   0   52.12    1.16
   4   4   0   53.82    1.25
  -4   4   0   52.14    1.12
  -4   4   0   52.78    1.25
   4   4   0   51.95    1.24
   4   4   0   50.13    1.39
   4   4   0   52.95    1.07
  -4   4   0   52.12    1.23
   4   4   0   52.27    1.07
  -4   4   0   52.97    1.13
   4   4   0   53.09    1.14
  -4   4   0   53.55    1.24
   4   4   0   48.34    1.35
   5  -4   0    1.94    0.11
  -5  -4   0    2.03    0.09
  -5  -4   0    1.95    0.07
   5  -4   0    2.07    0.08
   5   4   0    2.04    0.08
   5   4   0    1.92    0.09
   5   4   0    2.02    0.09
  -5   4   0    2.11    0.07
   5   4   0    1.96    0.08
   5   4   0    1.93    0.11
   5   4   0    2.08    0.12
  -5   4   0    2.10    0.07
  -5   4   0    2.09    0.08
   6  -4   0    4.20    0.17
   6   4   0    4.23    0.16
   6   4   0    4.02    0.12
   6   4   0    4.39    0.13
   6   4   0    4.21    0.18
   7  -4   0    0.05    0.05
   7   4   0    0.07    0.04
   7   4   0    0.08    0.06
   7   4   0    0.06    0.05
   8  -4   0    2.20    0.14
   8   4   0    2.21    0.15
   8   4   0    2.13    0.12
   9  -4   0    1.98    0.15
   9   4   0    2.01    0.12
   9   4   0    2.01    0.16
  10  -4   0    1.29    0.14
  10   4   0    1.94    0.27
  10   4   0    1.36    0.15
  10   4   0    1.18    0.09
  11  -4   0    0.46    0.10
  11   4   0    0.40    0.11
  12  -4   0    3.66    0.20
  12   4   0    3.71    0.34
  12   4   0    3.81    0.22
  13   4   0    0.08    0.13
 -14  -4   0    0.10    0.04
  14   4   0    0.17    0.12
   0  -5   0    0.02    0.03
   0  -5   0    0.11    0.03
   0  -5   0    0.06    0.03
   0  -5   0    0.00    0.03
   0   5   0    0.01    0.03
   0   5   0    0.04    0.03
   0   5   0    0.02    0.03
   0   5   0    0.06    0.03
   0   5   0    0.00    0.03
   0   5   0    0.06    0.03
   0   5   0    0.04    0.03
   1  -5   0   11.03    0.24
   1  -5   0   11.31    0.27
  -1  -5   0   10.61    0.28
   1  -5   0   10.94    0.24
  -1  -5   0   10.77    0.27
  -1  -5   0   10.99    0.26
  -1  -5   0   10.98    0.24
   1  -5   0   10.94    0.25
  -1  -5   0   10.75    0.24
   1   5   0   10.76    0.24
  -1   5   0   11.11    0.25
   1   5   0   11.11    0.28
   1   5   0   10.98    0.25
  -1   5   0   10.28    0.30
  -1   5   0   10.97    0.26
   1   5   0   10.82    0.26
   1   5   0   10.01    0.30
   1   5   0   10.61    0.27
   1   5   0   10.96    0.24
  -1   5   0   10.85    0.24
  -1   5   0   11.17    0.27
   2  -5   0   33.98    0.68
  -2  -5   0   33.84    0.69
   2  -5   0   33.89    0.72
  -2  -5   0   31.80    0.80
  -2  -5   0   33.77    0.79
  -2  -5   0   32.87    0.73
   2  -5   0   33.29    0.68
  -2  -5   0   33.18    0.77
   2  -5   0   33.75    0.78
  -2  -5   0   32.98    0.69
   2  -5   0   34.47    0.80
   2   5   0   33.06    0.73
   2   5   0   33.37    0.74
  -2   5   0   33.05    0.72
  -2   5   0   32.55    0.68
  -2   5   0   33.76    0.79
   2   5   0   32.51    0.69
   2   5   0   33.20    0.80
   2   5   0   32.67    0.79
   2   5   0   33.70    0.69
  -2   5   0   30.77    0.88
  -3  -5   0  140.79    2.86
  -3  -5   0  144.57    3.31
  -3  -5   0  136.38    3.33
   3  -5   0  143.46    3.33
   3  -5   0  143.55    3.24
   3  -5   0  145.37    2.86
   3  -5   0  143.11    3.03
   3  -5   0  134.01    3.69
  -3  -5   0  144.38    3.23
   3  -5   0  143.38    2.86
   3   5   0  144.61    3.31
   3   5   0  142.98    3.33
   3   5   0  141.15    3.10
   3   5   0  143.77    2.86
  -3   5   0  147.44    3.33
  -3   5   0  140.06    3.03
   3   5   0  140.89    2.86
  -3   5   0  138.68    2.85
  -3   5   0  145.30    3.32
  -3   5   0  133.96    3.71
   3   5   0  138.44    3.03
  -4  -5   0    0.89    0.06
  -4  -5   0    0.82    0.06
   4  -5   0    0.96    0.08
   4  -5   0    0.82    0.06
  -4  -5   0    0.80    0.06
   4  -5   0    0.82    0.05
  -4  -5   0    0.89    0.05
   4   5   0    0.80    0.06
   4   5   0    0.85    0.06
  -4   5   0    0.89    0.05
  -4   5   0    0.81    0.04
   4   5   0    0.83    0.05
  -4   5   0    0.91    0.05
   4   5   0    0.73    0.09
   4   5   0    0.81    0.08
  -4   5   0    0.83    0.04
  -4   5   0    0.85    0.04
  -5  -5   0    0.44    0.05
   5  -5   0    0.49    0.05
   5  -5   0    0.51    0.06
   5   5   0    0.52    0.06
   5   5   0    0.57    0.06
   5   5   0    0.48    0.07
   5   5   0    0.64    0.07
   5   5   0    0.53    0.05
   5   5   0    0.50    0.05
   6  -5   0    0.48    0.06
   6   5   0    0.52    0.07
   6   5   0    0.52    0.05
   6   5   0    0.42    0.06
  -6   5   0    0.51    0.04
   7  -5   0    9.08    0.30
   7   5   0    9.07    0.31
   7   5   0    9.42    0.30
  -7   5   0    8.92    0.26
   8  -5   0    0.46    0.08
   8   5   0    0.54    0.09
   8   5   0    0.48    0.07
   9  -5   0    6.85    0.27
   9   5   0    6.94    0.29
   9   5   0    7.00    0.25
  10  -5   0   -0.01    0.07
  10   5   0    0.02    0.05
  10   5   0   -0.04    0.08
  10   5   0   -0.03    0.13
  11  -5   0    3.76    0.21
  11   5   0    3.91    0.22
  11   5   0    3.87    0.35
  12  -5   0    1.92    0.16
 -12  -5   0    1.92    0.12
  12   5   0    1.94    0.17
  12   5   0    1.54    0.21
 -13  -5   0    2.90    0.14
  13   5   0    3.64    0.31
 -14  -5   0    2.61    0.12
  14   5   0    2.61    0.25
   0  -6   0  218.36    4.87
   0  -6   0  215.23    4.30
   0  -6   0  215.18    4.57
   0  -6   0  219.58    4.30
   0  -6   0  213.20    5.02
   0   6   0  214.75    4.30
   0   6   0  217.31    5.01
   0   6   0  213.53    4.57
   0   6   0  206.93    4.97
   0   6   0  214.00    4.76
   0   6   0  206.08    5.59
   1  -6   0  374.46   10.20
  -1  -6   0  398.60    9.10
   1  -6   0  393.60    7.88
  -1  -6   0  396.64    7.88
  -1  -6   0  389.15    8.47
  -1  -6   0  388.19    9.39
   1  -6   0  406.48    7.87
   1  -6   0  397.84    8.36
  -1  -6   0  396.95    7.87
   1  -6   0  393.31    9.22
  -1   6   0  392.63    8.51
   1   6   0  395.20    9.41
   1   6   0  373.00   10.25
  -1   6   0  403.92    9.31
  -1   6   0  375.74   10.25
  -1   6   0  391.09    7.90
   1   6   0  397.12    8.53
   1   6   0  400.58    8.67
   1   6   0  392.52    7.93
   1   6   0  396.74    9.12
  -1   6   0  393.49    8.86
   2  -6   0  151.97    3.19
  -2  -6   0  152.52    3.48
   2  -6   0  151.06    3.41
  -2  -6   0  146.72    3.50
  -2  -6   0  149.14    3.01
  -2  -6   0  151.06    3.40
   2  -6   0  142.60    3.88
   2  -6   0  152.31    3.50
   2  -6   0  150.83    3.00
   2  -6   0  152.87    3.00
  -2   6   0  151.52    3.19
  -2   6   0  149.72    3.25
  -2   6   0  143.54    3.90
   2   6   0  148.49    3.48
   2   6   0  148.83    3.25
   2   6   0  138.71    3.90
  -2   6   0  145.23    3.00
  -2   6   0  154.53    3.50
   2   6   0  149.72    3.01
   2   6   0  147.38    3.19
   2   6   0  152.62    3.50
   2   6   0  147.13    3.01
  -3  -6   0    8.95    0.25
   3  -6   0    9.36    0.24
  -3  -6   0    9.31    0.22
   3  -6   0    8.68    0.26
  -3  -6   0    9.18    0.25
   3  -6   0    9.01    0.24
   3  -6   0    9.17    0.22
   3  -6   0    9.21    0.20
   3  -6   0    9.41    0.20
  -3  -6   0    9.38    0.24
  -3   6   0    9.20    0.25
  -3   6   0    8.83    0.25
   3   6   0    9.34    0.24
   3   6   0    9.10    0.22
  -3   6   0    9.30    0.24
  -3   6   0    8.84    0.20
   3   6   0    9.07    0.22
  -3   6   0    9.08    0.22
   3   6   0    9.13    0.22
   3   6   0    8.59    0.29
   3   6   0    9.14    0.25
   4  -6   0   17.69    0.50
   4  -6   0   19.18    0.38
   4  -6   0   18.77    0.46
   4  -6   0   18.21    0.50
  -4  -6   0   18.76    0.45
   4  -6   0   19.27    0.38
  -4  -6   0   17.73    0.47
   4   6   0   18.65    0.47
   4   6   0   18.18    0.41
   4   6   0   18.27    0.44
   4   6   0   18.43    0.43
   4   6   0   17.74    0.51
  -4   6   0   19.01    0.41
  -4   6   0   17.78    0.45
  -4   6   0   18.80    0.45
  -4   6   0   17.96    0.49
   4   6   0   18.03    0.53
   5  -6   0   13.07    0.34
   5  -6   0   13.21    0.38
   5   6   0   12.58    0.39
   5   6   0   12.86    0.33
   5   6   0   13.03    0.32
  -5   6   0   13.08    0.36
   5   6   0   13.66    0.40
   5   6   0   13.14    0.31
   6  -6   0    4.27    0.18
   6   6   0    4.39    0.15
   6   6   0    4.41    0.18
   6   6   0    4.24    0.19
   6   6   0    4.33    0.14
  -6   6   0    4.31    0.13
   7  -6   0    0.07    0.05
  -7   6   0    0.10    0.03
   7   6   0    0.17    0.06
   7   6   0    0.10    0.07
   8  -6   0    1.91    0.14
   8   6   0    1.89    0.10
   8   6   0    2.02    0.13
   8   6   0    1.98    0.16
   9  -6   0    2.41    0.16
   9   6   0    2.47    0.17
   9   6   0    2.26    0.14
  10  -6   0    4.48    0.22
 -10  -6   0    4.13    0.18
  10   6   0    4.21    0.18
  10   6   0    4.49    0.23
  10   6   0    3.82    0.36
 -11  -6   0    1.31    0.11
  11  -6   0    1.38    0.14
  11   6   0    0.79    0.18
  11   6   0    1.38    0.15
  12  -6   0    1.78    0.15
 -12  -6   0    1.92    0.12
  12   6   0    2.02    0.29
  12   6   0    2.01    0.17
 -13  -6   0    0.27    0.05
  13   6   0    0.27    0.14
 -14  -6   0    2.91    0.13
 -14  -6   0    2.90    0.13
  14   6   0    3.31    0.27
   0  -7   0    0.00    0.03
   0  -7   0    0.02    0.03
   0  -7   0    0.01    0.03
   0  -7   0    0.00    0.03
   0  -7   0    0.03    0.03
   0  -7   0    0.01    0.03
   0   7   0   -0.02    0.03
   0   7   0    0.02    0.03
   0   7   0    0.02    0.03
   0   7   0    0.03    0.03
   0   7   0   -0.01    0.03
   0   7   0    0.02    0.03
  -1  -7   0   23.00    0.49
   1  -7   0   22.91    0.48
   1  -7   0   23.42    0.55
   1  -7   0   23.34    0.51
  -1  -7   0   22.45    0.57
  -1  -7   0   22.75    0.55
   1  -7   0   21.68    0.63
   1  -7   0   22.77    0.56
   1  -7   0   23.46    0.49
  -1  -7   0   23.88    0.50
   1   7   0   23.48    0.56
   1   7   0   22.80    0.51
  -1   7   0   22.87    0.52
   1   7   0   22.43    0.52
  -1   7   0   23.50    0.56
  -1   7   0   22.55    0.51
   1   7   0   22.62    0.62
   1   7   0   22.66    0.49
  -1   7   0   22.30    0.62
  -1   7   0   22.79    0.49
   1   7   0   22.09    0.56
  -2  -7   0   27.37    0.58
  -2  -7   0   25.95    0.67
   2  -7   0   27.54    0.60
   2  -7   0   27.66    0.57
   2  -7   0   26.99    0.65
  -2  -7   0   26.71    0.64
   2  -7   0   26.02    0.73
   2  -7   0   27.24    0.66
   2  -7   0   27.10    0.56
  -2   7   0   27.19    0.60
   2   7   0   26.93    0.58
   2   7   0   25.71    0.73
   2   7   0   27.98    0.62
  -2   7   0   26.24    0.72
   2   7   0   27.45    0.66
   2   7   0   26.76    0.66
   2   7   0   26.61    0.60
  -2   7   0   26.63    0.61
  -2   7   0   28.26    0.66
  -2   7   0   26.40    0.57
  -3  -7   0   81.76    1.86
   3  -7   0   79.54    2.12
   3  -7   0   81.14    1.74
  -3  -7   0   77.68    1.92
  -3  -7   0   81.59    1.66
   3  -7   0   82.22    1.91
   3  -7   0   80.30    1.64
   3  -7   0   84.99    1.64
   3  -7   0   83.22    1.87
   3   7   0   82.01    1.91
   3   7   0   80.07    1.66
  -3   7   0   82.19    1.74
  -3   7   0   82.73    1.91
   3   7   0   75.64    2.07
   3   7   0   78.94    1.75
  -3   7   0   78.73    2.12
   3   7   0   83.16    1.79
  -3   7   0   81.35    1.78
   3   7   0   76.93    2.14
   4  -7   0    2.54    0.11
   4  -7   0    2.61    0.07
   4  -7   0    2.53    0.10
   4  -7   0    2.53    0.07
  -4  -7   0    2.57    0.10
   4  -7   0    2.46    0.12
   4   7   0    2.46    0.10
   4   7   0    2.46    0.09
   4   7   0    2.57    0.14
   4   7   0    2.51    0.10
  -4   7   0    2.49    0.09
   4   7   0    2.45    0.13
   5  -7   0    0.13    0.05
   5  -7   0    0.08    0.02
   5  -7   0    0.09    0.04
   5   7   0    0.08    0.05
   5   7   0    0.10    0.06
   5   7   0    0.11    0.05
  -5   7   0    0.08    0.03
   5   7   0    0.09    0.04
   6  -7   0    0.51    0.06
   6   7   0    0.54    0.07
   6   7   0    0.57    0.06
   6   7   0    0.56    0.08
  -6   7   0    0.57    0.05
   6   7   0    0.54    0.07
   7  -7   0    0.15    0.06
  -7   7   0    0.18    0.03
   7   7   0    0.19    0.07
   7   7   0    0.19    0.08
   8  -7   0    0.26    0.07
  -8  -7   0    0.20    0.05
   8   7   0    0.27    0.09
   8   7   0    0.21    0.05
   8   7   0    0.27    0.07
  -9  -7   0   11.79    0.38
   9  -7   0   12.46    0.40
   9   7   0   12.78    0.43
   9   7   0   12.27    0.40
   9   7   0   11.92    0.62
 -10  -7   0    5.34    0.21
  10  -7   0    5.73    0.25
  10   7   0    5.55    0.27
  10   7   0    5.83    0.41
  10   7   0    5.06    0.22
 -11  -7   0    7.65    0.27
  11  -7   0    7.80    0.30
  11   7   0    7.42    0.25
  11   7   0    8.52    0.49
  11   7   0    7.76    0.32
  12  -7   0    0.72    0.10
 -12  -7   0    0.84    0.09
  12   7   0    0.54    0.16
  12   7   0    0.64    0.12
 -13  -7   0    2.13    0.11
 -13  -7   0    1.85    0.12
  13   7   0    2.17    0.27
 -14  -7   0    0.85    0.08
 -14  -7   0    0.75    0.07
  14   7   0    0.75    0.15
   0  -8   0    1.38    0.07
   0  -8   0    1.47    0.07
   0  -8   0    1.28    0.08
   0  -8   0    1.59    0.10
   0   8   0    1.46    0.07
   0   8   0    1.45    0.07
   0   8   0    1.63    0.08
   0   8   0    1.50    0.07
   0   8   0    1.51    0.08
   0   8   0    1.62    0.07
   1  -8   0    0.93    0.07
  -1  -8   0    0.81    0.06
   1  -8   0    0.92    0.08
  -1  -8   0    0.98    0.06
   1  -8   0    0.93    0.06
  -1  -8   0    0.79    0.09
  -1  -8   0    0.88    0.06
   1  -8   0    0.93    0.05
  -1   8   0    0.87    0.06
  -1   8   0    0.84    0.06
   1   8   0    0.86    0.07
  -1   8   0    0.89    0.07
   1   8   0    0.92    0.07
   1   8   0    0.82    0.05
   1   8   0    0.87    0.06
  -1   8   0    0.87    0.06
   1   8   0    0.91    0.06
  -1   8   0    0.90    0.05
  -2  -8   0   57.58    1.31
   2  -8   0   56.73    1.32
   2  -8   0   55.10    1.49
  -2  -8   0   57.37    1.17
  -2  -8   0   52.74    1.35
   2  -8   0   56.66    1.34
   2  -8   0   56.90    1.15
   2   8   0   56.35    1.34
  -2   8   0   56.49    1.25
  -2   8   0   55.81    1.22
  -2   8   0   58.89    1.34
  -2   8   0   55.51    1.49
   2   8   0   54.36    1.50
   2   8   0   56.50    1.25
   2   8   0   55.83    1.17
   2   8   0   55.40    1.23
   3  -8   0   32.78    0.77
   3  -8   0   31.98    0.66
   3  -8   0   32.13    0.78
  -3  -8   0   32.50    0.69
  -3  -8   0   32.54    0.76
   3  -8   0   32.18    0.86
   3   8   0   31.33    0.89
  -3   8   0   32.26    0.86
  -3   8   0   31.83    0.73
   3   8   0   30.12    0.85
   3   8   0   31.29    0.72
  -3   8   0   32.35    0.71
   3   8   0   32.33    0.74
   3   8   0   31.40    0.69
   4  -8   0    7.05    0.21
   4  -8   0    6.85    0.21
   4  -8   0    6.98    0.16
  -4  -8   0    6.84    0.20
   4   8   0    6.47    0.25
   4   8   0    6.73    0.19
   4   8   0    6.75    0.20
   4   8   0    6.71    0.23
  -4   8   0    7.15    0.19
  -4   8   0    7.00    0.21
   5  -8   0    2.28    0.09
   5  -8   0    2.45    0.11
   5  -8   0    2.20    0.12
  -5   8   0    2.30    0.09
   5   8   0    2.20    0.10
   5   8   0    2.16    0.13
  -5   8   0    2.28    0.10
   5   8   0    2.29    0.11
   5   8   0    2.28    0.14
   6  -8   0    2.02    0.12
   6   8   0    1.66    0.13
   6   8   0    1.98    0.14
   6   8   0    1.74    0.10
  -6   8   0    1.94    0.08
   7  -8   0    2.41    0.15
   7   8   0    2.59    0.15
   7   8   0    2.33    0.14
   7   8   0    2.49    0.16
  -7   8   0    2.43    0.10
   8  -8   0    6.25    0.24
  -8  -8   0    5.80    0.22
   8   8   0    6.16    0.25
  -8   8   0    6.05    0.19
   8   8   0    6.18    0.27
   8   8   0    5.81    0.22
   9  -8   0    5.42    0.24
  -9  -8   0    5.32    0.21
   9   8   0    4.28    0.38
   9   8   0    5.62    0.25
   9   8   0    5.73    0.24
 -10  -8   0    0.08    0.06
  10  -8   0    0.08    0.08
  10   8   0    0.17    0.07
  10   8   0    0.13    0.10
  10   8   0    0.23    0.15
 -11  -8   0    0.80    0.09
  11   8   0    0.79    0.13
  11   8   0    0.37    0.16
  11   8   0    0.76    0.09
 -12  -8   0    2.03    0.13
 -12  -8   0    2.20    0.12
  12   8   0    1.89    0.28
 -13  -8   0    0.26    0.05
 -13  -8   0    0.19    0.06
  13   8   0    0.00    0.12
 -14  -8   0    0.04    0.05
 -14  -8   0    0.04    0.04
  14   8   0    0.19    0.12
   0  -9   0    0.08    0.05
   0  -9   0    0.09    0.04
   0  -9   0    0.00    0.04
   0  -9   0    0.17    0.04
   0   9   0    0.06    0.03
   0   9   0    0.03    0.04
   0   9   0    0.09    0.04
  -1  -9   0    0.46    0.05
   1  -9   0    0.44    0.05
  -1  -9   0    0.41    0.06
  -1  -9   0    0.40    0.06
   1  -9   0    0.40    0.06
   1  -9   0    0.41    0.05
   1  -9   0    0.36    0.05
  -1  -9   0    0.38    0.05
   1   9   0    0.45    0.05
  -1   9   0    0.47    0.05
   1   9   0    0.42    0.05
  -1   9   0    0.48    0.05
  -1   9   0    0.45    0.05
  -1   9   0    0.50    0.05
   1   9   0    0.42    0.05
   2  -9   0    0.21    0.05
   2  -9   0    0.06    0.04
   2  -9   0    0.05    0.04
  -2  -9   0    0.03    0.05
  -2  -9   0    0.05    0.04
   2  -9   0    0.04    0.04
  -2  -9   0    0.07    0.05
  -2   9   0    0.10    0.04
   2   9   0    0.09    0.05
  -2   9   0    0.12    0.04
   2   9   0    0.08    0.04
  -2   9   0    0.02    0.04
   2   9   0    0.04    0.04
  -2   9   0    0.19    0.04
  -3  -9   0    3.64    0.13
   3  -9   0    3.62    0.14
   3  -9   0    3.59    0.10
   3  -9   0    3.57    0.14
   3   9   0    3.49    0.13
  -3   9   0    3.68    0.13
   3   9   0    3.62    0.13
   3   9   0    3.54    0.15
  -3   9   0    3.70    0.12
   4  -9   0   23.49    0.49
   4  -9   0   23.69    0.59
   4  -9   0   23.53    0.64
  -4  -9   0   23.57    0.57
   4   9   0   23.08    0.56
   4   9   0   23.15    0.68
  -4   9   0   23.64    0.64
   4   9   0   22.23    0.64
  -4   9   0   22.72    0.55
   4   9   0   22.85    0.52
   5  -9   0    0.02    0.04
   5  -9   0    0.02    0.03
   5   9   0    0.13    0.05
  -5   9   0    0.05    0.03
   5   9   0    0.05    0.06
   5   9   0    0.11    0.05
  -5   9   0    0.02    0.04
   5   9   0    0.04    0.06
   6  -9   0    0.34    0.07
   6   9   0    0.45    0.08
   6   9   0    0.38    0.08
  -6   9   0    0.39    0.05
   7  -9   0    1.11    0.11
  -7  -9   0    1.02    0.09
   7   9   0    1.07    0.13
   7   9   0    1.01    0.11
  -7   9   0    1.21    0.07
   7   9   0    1.08    0.12
   8  -9   0    1.72    0.13
  -8  -9   0    1.68    0.11
   8   9   0    1.53    0.12
   8   9   0    1.81    0.15
   8   9   0    1.78    0.16
  -8   9   0    1.74    0.09
  -9  -9   0    0.09    0.07
   9  -9   0    0.10    0.16
  -9  -9   0    0.12    0.06
   9  -9   0    0.04    0.08
   9   9   0    0.11    0.05
   9   9   0    0.22    0.14
   9   9   0    0.20    0.10
   9   9   0    0.14    0.08
 -10  -9   0    7.86    0.26
 -10  -9   0    7.39    0.27
  10   9   0    7.53    0.32
  10   9   0    7.25    0.29
  10   9   0    8.65    0.49
 -11  -9   0    0.68    0.08
 -11  -9   0    0.97    0.10
  11   9   0    0.97    0.13
  11   9   0    0.48    0.16
  11   9   0    0.89    0.10
 -12  -9   0    2.07    0.13
 -12  -9   0    2.26    0.12
  12   9   0    1.91    0.27
 -13  -9   0    0.43    0.06
 -13  -9   0    0.50    0.06
  13   9   0    0.41    0.14
   0 -10   0  143.68    3.77
   0 -10   0  141.42    3.29
   0 -10   0  143.17    2.91
   0  10   0  142.70    3.08
   0  10   0  146.28    3.77
   0  10   0  142.13    3.14
  -1 -10   0   26.01    0.57
   1 -10   0   25.83    0.56
  -1 -10   0   25.91    0.64
   1 -10   0   25.81    0.64
   1 -10   0   26.01    0.72
   1 -10   0   24.60    0.64
  -1 -10   0   24.97    0.73
   1  10   0   26.25    0.71
  -1  10   0   26.76    0.71
  -1  10   0   25.03    0.60
  -1  10   0   25.49    0.58
   1  10   0   25.40    0.60
  -2 -10   0    2.44    0.10
   2 -10   0    2.45    0.12
  -2 -10   0    2.36    0.14
   2 -10   0    2.07    0.11
   2 -10   0    2.25    0.09
  -2 -10   0    2.24    0.11
  -2  10   0    2.20    0.09
  -2  10   0    2.24    0.10
  -2  10   0    2.40    0.11
   2  10   0    2.30    0.10
   3 -10   0    0.59    0.05
   3 -10   0    0.40    0.06
  -3 -10   0    0.58    0.06
   3 -10   0    0.43    0.06
  -3  10   0    0.51    0.05
  -3  10   0    0.43    0.06
   3  10   0    0.46    0.06
   3  10   0    0.37    0.06
   4 -10   0    1.41    0.06
  -4 -10   0    1.52    0.09
   4 -10   0    1.48    0.10
   4 -10   0    1.45    0.09
   4  10   0    1.37    0.12
  -4  10   0    1.43    0.08
   4  10   0    1.54    0.09
  -4  10   0    1.46    0.09
   5 -10   0    2.06    0.12
   5 -10   0    2.10    0.09
   5  10   0    2.29    0.15
   5  10   0    2.04    0.11
  -5  10   0    2.17    0.10
   5  10   0    1.85    0.11
  -5  10   0    2.15    0.10
   5  10   0    2.12    0.13
  -6 -10   0    0.79    0.08
   6  10   0    0.75    0.10
  -6  10   0    0.76    0.07
   6  10   0    0.68    0.09
   6  10   0    0.78    0.10
  -7 -10   0    2.06    0.12
  -7  10   0    2.24    0.10
   7  10   0    2.07    0.15
   7  10   0    2.22    0.16
   7  10   0    2.09    0.14
  -8 -10   0    2.50    0.16
  -8 -10   0    2.35    0.13
   8 -10   0    2.94    0.37
   8  10   0    2.32    0.16
  -8  10   0    2.25    0.11
   8  10   0    2.29    0.17
   8  10   0    2.22    0.15
   8  10   0    3.14    0.32
  -9 -10   0    1.00    0.10
   9 -10   0    1.33    0.24
  -9 -10   0    0.96    0.09
   9  10   0    1.05    0.13
   9  10   0    1.82    0.30
   9  10   0    0.86    0.10
   9  10   0    0.75    0.11
 -10 -10   0    1.56    0.13
  10 -10   0    1.32    0.27
 -10 -10   0    1.65    0.12
  10  10   0    1.55    0.13
  10  10   0    1.29    0.20
  10  10   0    1.75    0.17
 -11 -10   0   -0.01    0.06
 -11 -10   0    0.11    0.06
  11  10   0    0.00    0.13
  11  10   0   -0.07    0.09
 -12 -10   0    0.51    0.07
 -12 -10   0    0.57    0.07
  12  10   0    0.52    0.15
 -13 -10   0    0.03    0.05
 -13 -10   0    0.09    0.05
  13  10   0   -0.04    0.12
   0 -11   0   -0.01    0.04
   0 -11   0    0.03    0.05
   0 -11   0   -0.03    0.04
   0  11   0    0.01    0.05
   0  11   0    0.05    0.04
  -1 -11   0   25.50    0.63
   1 -11   0   24.86    0.55
  -1 -11   0   24.77    0.56
   1 -11   0   25.04    0.64
   1 -11   0   25.74    0.72
  -1 -11   0   25.12    0.73
  -1  11   0   24.74    0.60
   1  11   0   24.77    0.60
   1  11   0   25.60    0.71
  -1  11   0   26.08    0.71
  -2 -11   0    2.10    0.11
  -2 -11   0    1.94    0.10
   2 -11   0    2.07    0.09
   2 -11   0    2.18    0.11
   2 -11   0    2.19    0.12
  -2  11   0    2.16    0.10
   2  11   0    2.06    0.10
  -2  11   0    2.27    0.11
   3 -11   0    1.78    0.11
   3 -11   0    1.73    0.10
  -3 -11   0    1.72    0.10
   3  11   0    1.72    0.11
  -3  11   0    1.76    0.10
  -3  11   0    1.68    0.09
   3  11   0    1.66    0.10
   4 -11   0    1.54    0.10
   4 -11   0    1.56    0.10
  -4  11   0    1.56    0.09
  -4  11   0    1.44    0.09
   4  11   0    1.65    0.10
   4  11   0    1.56    0.12
  -5 -11   0    1.80    0.10
   5 -11   0    1.85    0.09
   5  11   0    1.92    0.14
   5  11   0    2.04    0.16
  -5  11   0    1.85    0.10
  -6 -11   0    7.22    0.25
   6  11   0    7.71    0.30
   6  11   0    7.17    0.28
  -6  11   0    7.54    0.24
   6  11   0    7.83    0.28
  -7 -11   0   12.71    0.39
   7 -11   0   12.41    0.75
  -7 -11   0   11.88    0.37
   7  11   0   12.73    0.44
   7  11   0   12.57    0.42
  -7  11   0   12.93    0.38
   7  11   0   12.76    0.42
  -8 -11   0    0.42    0.07
   8 -11   0    0.06    0.17
  -8 -11   0    0.29    0.07
   8  11   0    0.38    0.11
   8  11   0    0.22    0.07
   8  11   0    0.30    0.09
  -8  11   0    0.47    0.06
   8  11   0    0.37    0.15
   9 -11   0    4.43    0.51
  -9 -11   0    6.14    0.22
  -9 -11   0    5.35    0.22
   9  11   0    6.32    0.22
   9  11   0    6.06    0.26
   9  11   0    5.18    0.41
   9  11   0    6.00    0.27
 -10 -11   0    0.00    0.06
 -10 -11   0    0.10    0.07
  10 -11   0    0.09    0.15
  10  11   0    0.09    0.14
  10  11   0    0.05    0.07
  10  11   0   -0.04    0.09
 -11 -11   0    0.35    0.07
 -11 -11   0    0.40    0.07
  11  11   0    0.40    0.15
 -12 -11   0    2.67    0.14
 -12 -11   0    2.63    0.13
  12  11   0    2.59    0.28
 -13 -11   0    2.01    0.10
 -13 -11   0    2.11    0.11
  13  11   0    1.89    0.23
   0 -12   0   14.79    0.46
   0 -12   0   14.49    0.35
   0 -12   0   14.07    0.40
   0  12   0   15.12    0.44
   0  12   0   14.53    0.38
  -1 -12   0    7.02    0.23
  -1 -12   0    7.39    0.21
   1 -12   0    7.48    0.24
   1 -12   0    7.52    0.26
   1 -12   0    7.30    0.20
  -1 -12   0    7.53    0.28
   1  12   0    7.29    0.25
  -1  12   0    7.00    0.21
   1  12   0    7.29    0.22
  -1  12   0    7.60    0.25
  -2 -12   0    4.96    0.18
   2 -12   0    4.91    0.19
   2 -12   0    5.15    0.20
  -2  12   0    5.34    0.19
   2  12   0    4.61    0.17
  -2  12   0    4.96    0.17
   3 -12   0    0.16    0.06
  -3 -12   0    0.15    0.05
   3 -12   0    0.14    0.06
  -3  12   0    0.17    0.05
   3  12   0    0.15    0.06
   4 -12   0    0.01    0.05
  -4  12   0   -0.03    0.04
   5 -12   0    8.24    0.25
  -5 -12   0    7.67    0.25
   5  12   0    7.84    0.28
   5  12   0    7.60    0.30
  -5  12   0    8.01    0.26
  -6 -12   0    9.61    0.31
   6  12   0    9.44    0.34
   6  12   0    9.53    0.35
   6  12   0   10.33    0.38
  -6  12   0    9.90    0.31
  -7 -12   0   -0.01    0.06
  -7 -12   0   -0.03    0.05
   7 -12   0    0.49    0.19
   7  12   0   -0.02    0.07
   7  12   0   -0.05    0.08
   7  12   0    0.00    0.09
  -7  12   0    0.02    0.05
  -8 -12   0    0.05    0.07
  -8 -12   0    0.03    0.06
   8 -12   0    0.38    0.19
   8  12   0    0.06    0.10
   8  12   0    0.09    0.09
   8  12   0    0.01    0.07
  -8  12   0    0.02    0.05
  -9 -12   0    1.82    0.12
  -9 -12   0    1.95    0.14
   9  12   0    1.86    0.17
   9  12   0    2.08    0.13
   9  12   0    1.71    0.15
   9  12   0    2.20    0.30
 -10 -12   0    6.62    0.23
 -10 -12   0    6.20    0.24
  10 -12   0    6.76    0.49
  10  12   0    7.02    0.43
 -11 -12   0    0.03    0.05
 -11 -12   0   -0.01    0.06
  11 -12   0   -0.09    0.13
  11  12   0   -0.04    0.12
 -12 -12   0    0.16    0.06
 -12 -12   0    0.12    0.05
  12  12   0    0.12    0.12
   0 -13   0    0.03    0.06
   0  13   0    0.02    0.05
   1 -13   0   14.41    0.45
  -1 -13   0   14.33    0.46
  -1  13   0   14.38    0.43
   2 -13   0    0.75    0.09
   2 -13   0    0.59    0.06
  -2  13   0    0.71    0.08
   3 -13   0    7.65    0.26
  -3  13   0    7.37    0.25
   4 -13   0    0.03    0.06
  -4  13   0    0.04    0.05
   5 -13   0    0.09    0.05
  -5  13   0    0.09    0.05
   5  13   0    0.08    0.07
   6 -13   0    0.11    0.17
  -6 -13   0    0.00    0.05
  -6 -13   0    0.02    0.06
   6  13   0    0.00    0.07
  -6  13   0    0.04    0.05
  -7 -13   0    7.32    0.25
   7 -13   0    6.77    0.56
  -7 -13   0    8.19    0.26
  -7  13   0    8.07    0.27
   7  13   0    8.12    0.31
   7  13   0    7.78    0.32
   8 -13   0    2.18    0.37
  -8 -13   0    1.48    0.11
  -8 -13   0    1.63    0.13
   8  13   0    1.54    0.14
  -8  13   0    1.41    0.11
   9 -13   0    0.45    0.19
  -9 -13   0    0.62    0.08
  -9 -13   0    0.71    0.08
   9  13   0    0.67    0.11
   9  13   0    0.85    0.11
  10 -13   0   -0.01    0.14
 -10 -13   0    0.00    0.07
 -10 -13   0   -0.01    0.06
  11 -13   0    0.55    0.16
 -11 -13   0    0.59    0.07
 -11 -13   0    0.61    0.08
  11  13   0    0.63    0.15
 -12 -13   0    0.12    0.05
  12  13   0    0.14    0.11
   0 -14   0   14.26    0.47
   0 -14   0   15.14    0.48
   0  14   0   14.71    0.45
   1 -14   0    5.32    0.23
  -1 -14   0    4.96    0.22
  -1 -14   0    5.19    0.23
   1 -14   0    4.99    0.20
  -1  14   0    5.04    0.20
  -2 -14   0    1.82    0.15
   2 -14   0    1.90    0.12
   2 -14   0    1.90    0.14
  -2  14   0    1.92    0.12
   3 -14   0    3.03    0.16
  -3  14   0    2.91    0.14
   4 -14   0    2.98    0.15
  -4  14   0    3.04    0.15
   5 -14   0    2.88    0.13
  -5 -14   0    2.91    0.13
   5 -14   0    3.52    0.39
   5  14   0    2.77    0.18
  -5  14   0    2.81    0.14
   6 -14   0    0.66    0.22
  -6 -14   0    0.86    0.08
   6  14   0    1.35    0.14
  -6  14   0    1.24    0.10
  -7 -14   0    0.42    0.07
   7 -14   0    0.32    0.19
  -7 -14   0    0.35    0.07
   7  14   0    0.38    0.09
  -7  14   0    0.40    0.07
   8 -14   0   23.39    1.18
  -8 -14   0   21.64    0.58
   8  14   0   21.38    0.68
  -9 -14   0    1.20    0.11
  -9 -14   0    0.99    0.09
   9  14   0    1.00    0.11
  10 -14   0    0.18    0.16
 -10 -14   0    0.02    0.06
  11 -14   0    0.00    0.13
 -11 -14   0   -0.05    0.05
   0 -15   0    0.06    0.07
   0 -15   0    0.02    0.09
  -1 -15   0    8.60    0.33
   1 -15   0    8.28    0.30
   1 -15   0    8.61    0.32
  -1 -15   0    8.46    0.31
  -1  15   0    8.40    0.30
   2 -15   0    8.69    0.29
   2 -15   0    8.74    0.31
  -2 -15   0    8.42    0.33
  -2  15   0    8.78    0.30
   2  15   0    8.65    0.26
   3 -15   0    6.81    0.25
  -3 -15   0    6.29    0.28
  -3  15   0    6.55    0.24
   3  15   0    6.71    0.21
   4 -15   0    0.31    0.07
  -4  15   0    0.27    0.07
   5 -15   0    0.05    0.18
   5  15   0    0.13    0.09
  -5  15   0    0.22    0.07
  -6 -15   0    2.10    0.12
   6 -15   0    2.04    0.37
  -6  15   0    2.19    0.13
   6  15   0    2.21    0.17
   7 -15   0    1.93    0.37
  -7 -15   0    1.32    0.11
   7  15   0    1.18    0.14
  -8 -15   0    2.60    0.13
   8 -15   0    2.77    0.42
   8  15   0    2.83    0.17
  -9 -15   0    0.73    0.07
   9 -15   0    0.61    0.20
   9  15   0    0.76    0.10
 -10 -15   0    0.27    0.06
  10 -15   0    0.28    0.16
  11 -15   0   -0.02    0.12
   0 -16   0   10.92    0.40
   0 -16   0   11.79    0.39
   0  16   0   10.49    0.33
  -1 -16   0   17.74    0.56
   1 -16   0   17.94    0.54
   1 -16   0   17.29    0.55
  -1 -16   0   16.96    0.57
   1  16   0   17.63    0.47
  -1  16   0   17.12    0.48
   2 -16   0    7.18    0.56
   2 -16   0    9.01    0.32
   2 -16   0    8.79    0.28
  -2 -16   0    8.62    0.33
   2  16   0    8.32    0.26
  -2  16   0    8.55    0.30
   3 -16   0   -0.04    0.08
  -3 -16   0   -0.07    0.08
   3 -16   0    0.06    0.18
  -3  16   0   -0.02    0.06
   3  16   0   -0.01    0.06
   4 -16   0    0.36    0.08
   4 -16   0    0.29    0.20
  -4  16   0    0.38    0.08
   5 -16   0    2.05    0.35
   5  16   0    1.42    0.15
  -5  16   0    1.53    0.12
   6 -16   0    1.88    0.36
   6  16   0    1.79    0.16
   7 -16   0    0.89    0.23
   8 -16   0    0.28    0.18
   8  16   0    0.22    0.08
   9 -16   0   -0.07    0.14
   9  16   0    0.03    0.05
  10 -16   0    0.30    0.15
   0 -17   0    0.14    0.10
  -1 -17   0   15.33    0.54
  -1 -17   0   16.42    0.53
   1 -17   0   15.80    0.53
   1 -17   0   16.66    0.51
  -1  17   0   16.71    0.45
   1  17   0   16.37    0.44
   2 -17   0    9.43    0.60
  -2 -17   0    8.46    0.33
   2 -17   0    8.24    0.31
   2  17   0    8.26    0.26
  -2  17   0    7.73    0.30
  -2  17   0    8.33    0.27
  -3 -17   0   10.65    0.40
   3 -17   0   10.58    0.36
   3 -17   0   11.96    0.71
   3  17   0   10.74    0.31
  -4 -17   0    0.01    0.09
   4 -17   0    0.03    0.07
   4 -17   0   -0.12    0.17
   5 -17   0    6.25    0.52
   5  17   0    6.56    0.29
   6 -17   0    1.31    0.26
   6  17   0    0.81    0.11
   7 -17   0    7.08    0.54
   7  17   0    5.72    0.26
   8 -17   0    2.46    0.31
   8  17   0    2.53    0.15
   9 -17   0    0.52    0.17
  10 -17   0   -0.06    0.12
   0 -18   0   16.05    0.56
   0 -18   0   17.29    0.54
   0  18   0   18.41    0.48
   1 -18   0    2.62    0.14
  -1 -18   0    2.29    0.18
  -1 -18   0    2.77    0.17
   1 -18   0    2.59    0.17
  -1  18   0    2.65    0.15
   1  18   0    2.73    0.14
  -2 -18   0    0.21    0.09
   2 -18   0    0.50    0.21
   2 -18   0    0.23    0.10
   2  18   0    0.36    0.07
  -2  18   0    0.30    0.08
   3 -18   0    5.79    0.24
   3 -18   0    6.94    0.52
  -3 -18   0    6.23    0.27
  -3  18   0    6.07    0.23
  -4 -18   0    0.29    0.10
   4 -18   0    0.00    0.18
   4 -18   0    0.27    0.07
  -5 -18   0    2.48    0.19
   5 -18   0    3.41    0.41
   5  18   0    2.40    0.18
   6 -18   0    4.36    0.45
   6  18   0    4.30    0.22
   7 -18   0    0.81    0.21
   7  18   0    1.17    0.13
   8 -18   0    1.43    0.25
   8  18   0    0.99    0.11
   9 -18   0    1.16    0.22
   0 -19   0    0.04    0.09
   0 -19   0    0.04    0.07
   0  19   0    0.06    0.07
   1 -19   0    0.23    0.10
  -1 -19   0    0.41    0.09
  -1 -19   0    0.29    0.11
  -1  19   0    0.23    0.07
   1  19   0    0.35    0.07
  -2 -19   0    0.71    0.10
   2 -19   0    0.49    0.10
  -2  19   0    0.60    0.08
   2  19   0    0.71    0.07
   3 -19   0    0.32    0.20
   3 -19   0    0.35    0.08
  -3 -19   0    0.43    0.10
  -3  19   0    0.42    0.08
  -4 -19   0    4.00    0.21
   4 -19   0    3.63    0.42
  -4  19   0    3.80    0.17
   5 -19   0    0.05    0.18
  -5 -19   0    0.05    0.09
   5  19   0    0.11    0.09
  -6 -19   0    2.81    0.18
   6 -19   0    2.12    0.30
   6  19   0    3.03    0.17
   7 -19   0    0.15    0.16
   7  19   0    0.28    0.08
   8 -19   0    0.07    0.14
   8  19   0    0.04    0.05
   0 -20   0    0.01    0.05
   0  20   0    0.04    0.06
  -1 -20   0    0.67    0.09
   1  20   0    0.65    0.07
  -1  20   0    0.67    0.08
  -2 -20   0    1.48    0.14
  -2  20   0    1.36    0.12
   3 -20   0    0.24    0.19
  -3 -20   0   -0.04    0.08
  -3  20   0    0.08    0.07
   4 -20   0    5.19    0.41
  -4 -20   0    5.28    0.24
  -4  20   0    5.49    0.20
   5 -20   0    0.14    0.16
  -5 -20   0    0.25    0.09
  -5  20   0    0.19    0.07
   5  20   0    0.21    0.09
   6 -20   0    5.59    0.41
  -6 -20   0    5.20    0.23
  -6  20   0    5.53    0.19
   6  20   0    5.34    0.23
   7 -20   0    1.73    0.25
  -7 -20   0    2.15    0.15
   7  20   0    2.40    0.13
   0  21   0   -0.03    0.06
  -1 -21   0    0.05    0.06
  -1  21   0   -0.01    0.06
   1  21   0    0.03    0.05
  -2 -21   0    0.92    0.11
  -2  21   0    0.92    0.10
  -3 -21   0    0.74    0.09
   3 -21   0    0.34    0.17
  -3  21   0    0.65    0.08
  -4 -21   0    0.01    0.08
   4 -21   0    0.06    0.15
  -4  21   0    0.07    0.06
  -5 -21   0    1.02    0.12
   5  21   0    1.08    0.12
  -5  21   0    1.03    0.11
  -6 -21   0    0.00    0.07
   6 -21   0    0.33    0.16
  -6  21   0    0.20    0.06
   6  21   0    0.12    0.07
   0  22   0    0.00    0.05
  -1  22   0    0.20    0.06
  -2  22   0    0.27    0.06
  -3 -22   0    0.06    0.06
  -3  22   0   -0.01    0.06
  -4 -22   0    2.53    0.13
   5 -22   0    0.34    0.15
  -5 -22   0    0.26    0.07
  -5  22   0    0.27    0.06
   5  22   0    0.23    0.07
  14   0  -1    0.03    0.10
  13   0  -1    4.92    0.36
  13   0  -1    5.96    0.26
  12   0  -1    0.00    0.12
  12   0  -1    0.02    0.09
  11   0  -1    4.47    0.23
  11   0  -1    3.47    0.32
  10   0  -1   -0.06    0.07
  10   0  -1   -0.03    0.10
   9   0  -1    3.18    0.18
   8   0  -1   -0.01    0.03
   8   0  -1    0.04    0.06
   7   0  -1    1.83    0.09
   7   0  -1    1.73    0.06
   7   0  -1    1.89    0.13
   6   0  -1    0.02    0.03
   6   0  -1   -0.06    0.03
   6   0  -1    0.03    0.03
   6   0  -1   -0.08    0.05
   6   0  -1    0.12    0.04
   6   0  -1   -0.09    0.03
  -6   0   1    0.05    0.04
   5   0  -1  157.60    3.08
   5   0  -1  156.34    3.08
   5   0  -1  152.88    3.99
  -5   0   1  152.95    3.27
   5   0  -1  145.01    3.89
   5   0  -1  156.45    3.27
   5   0  -1  146.52    3.58
  -5   0   1  154.93    3.58
   5   0  -1  151.08    3.59
  -5   0   1  155.23    3.59
   4   0  -1    0.00    0.02
   4   0  -1    0.03    0.02
   4   0  -1   -0.06    0.04
  -4   0   1    0.00    0.03
  -4   0   1    0.09    0.02
  -4   0   1   -0.03    0.01
   4   0  -1    0.02    0.02
   4   0  -1    0.01    0.03
   4   0  -1    0.03    0.03
  -4   0   1    0.13    0.03
  -4   0   1   -0.08    0.04
  -3   0   1    0.34    0.02
  -3   0   1    0.40    0.03
  -3   0   1    0.39    0.04
   3   0  -1    0.34    0.03
   3   0  -1    0.33    0.04
  -3   0   1    0.42    0.03
   3   0  -1    0.43    0.04
  -3   0   1    0.36    0.02
  -3   0   1    0.43    0.03
   3   0  -1    0.40    0.03
   3   0  -1    0.50    0.04
   2   0  -1    0.00    0.02
  -2   0   1    0.01    0.01
  -2   0   1    0.00    0.02
  -2   0   1   -0.01    0.02
  -2   0   1    0.08    0.02
   2   0  -1    0.03    0.01
   2   0  -1    0.03    0.02
   2   0  -1    0.05    0.01
   2   0  -1    0.00    0.02
  -2   0   1    0.07    0.01
   1   0  -1  514.67   10.66
  -1   0   1  533.29   12.38
   1   0  -1  508.75   12.35
  -1   0   1  525.94   12.76
   1   0  -1  525.47   10.71
  -1   0   1  527.16   11.71
  -1   0   1  510.00   10.66
  -1   0   1  530.65   10.70
   1   0  -1  477.58   12.67
   0   0   1    0.02    0.01
   0   0  -1    0.02    0.01
   0   0   1    0.02    0.00
   0   0   1    0.03    0.01
   0   0  -1    0.02    0.01
   0   0   1    0.04    0.00
   0   0   1    0.04    0.01
   0   0   1    0.01    0.01
   0   0   1    0.01    0.01
   0   0  -1    0.03    0.01
   0   0  -1    0.01    0.00
   0   0  -1    0.02    0.01
   0   0  -1    0.02    0.00
   0   0  -1    0.01    0.00
   1   0   1  142.24    3.16
   1   0   1  144.33    3.32
  -1   0  -1  145.40    3.58
   1   0   1  146.39    3.52
  -1   0  -1  142.08    3.49
  -1   0  -1  142.32    3.12
   1   0   1  142.55    3.42
  -1   0  -1  149.01    3.36
   1   0   1  146.39    3.15
  -1   0  -1  146.21    3.42
  -1   0  -1  144.07    3.12
   1   0   1  147.49    3.59
  -1   0  -1  142.10    3.11
  -1   0  -1  143.15    3.26
   1   0   1  152.69    3.27
   2   0   1   -0.01    0.01
  -2   0  -1    0.04    0.01
   2   0   1    0.00    0.01
  -2   0  -1    0.00    0.02
  -2   0  -1    0.02    0.01
  -2   0  -1    0.02    0.01
  -2   0  -1   -0.01    0.02
   2   0   1    0.02    0.02
  -2   0  -1    0.03    0.02
   2   0   1    0.00    0.02
   2   0   1    0.05    0.01
  -2   0  -1    0.01    0.02
   2   0   1    0.03    0.01
  -2   0  -1    0.02    0.02
  -2   0  -1    0.06    0.01
  -3   0  -1   22.00    0.52
  -3   0  -1   21.98    0.46
   3   0   1   22.72    0.46
   3   0   1   22.65    0.54
  -3   0  -1   21.08    0.52
  -3   0  -1   22.55    0.49
  -3   0  -1   22.76    0.51
   3   0   1   22.38    0.54
   3   0   1   22.93    0.46
   3   0   1   22.49    0.49
  -3   0  -1   22.06    0.54
  -3   0  -1   23.30    0.54
   4   0   1    0.02    0.02
  -4   0  -1    0.07    0.03
   4   0   1   -0.02    0.03
   4   0   1    0.04    0.03
   4   0   1    0.02    0.02
  -4   0  -1   -0.06    0.03
   4   0   1    0.02    0.02
  -4   0  -1    0.05    0.03
  -4   0  -1    0.01    0.02
  -4   0  -1   -0.05    0.02
   4   0   1    0.05    0.03
  -4   0  -1    0.02    0.02
  -5   0  -1   76.54    1.65
  -5   0  -1   77.07    1.70
  -5   0  -1   77.89    1.81
   5   0   1   76.76    2.00
   5   0   1   72.24    1.97
   5   0   1   76.47    1.65
  -5   0  -1   75.68    1.81
   5   0   1   77.86    1.55
   5   0   1   76.41    1.81
   5   0   1   77.00    1.81
   5   0   1   75.45    1.55
  -5   0  -1   77.54    1.75
   6   0   1   -0.05    0.04
   6   0   1   -0.04    0.03
   6   0   1   -0.08    0.03
   6   0   1   -0.01    0.05
  -6   0  -1    0.00    0.02
  -6   0  -1    0.04    0.03
   7   0   1   18.06    0.53
   8   0   1    0.04    0.06
   9   0   1    2.97    0.18
  10   0   1   -0.07    0.11
  10   0   1   -0.05    0.08
  11   0   1    4.27    0.22
  11   0   1    2.73    0.31
  12   0   1   -0.01    0.12
  12   0   1    0.00    0.09
  13   0   1    5.78    0.37
  14   0   1   -0.02    0.11
  14   1  -1    0.12    0.11
  13  -1  -1    0.71    0.15
  13  -1  -1    0.44    0.10
  13   1  -1    0.63    0.15
  13   1  -1    0.38    0.10
  12  -1  -1    1.37    0.19
  12  -1  -1    1.55    0.16
  12   1  -1    1.41    0.20
  12   1  -1    1.67    0.16
  11  -1  -1    1.90    0.27
  11  -1  -1    1.95    0.17
  11   1  -1    1.89    0.17
  11   1  -1    2.08    0.27
  10  -1  -1    0.11    0.08
  10   1  -1    0.13    0.08
  10   1  -1   -0.01    0.11
   9  -1  -1    4.78    0.22
   9   1  -1    4.60    0.16
   9   1  -1    4.61    0.22
   8  -1  -1   79.95    2.13
   8   1  -1   81.26    2.14
   8   1  -1   83.38    2.15
   7  -1  -1   10.41    0.33
   7  -1  -1   10.42    0.29
   7   1  -1   10.20    0.33
   7   1  -1    9.66    0.23
   7   1  -1   10.23    0.30
   6  -1  -1   10.60    0.23
   6  -1  -1   11.03    0.23
   6  -1  -1   10.39    0.33
   6  -1  -1   10.73    0.30
  -6  -1   1   10.42    0.28
   6   1  -1   10.59    0.31
   6   1  -1   10.34    0.24
   6   1  -1   10.25    0.28
   6   1  -1   10.29    0.33
   6   1  -1   10.75    0.25
  -5  -1   1   32.69    0.78
   5  -1  -1   32.79    0.78
   5  -1  -1   31.38    0.79
  -5  -1   1   31.81    0.71
   5  -1  -1   32.78    0.86
   5  -1  -1   31.70    0.66
   5  -1  -1   31.00    0.86
   5  -1  -1   33.21    0.66
   5  -1  -1   32.68    0.71
  -5  -1   1   32.69    0.79
   5   1  -1   31.12    0.79
  -5   1   1   32.96    0.71
  -5   1   1   33.21    0.73
   5   1  -1   32.16    0.67
   5   1  -1   32.33    0.87
   5   1  -1   32.44    0.78
   5   1  -1   33.23    0.67
  -5   1   1   33.28    0.75
  -5   1   1   32.71    0.78
   5   1  -1   32.73    0.71
   5   1  -1   31.12    0.86
  -4  -1   1   11.31    0.29
  -4  -1   1   11.69    0.30
   4  -1  -1   11.45    0.28
  -4  -1   1   11.14    0.26
   4  -1  -1   11.38    0.26
  -4  -1   1   11.43    0.25
   4  -1  -1   11.11    0.31
   4  -1  -1   11.37    0.24
   4  -1  -1   11.08    0.30
   4  -1  -1   11.52    0.24
   4   1  -1   11.22    0.25
   4   1  -1   11.12    0.32
   4   1  -1   11.28    0.29
  -4   1   1   11.88    0.30
  -4   1   1   10.96    0.27
  -4   1   1   11.22    0.28
   4   1  -1   11.24    0.25
  -4   1   1   11.40    0.27
  -4   1   1   11.49    0.26
   4   1  -1   11.74    0.26
  -4   1   1   11.02    0.24
   4   1  -1   11.20    0.30
  -4   1   1   11.39    0.26
   3  -1  -1   40.53    0.99
   3  -1  -1   41.59    0.96
   3  -1  -1   41.71    0.99
  -3  -1   1   41.40    0.85
   3  -1  -1   42.39    0.90
   3  -1  -1   43.47    0.85
  -3  -1   1   41.10    0.99
  -3  -1   1   41.83    0.90
  -3  -1   1   43.07    0.99
   3  -1  -1   43.07    0.85
   3   1  -1   42.31    0.85
  -3   1   1   42.94    0.90
  -3   1   1   39.78    0.96
  -3   1   1   40.55    0.99
  -3   1   1   42.88    0.99
  -3   1   1   41.56    0.85
  -3   1   1   38.49    1.10
  -3   1   1   41.98    0.94
   3   1  -1   42.92    0.90
   3   1  -1   42.03    0.99
   3   1  -1   41.10    0.85
   3   1  -1   42.45    0.99
   3   1  -1   42.52    0.94
  -2  -1   1  278.13    6.37
  -2  -1   1  302.10    6.12
   2  -1  -1  298.72    6.48
  -2  -1   1  295.43    7.14
   2  -1  -1  293.94    7.18
  -2  -1   1  283.11    6.03
   2  -1  -1  295.32    7.08
  -2  -1   1  297.94    7.17
   2  -1  -1  291.46    6.06
   2  -1  -1  288.04    6.08
   2  -1  -1  289.82    6.88
  -2   1   1  284.94    6.81
   2   1  -1  292.13    7.20
   2   1  -1  301.69    6.47
  -2   1   1  286.10    6.08
  -2   1   1  297.91    6.46
   2   1  -1  307.51    7.09
   2   1  -1  287.97    6.11
  -2   1   1  292.55    7.06
  -2   1   1  292.68    7.09
   2   1  -1  273.86    7.18
   2   1  -1  289.37    6.09
   2   1  -1  297.67    6.68
   2   1  -1  289.44    6.69
  -2   1   1  278.96    6.03
  -1  -1   1    0.36    0.02
  -1  -1   1    0.37    0.02
  -1  -1   1    0.35    0.02
   1  -1  -1    0.33    0.02
   1  -1  -1    0.37    0.02
   1  -1  -1    0.40    0.02
   1  -1  -1    0.35    0.02
  -1  -1   1    0.36    0.02
  -1  -1   1    0.37    0.02
  -1  -1   1    0.36    0.02
  -1  -1   1    0.36    0.02
  -1   1   1    0.36    0.03
  -1   1   1    0.34    0.02
   1   1  -1    0.44    0.02
   1   1  -1    0.40    0.02
   1   1  -1    0.42    0.02
   1   1  -1    0.35    0.02
  -1   1   1    0.37    0.02
   1   1  -1    0.39    0.02
   1   1  -1    0.37    0.02
   1   1  -1    0.39    0.02
  -1   1   1    0.39    0.02
   0  -1  -1   26.39    0.55
   0  -1   1   26.59    0.55
   0  -1   1   26.45    0.59
   0  -1   1   26.60    0.55
   0  -1  -1   27.18    0.55
   0  -1  -1   26.73    0.62
   0  -1   1   26.83    0.64
   0  -1   1   25.81    0.62
   0  -1   1   26.55    0.64
   0  -1   1   26.67    0.58
   0   1  -1   26.24    0.64
   0   1   1   26.33    0.65
   0   1   1   26.21    0.54
   0   1  -1   25.26    0.61
   0   1  -1   26.91    0.58
   0   1   1   27.40    0.55
   0   1  -1   26.26    0.55
   0   1  -1   26.53    0.55
   0   1  -1   26.92    0.60
   0   1   1   26.66    0.59
   0   1  -1   26.91    0.64
   0   1   1   26.28    0.61
   0   1   1   26.77    0.60
  -1  -1  -1  156.50    3.53
  -1  -1  -1  150.10    3.20
  -1  -1  -1  158.93    3.42
  -1  -1  -1  147.46    3.19
  -1  -1  -1  148.59    3.48
   1  -1   1  149.16    3.60
   1  -1   1  154.86    3.84
  -1  -1  -1  152.70    3.58
  -1  -1  -1  152.61    3.74
  -1  -1  -1  156.58    3.75
   1   1   1  151.19    3.59
  -1   1  -1  154.69    3.37
   1   1   1  154.07    3.17
  -1   1  -1  152.22    3.56
   1   1   1  150.71    3.15
  -1   1  -1  153.19    3.50
   1   1   1  156.52    3.75
  -1   1  -1  154.22    3.43
  -1   1  -1  153.73    3.71
   1   1   1  160.40    3.41
   1   1   1  147.80    3.18
   1   1   1  154.33    3.76
  -1   1  -1  140.55    3.48
   1   1   1  155.07    3.51
  -2  -1  -1    3.88    0.10
   2  -1   1    4.00    0.11
  -2  -1  -1    3.68    0.10
  -2  -1  -1    3.87    0.10
  -2  -1  -1    3.77    0.10
  -2  -1  -1    3.73    0.10
  -2  -1  -1    3.96    0.09
   2  -1   1    3.83    0.09
  -2  -1  -1    3.47    0.10
  -2  -1  -1    3.80    0.09
   2  -1   1    3.23    0.10
   2   1   1    3.88    0.09
  -2   1  -1    3.81    0.11
  -2   1  -1    3.59    0.10
   2   1   1    3.62    0.10
  -2   1  -1    3.70    0.10
   2   1   1    3.92    0.10
   2   1   1    3.91    0.10
  -2   1  -1    3.90    0.11
   2   1   1    3.97    0.10
   2   1   1    3.87    0.11
   2   1   1    3.99    0.09
  -2   1  -1    3.77    0.09
  -3  -1  -1  536.21   11.77
  -3  -1  -1  527.86   12.06
  -3  -1  -1  524.55   11.44
   3  -1   1  498.77   12.54
  -3  -1  -1  514.68   12.41
  -3  -1  -1  518.81   12.52
   3  -1   1  526.45   11.40
  -3  -1  -1  506.14   10.62
   3  -1   1  531.95   12.46
  -3   1  -1  535.51   12.56
   3   1   1  510.65   10.65
  -3   1  -1  523.89   12.52
  -3   1  -1  502.37   10.72
  -3   1  -1  518.01   12.57
  -3   1  -1  514.37   12.09
   3   1   1  540.49   11.34
  -3   1  -1  523.87   11.79
   3   1   1  486.50   11.52
  -3   1  -1  502.93   11.37
   3   1   1  529.80   12.43
   3   1   1  476.40   11.96
   3   1   1  528.00   10.72
   3   1   1  517.96   12.49
   4  -1   1    0.73    0.04
   4  -1   1    0.68    0.05
  -4  -1  -1    0.80    0.04
  -4  -1  -1    0.75    0.04
  -4  -1  -1    0.95    0.05
  -4  -1  -1    0.73    0.04
   4  -1   1    0.80    0.06
  -4  -1  -1    0.87    0.05
  -4  -1  -1    0.78    0.05
   4   1   1    0.79    0.04
  -4   1  -1    0.77    0.05
   4   1   1    0.87    0.05
   4   1   1    0.82    0.04
  -4   1  -1    0.73    0.04
  -4   1  -1    0.82    0.05
  -4   1  -1    0.79    0.04
   4   1   1    0.78    0.05
   4   1   1    0.80    0.05
   4   1   1    0.80    0.06
  -4   1  -1    0.80    0.04
  -4   1  -1    0.78    0.06
   4   1   1    0.82    0.05
  -5  -1  -1    6.36    0.16
  -5  -1  -1    6.40    0.18
   5  -1   1    6.53    0.19
  -5  -1  -1    6.48    0.16
   5  -1   1    6.24    0.21
   5  -1   1    6.43    0.16
  -5  -1  -1    6.44    0.19
   5   1   1    6.46    0.15
  -5   1  -1    6.47    0.16
   5   1   1    6.62    0.15
  -5   1  -1    6.43    0.16
   5   1   1    6.22    0.22
   5   1   1    6.42    0.17
   5   1   1    6.35    0.19
  -5   1  -1    6.32    0.19
  -5   1  -1    6.57    0.17
  -5   1  -1    6.47    0.19
   5   1   1    6.56    0.18
  -5   1  -1    6.43    0.18
   5   1   1    6.32    0.19
  -6  -1  -1   33.53    0.82
  -6  -1  -1   34.30    0.76
   6  -1   1   34.15    0.75
   6  -1   1   32.50    0.90
   6  -1   1   33.16    0.83
   6   1   1   33.49    0.69
   6   1   1   33.84    0.90
   6   1   1   32.99    0.91
   6   1   1   33.63    0.75
   6   1   1   33.35    0.83
   6   1   1   34.43    0.69
  -6   1  -1   34.02    0.82
  -6   1  -1   33.52    0.76
   7  -1   1   52.84    1.42
   7   1   1   53.51    1.18
   7   1   1   53.22    1.42
   7   1   1   54.77    1.42
   8  -1   1   28.24    0.80
   8   1   1   28.24    0.80
   9  -1   1    4.13    0.20
   9   1   1    4.03    0.20
  10  -1   1    1.03    0.17
  10  -1   1    1.23    0.14
  10   1   1    1.00    0.17
  10   1   1    1.26    0.13
  11  -1   1    1.57    0.26
  11  -1   1    1.83    0.17
  11   1   1    1.88    0.17
  11   1   1    1.47    0.21
  12  -1   1    4.41    0.23
  12  -1   1    3.93    0.34
  12   1   1    4.41    0.23
  12   1   1    3.93    0.34
  13  -1   1    0.78    0.15
  13   1   1    0.80    0.16
  14   1   1    0.02    0.11
  14   2  -1    2.94    0.27
  13   2  -1    0.78    0.16
  12  -2  -1    2.35    0.17
  12   2  -1    2.70    0.30
  12   2  -1    2.27    0.18
  11  -2  -1    0.07    0.09
  11   2  -1    0.01    0.12
  11   2  -1    0.00    0.09
  10  -2  -1    1.04    0.12
  10   2  -1    1.67    0.24
  10   2  -1    0.96    0.12
   9  -2  -1    0.52    0.09
   9   2  -1    0.52    0.06
   9   2  -1    0.54    0.10
   8  -2  -1   22.51    0.65
   8   2  -1   22.24    0.63
   8   2  -1   22.34    0.65
   7  -2  -1    0.03    0.02
   7  -2  -1   -0.06    0.05
   7   2  -1    0.08    0.06
   7   2  -1   -0.01    0.03
   7   2  -1    0.03    0.04
  -6  -2   1   14.04    0.37
   6  -2  -1   14.11    0.29
   6  -2  -1   14.20    0.42
   6  -2  -1   14.40    0.39
   6   2  -1   14.01    0.42
   6   2  -1   13.95    0.33
   6   2  -1   14.53    0.41
   6   2  -1   13.81    0.31
   5  -2  -1    6.59    0.15
  -5  -2   1    6.58    0.17
  -5  -2   1    6.77    0.19
   5  -2  -1    6.51    0.22
   5  -2  -1    6.39    0.20
   5  -2  -1    6.76    0.15
   5  -2  -1    6.64    0.20
   5   2  -1    6.99    0.19
  -5   2   1    6.74    0.16
   5   2  -1    6.49    0.16
  -5   2   1    6.82    0.16
   5   2  -1    6.39    0.22
  -5   2   1    6.79    0.18
   5   2  -1    6.70    0.20
  -5   2   1    6.99    0.17
   5   2  -1    6.86    0.16
   5   2  -1    6.59    0.21
  -5   2   1    6.89    0.18
   5   2  -1    6.68    0.17
  -5   2   1    6.80    0.16
  -4  -2   1    6.56    0.16
   4  -2  -1    6.79    0.15
  -4  -2   1    7.13    0.19
  -4  -2   1    6.63    0.16
   4  -2  -1    6.98    0.15
   4  -2  -1    6.51    0.19
  -4  -2   1    6.94    0.19
   4  -2  -1    6.82    0.17
  -4  -2   1    6.76    0.16
  -4  -2   1    6.86    0.17
   4  -2  -1    6.57    0.20
  -4   2   1    6.97    0.18
  -4   2   1    6.45    0.19
   4   2  -1    6.65    0.21
   4   2  -1    6.74    0.16
   4   2  -1    6.90    0.17
  -4   2   1    6.90    0.15
  -4   2   1    7.00    0.20
   4   2  -1    6.52    0.16
  -4   2   1    6.91    0.16
  -4   2   1    6.97    0.16
   4   2  -1    6.80    0.16
   4   2  -1    6.85    0.18
   4   2  -1    6.66    0.19
  -4   2   1    6.89    0.16
  -4   2   1    6.65    0.17
  -3  -2   1   12.48    0.28
   3  -2  -1   12.17    0.32
   3  -2  -1   12.47    0.26
  -3  -2   1   12.49    0.31
  -3  -2   1   12.62    0.31
   3  -2  -1   12.82    0.26
  -3  -2   1   12.43    0.29
   3  -2  -1   12.35    0.30
  -3  -2   1   12.63    0.27
  -3   2   1   12.68    0.28
  -3   2   1   12.29    0.30
   3   2  -1   12.83    0.30
  -3   2   1   11.34    0.33
   3   2  -1   12.22    0.29
  -3   2   1   12.52    0.26
   3   2  -1   12.44    0.32
   3   2  -1   12.39    0.28
  -3   2   1   12.56    0.32
   3   2  -1   12.38    0.27
   3   2  -1   12.73    0.28
  -3   2   1   11.97    0.30
  -3   2   1   12.75    0.28
   3   2  -1   12.76    0.31
  -3   2   1   12.79    0.31
   3   2  -1   12.43    0.27
   2  -2  -1   40.66    0.94
  -2  -2   1   41.46    0.97
   2  -2  -1   41.30    0.97
  -2  -2   1   40.08    0.97
   2  -2  -1   40.74    0.84
  -2  -2   1   40.56    0.84
  -2  -2   1   40.66    0.95
  -2  -2   1   41.19    0.84
   2  -2  -1   42.42    0.84
  -2  -2   1   40.58    0.89
  -2   2   1   39.78    0.99
   2   2  -1   41.84    0.89
   2   2  -1   40.61    0.84
   2   2  -1   40.03    0.94
  -2   2   1   41.00    0.90
   2   2  -1   41.05    0.84
   2   2  -1   41.84    0.91
   2   2  -1   41.03    0.97
  -2   2   1   39.69    0.94
   2   2  -1   42.34    0.97
  -2   2   1   40.99    0.83
  -2   2   1   40.73    0.90
  -2   2   1   40.47    0.83
  -2   2   1   41.65    0.97
  -2   2   1   42.08    0.99
  -1  -2   1  129.44    2.62
  -1  -2   1  129.00    2.99
   1  -2  -1  129.68    2.63
   1  -2  -1  136.16    3.34
   1  -2  -1  127.67    3.07
   1  -2  -1  129.78    2.63
  -1  -2   1  130.68    2.79
   1  -2  -1  136.23    2.97
  -1  -2   1  122.08    2.83
  -1  -2   1  127.03    3.04
  -1  -2   1  130.92    2.62
  -1  -2   1  133.14    3.27
  -1   2   1  128.94    2.71
  -1   2   1  127.87    2.62
  -1   2   1  125.00    2.97
   1   2  -1  126.88    3.03
  -1   2   1  134.03    3.29
  -1   2   1  133.21    2.91
   1   2  -1  132.28    3.20
  -1   2   1  132.61    3.04
   1   2  -1  128.37    3.18
   1   2  -1  130.11    2.64
   1   2  -1  133.24    2.95
   1   2  -1  129.14    3.01
   1   2  -1  129.73    2.62
   0  -2   1  259.18    5.58
   0  -2  -1  242.32    6.17
   0  -2  -1  243.61    5.20
   0  -2   1  258.53    5.25
   0  -2  -1  244.80    5.65
   0  -2   1  254.75    5.25
   0  -2   1  248.88    5.66
   0  -2   1  259.52    6.20
   0  -2   1  250.41    5.93
   0  -2  -1  253.14    5.95
   0  -2  -1  255.05    5.23
   0   2  -1  255.52    6.16
   0   2   1  251.48    5.69
   0   2   1  266.77    5.59
   0   2   1  253.45    5.18
   0   2  -1  247.95    5.09
   0   2  -1  256.53    5.60
   0   2   1  248.01    5.86
   0   2  -1  237.36    5.86
   0   2  -1  251.17    5.10
   0   2  -1  255.22    6.10
   0   2  -1  252.29    5.69
   0   2   1  244.62    5.28
   0   2   1  262.06    6.14
   1  -2   1  110.75    2.55
  -1  -2  -1  103.93    2.35
  -1  -2  -1  108.69    2.35
   1  -2   1  106.58    2.47
  -1  -2  -1  110.83    2.65
   1  -2   1  109.53    2.24
   1  -2   1  108.50    2.32
  -1  -2  -1  106.55    2.18
  -1  -2  -1  109.34    2.60
  -1  -2  -1  105.96    2.17
  -1  -2  -1  107.92    2.47
   1  -2   1  108.83    2.25
  -1  -2  -1  100.75    2.60
  -1   2  -1  108.87    2.32
   1   2   1  105.76    2.46
   1   2   1  109.48    2.54
   1   2   1  108.19    2.18
  -1   2  -1  104.35    2.46
  -1   2  -1  109.95    2.54
  -1   2  -1  108.26    2.20
  -1   2  -1  108.24    2.21
   1   2   1  111.41    2.18
   1   2   1  110.81    2.35
   1   2   1  106.70    2.36
   1   2   1  107.31    2.39
  -2  -2  -1   38.82    0.90
  -2  -2  -1   37.51    0.78
  -2  -2  -1   37.16    0.90
   2  -2   1   37.60    0.88
   2  -2   1   32.64    0.90
  -2  -2  -1   38.19    0.78
  -2  -2  -1   38.20    0.82
  -2  -2  -1   38.96    0.88
  -2  -2  -1   39.17    0.85
  -2   2  -1   37.83    0.82
  -2   2  -1   38.39    0.90
  -2   2  -1   38.21    0.82
  -2   2  -1   38.36    0.90
   2   2   1   38.36    0.84
  -2   2  -1   38.98    0.91
   2   2   1   37.91    0.78
   2   2   1   39.12    0.78
   2   2   1   38.48    0.85
   2   2   1   38.45    0.82
   2   2   1   37.91    0.87
   2   2   1   38.30    0.90
  -3  -2  -1  129.12    2.79
  -3  -2  -1  131.21    3.05
  -3  -2  -1  131.36    2.98
  -3  -2  -1  129.34    2.63
  -3  -2  -1  132.11    2.89
  -3  -2  -1  128.57    3.07
   3   2   1  131.52    2.64
  -3   2  -1  128.89    2.79
   3   2   1  129.07    2.89
  -3   2  -1  132.84    3.05
  -3   2  -1  129.34    2.85
   3   2   1  130.66    3.07
   3   2   1  131.95    2.80
  -3   2  -1  135.41    3.07
  -3   2  -1  127.57    3.07
   3   2   1  130.51    2.85
   3   2   1  130.87    3.05
   3   2   1  132.71    2.63
  -4  -2  -1   66.64    1.58
  -4  -2  -1   66.91    1.52
  -4  -2  -1   66.51    1.57
  -4  -2  -1   67.10    1.48
  -4  -2  -1   66.33    1.44
  -4  -2  -1   66.62    1.35
   4  -2   1   65.41    1.53
  -4   2  -1   67.93    1.44
   4   2   1   66.85    1.57
   4   2   1   66.56    1.35
  -4   2  -1   66.23    1.57
   4   2   1   67.05    1.44
   4   2   1   64.00    1.75
   4   2   1   66.23    1.58
  -4   2  -1   65.45    1.57
  -4   2  -1   68.23    1.58
  -4   2  -1   65.79    1.48
  -4   2  -1   66.43    1.43
   4   2   1   67.64    1.35
  -5  -2  -1    0.08    0.02
   5  -2   1    0.04    0.04
  -5  -2  -1    0.12    0.04
  -5  -2  -1    0.06    0.03
   5   2   1    0.12    0.03
  -5   2  -1    0.19    0.04
  -5   2  -1    0.11    0.02
   5   2   1    0.14    0.03
  -5   2  -1    0.15    0.04
   5   2   1    0.08    0.05
   5   2   1    0.10    0.03
  -5   2  -1    0.12    0.03
   5   2   1    0.11    0.04
   5   2   1    0.08    0.03
   5   2   1    0.03    0.03
  -5   2  -1    0.14    0.03
  -5   2  -1    0.13    0.03
  -5   2  -1    0.16    0.03
   6  -2   1  113.50    2.95
   6   2   1  113.62    2.33
  -6   2  -1  116.43    2.72
   6   2   1  117.20    3.02
  -6   2  -1  116.32    2.63
  -6   2  -1  115.66    2.55
   6   2   1  112.14    2.95
   6   2   1  113.15    2.71
  -6   2  -1  116.88    2.48
  -6   2  -1  115.83    2.71
   6   2   1  114.96    2.48
   7  -2   1   25.72    0.72
   7   2   1   25.51    0.54
   7   2   1   26.24    0.73
   7   2   1   26.25    0.71
   8  -2   1   23.16    0.67
   8   2   1   23.79    0.64
   8   2   1   23.19    0.68
   9  -2   1   13.59    0.45
   9   2   1   14.07    0.46
  10  -2   1    9.22    0.35
  10   2   1   10.02    0.53
  10   2   1    9.54    0.36
  11  -2   1    0.38    0.11
  11   2   1    0.64    0.17
  11   2   1    0.43    0.11
  12  -2   1    1.51    0.15
  12   2   1    1.33    0.16
  13   2   1    0.12    0.13
  14   2   1    0.69    0.15
 -14  -3   1    0.08    0.04
  14   3  -1    0.17    0.12
  13   3  -1    0.22    0.13
  12  -3  -1    0.31    0.10
  12   3  -1    0.34    0.11
  12   3  -1    0.08    0.13
  11  -3  -1    0.14    0.09
  11   3  -1    0.22    0.10
  11   3  -1    0.19    0.14
  10  -3  -1    3.03    0.19
  10   3  -1    2.84    0.12
  10   3  -1    2.82    0.19
   9  -3  -1    0.60    0.09
   9   3  -1    0.47    0.06
   9   3  -1    0.65    0.10
   8  -3  -1    0.74    0.09
   8   3  -1    0.85    0.10
   8   3  -1    0.69    0.07
   7  -3  -1   30.84    0.84
   7   3  -1   30.09    0.84
   7   3  -1   31.18    0.84
   7   3  -1   29.14    0.64
   6  -3  -1   26.46    0.70
  -6  -3   1   25.73    0.65
   6  -3  -1   26.18    0.72
   6   3  -1   26.92    0.73
   6   3  -1   25.48    0.56
   6   3  -1   26.32    0.59
   6   3  -1   26.02    0.72
  -5  -3   1    3.11    0.11
   5  -3  -1    3.08    0.07
   5  -3  -1    2.93    0.13
   5  -3  -1    3.14    0.07
   5  -3  -1    2.99    0.10
   5  -3  -1    3.03    0.10
   5   3  -1    2.99    0.10
  -5   3   1    3.05    0.10
   5   3  -1    3.10    0.14
   5   3  -1    3.16    0.13
   5   3  -1    3.04    0.10
  -5   3   1    3.12    0.09
  -5   3   1    2.93    0.10
   5   3  -1    2.97    0.11
   5   3  -1    2.98    0.11
  -5   3   1    3.05    0.09
  -5   3   1    3.02    0.09
   4  -3  -1    2.43    0.07
  -4  -3   1    2.67    0.07
   4  -3  -1    2.61    0.08
  -4  -3   1    2.46    0.09
  -4  -3   1    2.38    0.08
   4  -3  -1    2.30    0.09
  -4  -3   1    2.52    0.09
   4  -3  -1    2.40    0.06
  -4  -3   1    2.28    0.08
   4   3  -1    2.43    0.07
   4   3  -1    2.36    0.08
   4   3  -1    2.44    0.09
  -4   3   1    2.31    0.07
  -4   3   1    2.65    0.08
  -4   3   1    2.24    0.08
  -4   3   1    2.38    0.07
   4   3  -1    2.19    0.09
  -4   3   1    2.55    0.10
   4   3  -1    2.44    0.08
   4   3  -1    2.37    0.08
   4   3  -1    2.35    0.11
  -4   3   1    2.51    0.07
   4   3  -1    2.54    0.07
   4   3  -1    2.67    0.09
  -4   3   1    2.31    0.07
   3  -3  -1  170.96    3.37
  -3  -3   1  165.68    4.04
  -3  -3   1  169.91    3.83
  -3  -3   1  166.68    3.56
   3  -3  -1  166.99    3.92
   3  -3  -1  169.43    3.37
  -3  -3   1  166.74    3.36
  -3  -3   1  170.01    3.89
  -3   3   1  162.63    3.96
   3   3  -1  167.41    3.64
   3   3  -1  166.16    3.68
   3   3  -1  163.69    3.80
   3   3  -1  168.68    3.36
   3   3  -1  166.14    3.36
  -3   3   1  168.92    3.59
  -3   3   1  155.12    4.38
   3   3  -1  168.05    3.56
  -3   3   1  169.25    3.89
  -3   3   1  170.12    3.94
  -3   3   1  169.01    3.58
   3   3  -1  168.50    3.91
  -3   3   1  161.99    3.36
  -2  -3   1  276.79    5.60
   2  -3  -1  280.26    6.65
  -2  -3   1  276.00    6.43
   2  -3  -1  282.63    6.07
  -2  -3   1  265.45    6.41
   2  -3  -1  275.01    5.69
   2  -3  -1  275.18    6.40
  -2  -3   1  277.67    6.17
  -2  -3   1  269.80    6.64
  -2  -3   1  273.65    5.67
   2  -3  -1  275.01    5.71
  -2   3   1  282.31    6.62
  -2   3   1  265.25    5.50
  -2   3   1  280.07    6.03
  -2   3   1  252.81    7.23
   2   3  -1  270.81    6.31
   2   3  -1  270.10    5.58
   2   3  -1  272.46    5.62
  -2   3   1  270.71    6.64
   2   3  -1  266.77    6.70
   2   3  -1  275.85    6.63
   2   3  -1  266.43    6.38
   2   3  -1  290.29    6.07
   1  -3  -1    8.57    0.20
  -1  -3   1    8.37    0.18
   1  -3  -1    8.22    0.20
  -1  -3   1    7.98    0.20
  -1  -3   1    8.20    0.21
   1  -3  -1    8.22    0.18
  -1  -3   1    8.40    0.21
  -1  -3   1    8.18    0.19
   1  -3  -1    8.39    0.18
   1  -3  -1    8.43    0.19
  -1  -3   1    8.14    0.18
  -1   3   1    8.08    0.18
  -1   3   1    8.12    0.18
   1   3  -1    8.17    0.21
  -1   3   1    8.44    0.20
  -1   3   1    8.34    0.18
   1   3  -1    8.06    0.18
   1   3  -1    7.86    0.20
   1   3  -1    8.19    0.19
   1   3  -1    8.04    0.19
   1   3  -1    8.15    0.21
   1   3  -1    8.20    0.18
   0  -3   1   14.45    0.35
   0  -3  -1   14.90    0.35
   0  -3   1   14.82    0.31
   0  -3   1   14.44    0.33
   0  -3   1   14.82    0.31
   0  -3   1   14.80    0.36
   0  -3  -1   14.99    0.31
   0  -3  -1   14.09    0.33
   0  -3  -1   14.20    0.36
   0  -3  -1   14.88    0.31
   0  -3   1   14.84    0.33
   0  -3  -1   15.06    0.32
   0   3  -1   14.77    0.33
   0   3   1   14.22    0.35
   0   3  -1   15.02    0.36
   0   3  -1   14.51    0.36
   0   3   1   15.21    0.32
   0   3  -1   13.96    0.35
   0   3   1   15.28    0.31
   0   3   1   14.93    0.31
   0   3  -1   14.45    0.33
   0   3   1   14.98    0.36
   0   3   1   15.20    0.31
   0   3  -1   14.88    0.31
   0   3   1   14.90    0.33
   0   3  -1   14.44    0.31
  -1  -3  -1  429.97    9.20
   1  -3   1  422.57    8.60
   1  -3   1  419.62   10.12
  -1  -3  -1  423.44   10.02
  -1  -3  -1  399.75    8.56
   1  -3   1  417.09    8.58
  -1  -3  -1  416.12    9.81
  -1  -3  -1  415.72   10.08
  -1  -3  -1  395.96   10.22
  -1  -3  -1  421.50    8.68
   1  -3   1  423.54    9.14
   1  -3   1  416.01    9.84
  -1   3  -1  415.53    8.54
   1   3   1  417.25    8.64
   1   3   1  407.91   10.03
   1   3   1  413.33    9.42
  -1   3  -1  410.12    8.56
  -1   3  -1  413.55    9.39
   1   3   1  437.58    9.25
  -1   3  -1  431.02   10.12
   1   3   1  403.77    8.59
  -1   3  -1  414.43    9.18
   1   3   1  437.10   10.11
  -2  -3  -1  207.71    4.99
  -2  -3  -1  198.53    4.94
  -2  -3  -1  206.14    4.74
   2  -3   1  204.98    4.25
  -2  -3  -1  199.80    4.46
  -2  -3  -1  190.59    4.86
  -2  -3  -1  207.24    4.06
  -2  -3  -1  198.73    4.06
   2  -3   1  206.07    4.19
   2  -3   1  201.27    4.60
   2   3   1  198.87    4.46
  -2   3  -1  204.53    4.32
   2   3   1  202.96    4.07
  -2   3  -1  197.22    4.12
   2   3   1  203.10    4.74
   2   3   1  201.75    4.40
   2   3   1  207.06    5.04
   2   3   1  200.52    4.13
  -2   3  -1  204.69    4.74
   2   3   1  199.02    4.32
  -3  -3  -1    1.19    0.06
   3  -3   1    0.98    0.06
  -3  -3  -1    1.04    0.05
  -3  -3  -1    0.91    0.05
  -3  -3  -1    1.06    0.05
  -3  -3  -1    1.16    0.06
  -3  -3  -1    1.06    0.06
  -3   3  -1    0.96    0.05
   3   3   1    1.26    0.05
  -3   3  -1    0.90    0.05
  -3   3  -1    0.92    0.06
  -3   3  -1    0.97    0.05
   3   3   1    1.09    0.06
  -3   3  -1    1.03    0.05
   3   3   1    1.29    0.05
   3   3   1    1.02    0.05
   3   3   1    1.01    0.06
  -4  -3  -1    1.31    0.06
  -4  -3  -1    1.34    0.07
  -4  -3  -1    1.30    0.07
  -4  -3  -1    1.37    0.06
   4   3   1    1.31    0.07
   4   3   1    1.35    0.06
   4   3   1    1.68    0.06
   4   3   1    1.43    0.07
  -4   3  -1    1.36    0.07
  -4   3  -1    1.41    0.06
  -4   3  -1    1.46    0.07
   4   3   1    1.24    0.09
   4   3   1    1.36    0.06
   4   3   1    1.33    0.08
  -4   3  -1    1.37    0.06
  -4   3  -1    1.70    0.06
   4   3   1    1.34    0.07
  -5  -3  -1   38.13    0.91
   5  -3   1   36.52    0.99
  -5  -3  -1   38.09    0.87
   5  -3   1   38.31    0.88
  -5  -3  -1   37.28    0.91
   5   3   1   37.21    0.78
  -5   3  -1   38.00    0.82
   5   3   1   37.67    0.91
   5   3   1   37.81    1.01
  -5   3  -1   38.77    0.91
  -5   3  -1   37.73    0.85
   5   3   1   37.56    0.83
  -5   3  -1   37.82    0.83
   5   3   1   35.71    1.00
  -5   3  -1   37.63    0.90
   6  -3   1    2.54    0.13
   6   3   1    2.55    0.15
  -6   3  -1    2.42    0.09
   6   3   1    2.52    0.12
   6   3   1    2.42    0.08
   6   3   1    2.49    0.10
   7  -3   1    0.13    0.06
   7   3   1    0.15    0.06
   7   3   1    0.20    0.04
   7   3   1    0.12    0.05
   8  -3   1    0.86    0.09
   8   3   1    0.86    0.08
   8   3   1    0.95    0.10
   9  -3   1    4.84    0.22
   9   3   1    4.62    0.16
   9   3   1    4.88    0.23
  10  -3   1    0.01    0.08
  10   3   1    0.44    0.15
  10   3   1    0.12    0.09
  11  -3   1    0.29    0.10
  11   3   1    0.61    0.16
  11   3   1    0.31    0.11
  12  -3   1    1.02    0.13
  12   3   1    1.00    0.18
  12   3   1    1.14    0.14
  13   3   1    3.56    0.32
  14   3   1    0.20    0.12
 -14  -4   1   -0.02    0.04
  14   4  -1   -0.01    0.11
 -13  -4   1    0.89    0.09
  13   4  -1    0.71    0.16
  12  -4  -1    0.14    0.09
  12   4  -1    0.10    0.10
  12   4  -1    0.13    0.14
  11  -4  -1    1.21    0.14
  11   4  -1    1.39    0.20
  11   4  -1    1.31    0.15
  10  -4  -1    0.05    0.08
  10   4  -1    0.18    0.13
  10   4  -1    0.06    0.09
  10   4  -1    0.04    0.05
   9  -4  -1   10.92    0.37
   9   4  -1   10.74    0.38
   9   4  -1   10.71    0.34
   8  -4  -1    0.17    0.07
   8   4  -1    0.19    0.06
   8   4  -1    0.29    0.08
   7  -4  -1    0.12    0.06
   7   4  -1    0.14    0.04
   7   4  -1    0.11    0.05
   7   4  -1    0.22    0.07
   6  -4  -1   11.97    0.36
  -6   4   1   11.82    0.33
   6   4  -1   11.85    0.29
   6   4  -1   12.24    0.37
   6   4  -1   12.07    0.37
   6   4  -1   11.92    0.28
   5  -4  -1   15.68    0.45
   5  -4  -1   15.83    0.42
   5  -4  -1   15.91    0.38
   5  -4  -1   15.44    0.32
  -5  -4   1   15.67    0.41
   5   4  -1   16.24    0.39
   5   4  -1   15.66    0.45
   5   4  -1   15.87    0.37
  -5   4   1   15.43    0.42
   5   4  -1   14.89    0.41
   5   4  -1   15.25    0.45
   5   4  -1   15.90    0.35
   4  -4  -1   16.68    0.41
  -4  -4   1   16.88    0.37
  -4  -4   1   16.73    0.40
   4  -4  -1   17.18    0.35
  -4  -4   1   17.18    0.42
   4  -4  -1   16.37    0.45
   4  -4  -1   16.08    0.46
   4  -4  -1   17.44    0.35
  -4  -4   1   16.47    0.42
  -4   4   1   16.87    0.43
   4   4  -1   16.50    0.37
  -4   4   1   17.13    0.37
   4   4  -1   17.00    0.38
   4   4  -1   16.65    0.40
  -4   4   1   16.77    0.37
   4   4  -1   15.99    0.48
  -4   4   1   16.69    0.40
  -4   4   1   15.66    0.45
   4   4  -1   16.96    0.37
  -4   4   1   16.35    0.35
   4   4  -1   16.70    0.42
  -4   4   1   17.08    0.41
   4   4  -1   16.94    0.43
   3  -4  -1    5.15    0.16
  -3  -4   1    5.34    0.14
   3  -4  -1    5.52    0.12
  -3  -4   1    5.36    0.14
   3  -4  -1    5.47    0.13
  -3  -4   1    5.26    0.15
  -3  -4   1    5.34    0.16
  -3  -4   1    5.42    0.14
   3   4  -1    5.34    0.15
  -3   4   1    5.33    0.13
  -3   4   1    5.49    0.16
   3   4  -1    5.35    0.14
   3   4  -1    5.40    0.15
  -3   4   1    5.37    0.13
  -3   4   1    5.17    0.15
  -3   4   1    5.55    0.14
  -3   4   1    5.33    0.13
  -3   4   1    5.28    0.14
   3   4  -1    5.35    0.14
   3   4  -1    5.29    0.14
   3   4  -1    5.38    0.16
  -2  -4   1    9.78    0.22
  -2  -4   1    9.78    0.24
   2  -4  -1   10.18    0.22
   2  -4  -1   10.28    0.25
  -2  -4   1   10.09    0.25
  -2  -4   1    9.83    0.23
  -2  -4   1    9.68    0.26
   2  -4  -1    9.96    0.21
   2  -4  -1   10.13    0.22
   2  -4  -1    9.96    0.24
  -2  -4   1    9.89    0.23
  -2   4   1   10.00    0.26
   2   4  -1    9.85    0.22
  -2   4   1    9.18    0.27
   2   4  -1    9.79    0.23
  -2   4   1    9.87    0.22
   2   4  -1    9.75    0.25
   2   4  -1    9.77    0.24
  -2   4   1    9.88    0.24
   2   4  -1    9.86    0.22
   2   4  -1    9.71    0.25
  -2   4   1    9.77    0.21
  -1  -4   1  545.86   12.70
   1  -4  -1  552.93   11.22
  -1  -4   1  548.12   11.83
   1  -4  -1  550.65   11.89
  -1  -4   1  539.72   13.16
  -1  -4   1  559.24   13.05
  -1  -4   1  547.47   11.23
  -1  -4   1  518.94   11.20
   1  -4  -1  538.03   11.19
   1  -4  -1  557.82   13.04
   1  -4  -1  555.55   12.67
   1   4  -1  530.99   11.09
   1   4  -1  517.70   13.03
  -1   4   1  551.35   11.86
   1   4  -1  544.47   12.21
  -1   4   1  513.77   14.43
  -1   4   1  563.95   13.02
  -1   4   1  534.72   11.17
   1   4  -1  560.48   12.01
  -1   4   1  549.66   12.23
   1   4  -1  531.47   10.89
   1   4  -1  550.44   13.16
  -1   4   1  541.72   11.25
   0  -4   1   59.07    1.17
   0  -4   1   57.48    1.32
   0  -4  -1   58.46    1.17
   0  -4   1   59.36    1.24
   0  -4  -1   57.52    1.32
   0  -4   1   58.48    1.17
   0  -4   1   58.17    1.36
   0  -4  -1   57.85    1.36
   0  -4  -1   57.01    1.17
   0  -4  -1   59.80    1.24
   0   4  -1   53.57    1.51
   0   4   1   57.22    1.17
   0   4  -1   57.92    1.26
   0   4   1   57.74    1.36
   0   4   1   57.40    1.17
   0   4  -1   57.33    1.17
   0   4   1   52.18    1.51
   0   4   1   57.17    1.26
   0   4   1   56.23    1.17
   0   4  -1   58.81    1.24
   0   4  -1   57.23    1.17
   0   4   1   57.29    1.24
   0   4  -1   57.84    1.35
   0   4  -1   58.77    1.36
   1  -4   1   25.30    0.60
  -1  -4  -1   26.04    0.53
  -1  -4  -1   26.39    0.60
  -1  -4  -1   26.45    0.56
   1  -4   1   25.89    0.56
   1  -4   1   25.61    0.61
  -1  -4  -1   24.85    0.61
   1  -4   1   25.52    0.52
  -1  -4  -1   25.14    0.63
   1  -4   1   25.89    0.52
  -1  -4  -1   24.54    0.53
  -1   4  -1   24.96    0.52
   1   4   1   25.77    0.57
   1   4   1   25.19    0.53
  -1   4  -1   24.13    0.67
   1   4   1   25.14    0.53
  -1   4  -1   25.24    0.56
   1   4   1   25.74    0.61
  -1   4  -1   26.21    0.61
   1   4   1   25.57    0.61
   1   4   1   24.76    0.56
  -1   4  -1   25.55    0.57
  -2  -4  -1    0.90    0.05
   2  -4   1    0.89    0.04
   2  -4   1    0.85    0.06
   2  -4   1    0.89    0.05
  -2  -4  -1    0.90    0.05
  -2  -4  -1    0.93    0.06
   2  -4   1    0.94    0.04
  -2  -4  -1    0.95    0.05
  -2  -4  -1    0.96    0.05
  -2  -4  -1    0.79    0.06
  -2  -4  -1    1.08    0.05
   2   4   1    0.92    0.05
  -2   4  -1    0.89    0.05
  -2   4  -1    0.87    0.05
   2   4   1    0.84    0.05
  -2   4  -1    0.91    0.04
   2   4   1    0.87    0.06
   2   4   1    0.93    0.05
   2   4   1    0.90    0.06
   2   4   1    0.98    0.05
  -3  -4  -1   37.53    0.89
   3  -4   1   38.62    0.89
  -3  -4  -1   36.00    0.89
  -3  -4  -1   37.17    0.82
  -3  -4  -1   35.56    0.91
  -3  -4  -1   37.51    0.86
   3  -4   1   37.98    0.87
  -3  -4  -1   36.36    0.77
   3   4   1   36.75    0.77
   3   4   1   37.39    0.81
   3   4   1   36.99    0.83
  -3   4  -1   37.16    0.81
  -3   4  -1   38.62    0.89
   3   4   1   37.36    0.89
  -3   4  -1   35.86    0.76
  -3   4  -1   37.29    0.81
   3   4   1   37.24    0.77
  -3   4  -1   38.49    0.89
   3   4   1   37.33    0.90
  -4  -4  -1    6.01    0.15
  -4  -4  -1    5.55    0.17
  -4  -4  -1    5.70    0.17
  -4  -4  -1    6.01    0.16
   4  -4   1    6.09    0.17
  -4  -4  -1    6.10    0.17
  -4   4  -1    6.20    0.18
  -4   4  -1    5.90    0.15
   4   4   1    5.79    0.16
   4   4   1    5.93    0.17
   4   4   1    5.78    0.15
   4   4   1    5.80    0.16
   4   4   1    5.89    0.17
  -4   4  -1    5.92    0.16
   4   4   1    5.97    0.20
   4   4   1    5.47    0.20
  -4   4  -1    5.92    0.15
  -4   4  -1    6.19    0.17
   4   4   1    6.16    0.15
  -5  -4  -1   24.14    0.57
   5  -4   1   24.31    0.58
   5  -4   1   23.76    0.65
  -5  -4  -1   23.66    0.60
  -5   4  -1   24.65    0.60
  -5   4  -1   24.04    0.54
   5   4   1   24.11    0.60
  -5   4  -1   23.76    0.54
   5   4   1   23.01    0.66
   5   4   1   24.42    0.67
  -5   4  -1   24.08    0.59
   5   4   1   24.66    0.56
   5   4   1   24.23    0.55
   5   4   1   24.38    0.52
   6  -4   1    0.45    0.06
   6   4   1    0.45    0.04
   6   4   1    0.50    0.06
  -6   4  -1    0.63    0.06
   6   4   1    0.48    0.05
   6   4   1    0.47    0.07
   7  -4   1   66.16    1.73
   7   4   1   68.49    1.76
   7   4   1   63.62    1.35
   7   4   1   64.87    1.73
   8  -4   1    6.81    0.26
   8   4   1    6.72    0.27
   8   4   1    7.04    0.24
   9  -4   1   11.83    0.40
   9   4   1   11.85    0.36
   9   4   1   12.06    0.41
  10  -4   1    5.00    0.23
  10   4   1    4.85    0.24
  10   4   1    4.17    0.36
  11  -4   1   10.89    0.40
  11   4   1   11.32    0.42
  11   4   1   12.05    0.61
  12  -4   1    0.51    0.10
  12   4   1    0.55    0.12
  12   4   1    0.40    0.15
  13   4   1    6.10    0.40
 -14  -4  -1    0.42    0.05
  14   4   1    0.34    0.13
 -14  -5   1    0.01    0.04
  14   5  -1    0.05    0.12
 -13  -5   1    2.35    0.12
  13   5  -1    3.08    0.30
 -12  -5   1   -0.01    0.05
  12  -5  -1    0.00    0.08
  12   5  -1    0.00    0.09
  12   5  -1    0.01    0.13
  11  -5  -1    8.47    0.33
 -11  -5   1    8.37    0.29
  11   5  -1    8.81    0.34
  11   5  -1    8.09    0.50
  10  -5  -1    5.91    0.26
  10   5  -1    5.45    0.40
  10   5  -1    5.72    0.22
  10   5  -1    5.91    0.27
   9  -5  -1   20.20    0.61
   9   5  -1   20.07    0.62
   9   5  -1   20.88    0.60
   8  -5  -1    6.43    0.25
   8   5  -1    6.70    0.24
   8   5  -1    6.27    0.26
   7  -5  -1    4.70    0.19
   7   5  -1    4.77    0.20
   7   5  -1    4.88    0.19
   6  -5  -1   14.88    0.43
   6   5  -1   14.64    0.34
   6   5  -1   14.55    0.44
   6   5  -1   15.12    0.45
  -6   5   1   14.69    0.41
   5  -5  -1    2.10    0.08
   5  -5  -1    1.77    0.05
   5  -5  -1    1.95    0.11
   5  -5  -1    2.12    0.09
   5   5  -1    2.10    0.08
   5   5  -1    1.87    0.11
   5   5  -1    2.10    0.09
   5   5  -1    2.04    0.09
  -5   5   1    2.09    0.08
   5   5  -1    2.22    0.12
   4  -5  -1    0.36    0.03
  -4  -5   1    0.42    0.04
   4  -5  -1    0.49    0.05
  -4  -5   1    0.37    0.05
  -4  -5   1    0.32    0.03
   4  -5  -1    0.41    0.03
   4  -5  -1    0.27    0.05
  -4   5   1    0.48    0.04
   4   5  -1    0.41    0.05
  -4   5   1    0.33    0.04
   4   5  -1    0.47    0.04
   4   5  -1    0.31    0.04
  -4   5   1    0.33    0.03
   4   5  -1    0.35    0.05
  -4   5   1    0.41    0.03
   4   5  -1    0.38    0.05
   4   5  -1    0.36    0.05
  -4   5   1    0.32    0.03
   3  -5  -1  145.73    3.25
  -3  -5   1  142.26    2.87
   3  -5  -1  135.86    3.71
  -3  -5   1  137.15    3.35
   3  -5  -1  146.24    2.87
   3  -5  -1  143.69    3.04
   3  -5  -1  143.69    2.86
  -3  -5   1  142.49    3.24
  -3  -5   1  143.02    3.32
   3  -5  -1  148.42    3.35
  -3   5   1  145.05    3.04
   3   5  -1  142.76    2.87
  -3   5   1  140.95    3.33
   3   5  -1  142.66    3.34
  -3   5   1  137.59    3.72
   3   5  -1  143.81    3.11
   3   5  -1  139.84    3.04
  -3   5   1  140.29    2.86
   3   5  -1  138.02    3.32
  -3   5   1  144.73    3.34
   3   5  -1  141.58    2.87
   2  -5  -1  117.81    3.26
  -2  -5   1  126.88    2.85
   2  -5  -1  128.72    2.94
  -2  -5   1  121.55    2.94
  -2  -5   1  125.90    2.53
  -2  -5   1  122.53    2.52
  -2  -5   1  127.85    2.92
  -2  -5   1  122.66    2.68
   2  -5  -1  126.00    2.52
   2  -5  -1  126.35    2.52
   2  -5  -1  128.26    2.67
   2  -5  -1  127.17    2.86
   2   5  -1  122.22    2.53
   2   5  -1  125.99    2.73
   2   5  -1  126.61    2.94
  -2   5   1  128.15    2.94
   2   5  -1  128.23    2.92
   2   5  -1  123.19    2.68
  -2   5   1  124.99    2.52
  -2   5   1  125.77    2.67
   2   5  -1  123.68    2.52
  -2   5   1  118.66    3.27
  -1  -5   1    9.64    0.26
   1  -5  -1    9.98    0.23
   1  -5  -1    9.82    0.22
   1  -5  -1    9.89    0.25
  -1  -5   1   10.35    0.23
  -1  -5   1   10.65    0.26
  -1  -5   1    9.95    0.25
  -1  -5   1    9.62    0.22
   1  -5  -1    9.69    0.25
   1  -5  -1    9.91    0.22
  -1  -5   1   10.31    0.24
   1   5  -1    9.86    0.23
  -1   5   1   10.01    0.24
  -1   5   1    9.51    0.22
  -1   5   1    9.82    0.25
   1   5  -1    9.76    0.25
  -1   5   1    9.75    0.23
   1   5  -1    9.67    0.25
   1   5  -1    9.79    0.23
   1   5  -1    9.56    0.22
   1   5  -1    9.50    0.28
  -1   5   1    9.59    0.28
   1   5  -1   10.23    0.24
   0  -5  -1    0.10    0.03
   0  -5  -1    0.09    0.03
   0  -5   1    0.10    0.03
   0  -5   1    0.07    0.03
   0  -5  -1    0.10    0.03
   0  -5   1    0.11    0.03
   0  -5  -1    0.11    0.03
   0  -5   1    0.12    0.03
   0  -5   1    0.16    0.04
   0   5   1    0.11    0.03
   0   5   1    0.11    0.03
   0   5   1    0.25    0.04
   0   5  -1    0.11    0.03
   0   5   1    0.13    0.03
   0   5   1    0.08    0.03
   0   5  -1    0.19    0.03
   0   5  -1    0.06    0.03
   0   5   1    0.11    0.03
   0   5  -1    0.12    0.03
   0   5  -1    0.08    0.03
   0   5  -1    0.07    0.03
  -1  -5  -1  102.35    2.17
  -1  -5  -1  100.05    2.05
   1  -5   1  100.51    2.39
  -1  -5  -1  102.43    2.32
   1  -5   1  101.17    2.17
  -1  -5  -1  101.46    2.39
   1  -5   1  103.67    2.05
  -1  -5  -1  102.52    2.05
   1  -5   1  102.17    2.32
   1  -5   1  101.69    2.05
   1   5   1  100.35    2.05
  -1   5  -1  100.60    2.17
  -1   5  -1  103.00    2.21
   1   5   1  102.19    2.17
  -1   5  -1   99.05    2.04
   1   5   1   98.98    2.37
   1   5   1  100.95    2.05
   1   5   1  102.58    2.21
  -1   5  -1   96.55    2.65
  -1   5  -1  102.67    2.38
   1   5   1  102.48    2.38
  -2  -5  -1   76.25    1.70
  -2  -5  -1   72.22    1.75
   2  -5   1   69.34    1.94
   2  -5   1   75.89    1.50
  -2  -5  -1   75.47    1.74
  -2  -5  -1   74.93    1.51
   2  -5   1   75.41    1.50
  -2  -5  -1   72.53    1.79
   2  -5   1   76.22    1.60
   2  -5   1   74.51    1.71
  -2  -5  -1   74.84    1.60
  -2   5  -1   72.93    1.50
  -2   5  -1   75.59    1.75
  -2   5  -1   73.20    1.59
  -2   5  -1   73.94    1.62
   2   5   1   75.01    1.60
   2   5   1   72.55    1.74
   2   5   1   74.26    1.51
   2   5   1   73.47    1.51
  -2   5  -1   70.66    1.94
   2   5   1   75.49    1.63
   2   5   1   74.91    1.75
   3  -5   1    0.48    0.05
   3  -5   1    0.35    0.03
   3  -5   1    0.44    0.04
   3  -5   1    0.40    0.03
   3  -5   1    0.36    0.04
  -3  -5  -1    0.35    0.04
  -3  -5  -1    0.35    0.04
  -3  -5  -1    0.42    0.05
  -3  -5  -1    0.32    0.04
  -3  -5  -1    0.48    0.05
   3  -5   1    0.46    0.04
   3   5   1    0.30    0.05
   3   5   1    0.34    0.04
   3   5   1    0.40    0.04
   3   5   1    0.33    0.04
  -3   5  -1    0.42    0.04
   3   5   1    0.31    0.04
  -3   5  -1    0.36    0.03
  -3   5  -1    0.33    0.04
  -3   5  -1    0.34    0.03
  -3   5  -1    0.37    0.04
   3   5   1    0.45    0.04
   3   5   1    0.44    0.04
  -4  -5  -1    2.90    0.10
  -4  -5  -1    2.80    0.11
  -4  -5  -1    2.72    0.10
  -4  -5  -1    2.86    0.09
   4  -5   1    2.95    0.10
   4   5   1    2.92    0.11
   4   5   1    2.92    0.13
  -4   5  -1    2.81    0.09
   4   5   1    2.75    0.09
   4   5   1    2.70    0.09
  -4   5  -1    2.76    0.09
   4   5   1    2.85    0.13
  -4   5  -1    2.89    0.10
  -4   5  -1    2.79    0.09
   4   5   1    2.95    0.10
   5  -5   1    5.24    0.19
  -5  -5  -1    5.37    0.15
   5  -5   1    5.31    0.16
  -5   5  -1    5.18    0.14
   5   5   1    5.00    0.20
  -5   5  -1    5.14    0.15
   5   5   1    5.26    0.17
   5   5   1    5.11    0.15
   5   5   1    5.26    0.16
   5   5   1    5.35    0.19
   5   5   1    5.17    0.15
   6  -5   1   13.62    0.35
   6  -5   1   13.57    0.40
   6   5   1   13.39    0.41
   6   5   1   12.99    0.31
   6   5   1   14.13    0.41
   7  -5   1    1.13    0.11
   7   5   1    1.07    0.11
   7   5   1    1.09    0.10
   8  -5   1    1.80    0.14
   8   5   1    1.78    0.15
   8   5   1    1.66    0.11
   9  -5   1    5.06    0.22
   9   5   1    5.02    0.20
   9   5   1    5.25    0.24
  10  -5   1   16.19    0.52
  10   5   1   15.91    0.47
  10   5   1   16.70    0.77
  10   5   1   16.45    0.54
  11  -5   1    5.34    0.24
  11   5   1    4.67    0.39
  11   5   1    5.35    0.26
  12  -5   1    5.26    0.24
  12   5   1    5.69    0.40
  12   5   1    5.64    0.27
 -13  -5  -1    8.28    0.29
  13   5   1    9.91    0.50
 -14  -5  -1    0.33    0.05
  14   5   1    0.49    0.14
 -14  -6   1    0.21    0.05
 -14  -6   1    0.10    0.05
  14   6  -1    0.08    0.12
 -13  -6   1    0.18    0.05
  13   6  -1    0.27    0.14
 -12  -6   1    0.42    0.07
  12  -6  -1    0.57    0.10
  12   6  -1    0.43    0.15
  12   6  -1    0.51    0.11
 -11  -6   1    0.00    0.05
  11  -6  -1    0.02    0.08
  11   6  -1   -0.02    0.09
  11   6  -1   -0.01    0.05
  11   6  -1    0.04    0.13
  10  -6  -1    0.66    0.10
 -10  -6   1    0.60    0.07
  10   6  -1    0.53    0.08
  10   6  -1    0.64    0.17
  10   6  -1    0.61    0.11
  -9  -6   1    9.79    0.33
   9  -6  -1   10.73    0.36
   9   6  -1   10.24    0.35
   9   6  -1   10.59    0.37
   8  -6  -1    4.47    0.20
   8   6  -1    4.49    0.21
   8   6  -1    4.21    0.17
   8   6  -1    4.38    0.19
   7  -6  -1    8.84    0.30
   7   6  -1    9.25    0.31
  -7   6   1    8.83    0.26
   7   6  -1    9.02    0.31
   6  -6  -1    0.40    0.06
   6   6  -1    0.40    0.07
   6   6  -1    0.42    0.07
  -6   6   1    0.48    0.05
   6   6  -1    0.48    0.05
   6   6  -1    0.55    0.07
   5  -6  -1    2.27    0.12
   5  -6  -1    2.49    0.10
   5  -6  -1    2.40    0.09
   5  -6  -1    2.48    0.06
   5   6  -1    2.40    0.09
   5   6  -1    2.51    0.11
   5   6  -1    2.31    0.13
   5   6  -1    2.48    0.14
   5   6  -1    2.35    0.09
  -5   6   1    2.37    0.09
  -4  -6   1   19.53    0.51
   4  -6  -1   20.28    0.42
   4  -6  -1   19.77    0.54
  -4  -6   1   20.46    0.48
   4  -6  -1   20.51    0.49
   4  -6  -1   19.23    0.54
   4  -6  -1   20.46    0.42
   4   6  -1   20.16    0.51
   4   6  -1   20.01    0.47
  -4   6   1   19.45    0.54
   4   6  -1   19.93    0.44
   4   6  -1   19.33    0.46
   4   6  -1   18.53    0.54
   4   6  -1   19.53    0.57
  -4   6   1   20.18    0.44
  -3  -6   1    0.24    0.05
   3  -6  -1    0.25    0.04
   3  -6  -1    0.30    0.03
  -3  -6   1    0.27    0.04
   3  -6  -1    0.24    0.03
   3  -6  -1    0.28    0.03
   3  -6  -1    0.24    0.04
  -3  -6   1    0.25    0.03
  -3  -6   1    0.27    0.04
   3  -6  -1    0.29    0.03
   3   6  -1    0.28    0.04
  -3   6   1    0.27    0.03
   3   6  -1    0.34    0.04
   3   6  -1    0.28    0.05
  -3   6   1    0.23    0.03
  -3   6   1    0.27    0.03
  -3   6   1    0.24    0.03
   3   6  -1    0.25    0.04
   3   6  -1    0.28    0.04
   2  -6  -1    0.24    0.03
  -2  -6   1    0.15    0.04
   2  -6  -1    0.06    0.03
  -2  -6   1    0.11    0.03
  -2  -6   1    0.10    0.04
  -2  -6   1    0.08    0.03
  -2  -6   1    0.12    0.04
  -2   6   1    0.12    0.03
  -2   6   1    0.23    0.03
  -2   6   1    0.13    0.03
   2   6  -1    0.15    0.04
  -2   6   1    0.15    0.03
   2   6  -1    0.17    0.04
   2   6  -1    0.24    0.04
   2   6  -1    0.10    0.03
  -2   6   1    0.21    0.04
   2   6  -1    0.14    0.03
   1  -6  -1    2.25    0.08
  -1  -6   1    2.36    0.09
   1  -6  -1    2.07    0.07
  -1  -6   1    2.36    0.09
   1  -6  -1    2.23    0.09
  -1  -6   1    2.53    0.09
  -1  -6   1    2.09    0.09
  -1  -6   1    2.18    0.08
   1  -6  -1    2.20    0.08
   1  -6  -1    2.28    0.08
  -1   6   1    2.40    0.08
  -1   6   1    2.19    0.09
   1   6  -1    2.37    0.10
   1   6  -1    2.37    0.09
  -1   6   1    2.24    0.07
  -1   6   1    2.63    0.08
   1   6  -1    2.25    0.08
   1   6  -1    2.37    0.08
   1   6  -1    2.31    0.08
  -1   6   1    2.27    0.08
   1   6  -1    2.14    0.08
   0  -6  -1  165.42    3.73
   0  -6   1  159.83    3.84
   0  -6   1  168.67    3.29
   0  -6  -1  163.65    3.83
   0  -6   1  162.37    3.73
   0  -6  -1  165.94    3.49
   0  -6   1  167.74    3.49
   0  -6  -1  163.47    3.29
   0  -6   1  164.92    3.29
   0  -6  -1  162.24    3.29
   0   6  -1  158.86    3.80
   0   6   1  164.71    3.29
   0   6   1  158.89    4.27
   0   6   1  160.06    3.80
   0   6  -1  164.35    3.56
   0   6   1  167.73    3.83
   0   6   1  162.41    3.49
   0   6  -1  164.79    3.29
   0   6  -1  156.40    4.27
   0   6  -1  166.48    3.83
   0   6  -1  158.98    3.49
   0   6   1  165.80    3.56
   1  -6   1  133.48    2.58
  -1  -6  -1  127.68    2.58
  -1  -6  -1  129.74    2.74
   1  -6   1  129.31    2.74
  -1  -6  -1  127.09    2.92
   1  -6   1  127.22    2.57
   1  -6   1  127.63    3.00
  -1  -6  -1  129.01    2.58
   1  -6   1  128.11    2.92
  -1  -6  -1  128.36    3.00
   1  -6   1  119.14    3.33
   1   6   1  121.24    3.35
  -1   6  -1  131.15    3.00
  -1   6  -1  127.26    2.79
   1   6   1  127.51    2.58
  -1   6  -1  128.74    2.58
  -1   6  -1  127.27    2.73
   1   6   1  130.24    2.79
   1   6   1  128.04    2.73
  -1   6  -1  122.56    3.34
   1   6   1  129.64    2.58
   1   6   1  125.33    2.98
   1   6   1  130.03    3.00
   2  -6   1    1.15    0.07
   2  -6   1    1.14    0.05
  -2  -6  -1    1.05    0.06
  -2  -6  -1    0.94    0.06
   2  -6   1    1.16    0.06
   2  -6   1    0.97    0.07
   2  -6   1    1.01    0.05
  -2  -6  -1    0.95    0.06
   2   6   1    1.33    0.06
   2   6   1    1.07    0.06
  -2   6  -1    0.88    0.05
  -2   6  -1    1.09    0.06
  -2   6  -1    1.10    0.06
   2   6   1    1.04    0.06
  -2   6  -1    1.18    0.06
  -2   6  -1    1.07    0.06
   2   6   1    1.24    0.06
   2   6   1    1.00    0.06
   2   6   1    1.02    0.05
  -3  -6  -1    0.41    0.05
   3  -6   1    0.48    0.03
   3  -6   1    0.42    0.03
   3  -6   1    0.45    0.04
   3  -6   1    0.41    0.05
   3  -6   1    0.47    0.04
  -3  -6  -1    0.41    0.05
   3  -6   1    0.66    0.06
  -3  -6  -1    0.45    0.04
  -3  -6  -1    0.42    0.04
   3   6   1    0.38    0.05
   3   6   1    0.37    0.06
  -3   6  -1    0.48    0.03
   3   6   1    0.54    0.05
   3   6   1    0.46    0.05
  -3   6  -1    0.44    0.05
   3   6   1    0.43    0.05
  -3   6  -1    0.48    0.05
   3   6   1    0.43    0.04
  -3   6  -1    0.39    0.04
  -3   6  -1    0.42    0.04
  -3   6  -1    0.49    0.05
   4  -6   1   19.42    0.55
  -4  -6  -1   21.74    0.50
   4  -6   1   20.23    0.55
   4  -6   1   19.89    0.56
   4  -6   1   21.17    0.51
  -4   6  -1   20.35    0.46
  -4   6  -1   20.64    0.46
   4   6   1   20.45    0.47
   4   6   1   20.73    0.45
   4   6   1   21.35    0.52
  -4   6  -1   20.32    0.51
  -4   6  -1   20.00    0.55
  -4   6  -1   21.83    0.51
   4   6   1   20.89    0.49
   4   6   1   19.77    0.57
   4   6   1   20.45    0.59
  -5  -6  -1   26.46    0.63
   5  -6   1   26.70    0.64
   5  -6   1   25.87    0.71
   5   6   1   26.03    0.74
   5   6   1   26.11    0.61
   5   6   1   25.91    0.72
   5   6   1   26.03    0.57
   6  -6   1    3.80    0.16
   6   6   1    3.75    0.13
   6   6   1    3.61    0.14
   6   6   1    3.98    0.17
   6   6   1    3.67    0.18
   7  -6   1   10.95    0.35
   7   6   1   10.89    0.36
   7   6   1   11.21    0.36
  -7   6  -1   10.73    0.30
   8  -6   1    0.03    0.06
   8   6   1   -0.01    0.06
   8   6   1    0.01    0.03
   8   6   1    0.03    0.08
   9  -6   1    1.35    0.14
   9   6   1    1.32    0.11
   9   6   1    1.28    0.19
   9   6   1    1.40    0.16
  10  -6   1    8.10    0.31
  10   6   1    8.76    0.50
  10   6   1    7.84    0.27
  10   6   1    8.10    0.33
  11  -6   1    2.21    0.17
 -11  -6  -1    2.11    0.13
  11   6   1    2.30    0.18
  11   6   1    2.33    0.31
  12  -6   1    0.05    0.08
 -12  -6  -1    0.07    0.05
  12   6   1   -0.04    0.13
  12   6   1    0.06    0.10
 -13  -6  -1    2.19    0.11
 -14  -6  -1    0.15    0.04
  14   6   1    0.12    0.12
 -14  -7   1    0.79    0.09
 -14  -7   1    0.77    0.07
  14   7  -1    0.78    0.16
 -13  -7   1    0.18    0.06
 -13  -7   1    0.10    0.05
  13   7  -1    0.25    0.13
 -12  -7   1    0.01    0.05
  12  -7  -1    0.02    0.08
  12   7  -1   -0.05    0.09
  12   7  -1   -0.14    0.12
 -11  -7   1    0.43    0.07
  11  -7  -1    0.47    0.10
  11   7  -1    0.34    0.15
  11   7  -1    0.64    0.12
  11   7  -1    0.48    0.07
 -10  -7   1   10.93    0.36
  10  -7  -1   10.91    0.38
  10   7  -1   11.48    0.40
  10   7  -1   10.51    0.36
  -9  -7   1    0.66    0.08
   9  -7  -1    0.81    0.10
   9   7  -1    0.77    0.10
   9   7  -1    0.74    0.07
   9   7  -1    0.74    0.12
   8  -7  -1    0.19    0.07
  -8  -7   1    0.12    0.05
   8   7  -1    0.13    0.07
   8   7  -1    0.04    0.05
   8   7  -1    0.06    0.07
   7  -7  -1    6.49    0.24
   7   7  -1    6.83    0.25
   7   7  -1    6.48    0.25
  -7   7   1    6.48    0.20
   6  -7  -1   16.11    0.47
   6   7  -1   15.65    0.38
   6   7  -1   15.51    0.41
  -6   7   1   16.09    0.44
   6   7  -1   16.17    0.48
   6   7  -1   16.51    0.49
   5  -7  -1   10.33    0.29
   5  -7  -1   10.19    0.32
   5  -7  -1   10.46    0.22
   5  -7  -1   10.59    0.22
   5  -7  -1   10.15    0.28
  -5   7   1   10.21    0.29
   5   7  -1    9.96    0.32
   5   7  -1    9.89    0.26
   5   7  -1   10.14    0.28
   5   7  -1   10.32    0.34
   4  -7  -1    1.54    0.06
   4  -7  -1    1.47    0.08
   4  -7  -1    1.43    0.06
   4  -7  -1    1.42    0.08
   4  -7  -1    1.48    0.10
  -4  -7   1    1.75    0.08
   4   7  -1    1.45    0.08
   4   7  -1    1.53    0.10
   4   7  -1    1.51    0.11
  -4   7   1    1.47    0.07
   4   7  -1    1.52    0.07
   4   7  -1    1.51    0.08
   3  -7  -1   19.98    0.48
   3  -7  -1   19.94    0.48
   3  -7  -1   19.48    0.54
   3  -7  -1   19.60    0.42
  -3  -7   1   19.69    0.43
  -3  -7   1   19.83    0.48
  -3  -7   1   18.90    0.50
   3  -7  -1   19.56    0.44
   3  -7  -1   19.25    0.42
  -3   7   1   19.24    0.46
   3   7  -1   20.19    0.47
   3   7  -1   19.16    0.43
   3   7  -1   19.75    0.50
   3   7  -1   19.14    0.56
   3   7  -1   18.83    0.45
  -3   7   1   20.24    0.48
  -3   7   1   19.40    0.53
  -3   7   1   19.62    0.44
  -2  -7   1   78.46    1.63
   2  -7  -1   80.60    1.88
   2  -7  -1   77.23    2.09
   2  -7  -1   81.20    1.71
   2  -7  -1   80.08    1.62
   2  -7  -1   81.82    1.62
  -2  -7   1   80.88    1.84
  -2  -7   1   82.25    1.88
   2  -7  -1   82.50    1.84
  -2  -7   1   77.40    1.89
  -2   7   1   79.60    1.71
  -2   7   1   80.98    1.88
  -2   7   1   78.07    2.10
   2   7  -1   78.40    1.72
   2   7  -1   77.81    1.88
   2   7  -1   76.51    2.10
  -2   7   1   79.24    1.62
  -2   7   1   81.07    1.75
   2   7  -1   79.00    1.63
   2   7  -1   79.33    1.76
   1  -7  -1    0.09    0.04
  -1  -7   1    0.14    0.04
   1  -7  -1    0.10    0.04
  -1  -7   1    0.15    0.04
  -1  -7   1    0.10    0.04
  -1  -7   1    0.10    0.04
   1  -7  -1    0.13    0.03
   1  -7  -1    0.14    0.04
   1  -7  -1    0.12    0.03
   1   7  -1    0.15    0.04
   1   7  -1    0.16    0.04
   1   7  -1    0.11    0.03
   1   7  -1    0.15    0.03
  -1   7   1    0.13    0.03
  -1   7   1    0.15    0.04
  -1   7   1    0.12    0.03
   1   7  -1    0.17    0.04
  -1   7   1    0.15    0.04
   1   7  -1    0.19    0.04
  -1   7   1    0.11    0.03
   0  -7  -1    2.81    0.10
   0  -7  -1    2.67    0.09
   0  -7  -1    2.55    0.09
   0  -7   1    2.48    0.10
   0  -7  -1    2.48    0.09
   0  -7   1    2.38    0.08
   0  -7   1    2.51    0.11
   0  -7  -1    2.47    0.12
   0  -7   1    2.47    0.10
   0  -7  -1    2.78    0.09
   0  -7   1    2.65    0.09
   0   7  -1    2.51    0.09
   0   7   1    2.61    0.09
   0   7   1    2.48    0.10
   0   7   1    2.62    0.08
   0   7  -1    2.43    0.09
   0   7  -1    2.60    0.10
   0   7   1    2.66    0.09
   0   7  -1    2.51    0.09
   0   7   1    2.49    0.09
   0   7  -1    2.69    0.09
   0   7  -1    2.53    0.09
   0   7   1    2.53    0.09
   1  -7   1    2.11    0.09
  -1  -7  -1    1.77    0.08
   1  -7   1    1.73    0.07
   1  -7   1    1.85    0.07
   1  -7   1    1.67    0.08
  -1  -7  -1    1.81    0.08
   1  -7   1    1.85    0.08
  -1  -7  -1    1.66    0.08
  -1  -7  -1    1.78    0.08
   1  -7   1    1.62    0.08
   1   7   1    1.72    0.07
   1   7   1    1.74    0.07
  -1   7  -1    1.63    0.07
  -1   7  -1    1.74    0.07
   1   7   1    1.66    0.08
  -1   7  -1    1.69    0.08
   1   7   1    1.68    0.08
  -1   7  -1    1.74    0.08
   1   7   1    1.84    0.08
   1   7   1    1.75    0.07
  -1   7  -1    1.78    0.07
  -1   7  -1    1.56    0.08
  -2  -7  -1   66.52    1.33
  -2  -7  -1   64.48    1.50
   2  -7   1   64.40    1.50
  -2  -7  -1   62.28    1.54
   2  -7   1   62.80    1.70
   2  -7   1   65.55    1.32
   2  -7   1   66.98    1.32
   2  -7   1   65.45    1.40
  -2   7  -1   63.09    1.70
  -2   7  -1   63.71    1.43
   2   7   1   65.82    1.54
   2   7   1   65.13    1.33
   2   7   1   65.34    1.43
   2   7   1   64.68    1.40
  -2   7  -1   64.72    1.40
  -2   7  -1   66.60    1.54
   2   7   1   61.46    1.71
   2   7   1   63.82    1.53
   3  -7   1   23.48    0.58
   3  -7   1   23.38    0.58
   3  -7   1   24.33    0.49
   3  -7   1   23.31    0.64
  -3  -7  -1   22.15    0.59
  -3  -7  -1   24.56    0.52
  -3  -7  -1   23.57    0.57
   3  -7   1   23.89    0.53
   3  -7   1   23.85    0.49
   3   7   1   23.63    0.58
   3   7   1   23.29    0.55
  -3   7  -1   24.05    0.54
   3   7   1   22.32    0.64
   3   7   1   23.25    0.67
   3   7   1   23.02    0.51
  -3   7  -1   24.49    0.58
  -3   7  -1   23.31    0.63
  -3   7  -1   23.91    0.53
   3   7   1   23.13    0.53
  -4  -7  -1  119.11    2.66
   4  -7   1  118.12    2.74
   4  -7   1  116.88    3.03
   4  -7   1  118.25    2.67
   4   7   1  114.33    3.06
   4   7   1  116.64    2.72
  -4   7  -1  114.50    2.49
   4   7   1  111.91    2.96
   4   7   1  116.06    2.55
   4   7   1  114.85    2.36
  -4   7  -1  114.43    3.03
   4   7   1  114.23    2.50
  -4   7  -1  115.53    2.54
   5  -7   1    8.32    0.24
   5  -7   1    8.01    0.26
  -5  -7  -1    8.40    0.23
  -5   7  -1    8.10    0.23
   5   7   1    7.90    0.27
   5   7   1    8.26    0.28
   5   7   1    8.30    0.22
   5   7   1    8.23    0.23
   6  -7   1   -0.03    0.04
   6  -7   1   -0.02    0.04
   6   7   1   -0.03    0.06
   6   7   1    0.02    0.04
  -6   7  -1    0.05    0.02
   6   7   1    0.03    0.06
   6   7   1    0.03    0.05
   7  -7   1    0.32    0.07
   7   7   1    0.37    0.08
   7   7   1    0.26    0.07
  -7   7  -1    0.32    0.03
  -8  -7  -1    0.11    0.05
   8  -7   1    0.11    0.06
   8   7   1    0.09    0.04
   8   7   1    0.15    0.09
  -8   7  -1    0.14    0.03
   8   7   1    0.10    0.07
   9  -7   1    0.81    0.10
  -9  -7  -1    0.85    0.09
   9   7   1    0.83    0.12
   9   7   1    0.68    0.09
  10  -7   1   29.07    0.82
 -10  -7  -1   29.18    0.81
  10   7   1   28.13    0.80
  10   7   1   30.25    0.85
  10   7   1   24.74    1.19
 -11  -7  -1    0.24    0.06
  11   7   1    0.30    0.11
  11   7   1    0.25    0.15
 -12  -7  -1    0.05    0.05
  12   7   1    0.00    0.13
  12   7   1    0.01    0.10
 -13  -7  -1    3.42    0.14
  13   7   1    2.73    0.29
 -14  -7  -1    2.86    0.12
 -14  -7  -1    2.54    0.12
  14   7   1    2.23    0.24
 -14  -8   1    0.75    0.07
 -14  -8   1    0.54    0.06
  14   8  -1    0.50    0.14
 -13  -8   1    0.71    0.08
 -13  -8   1    0.63    0.07
  13   8  -1    0.61    0.15
 -12  -8   1    0.94    0.09
 -12  -8   1    0.67    0.08
  12   8  -1    0.80    0.17
 -11  -8   1    0.04    0.07
  11  -8  -1    0.09    0.08
 -11  -8   1    0.11    0.06
  11   8  -1    0.03    0.13
  11   8  -1    0.17    0.10
  11   8  -1    0.11    0.06
  10  -8  -1   12.36    0.41
 -10  -8   1   12.42    0.39
  10   8  -1   11.61    0.40
  10   8  -1   12.67    0.43
  10   8  -1   12.25    0.63
   9  -8  -1   10.05    0.35
  -9  -8   1    9.57    0.33
   9   8  -1   10.14    0.32
   9   8  -1   10.37    0.37
   9   8  -1    9.67    0.35
  -8  -8   1   35.13    1.01
   8  -8  -1   37.04    1.00
   8   8  -1   37.59    1.04
   8   8  -1   36.22    1.01
   8   8  -1   35.64    1.05
  -7  -8   1    0.01    0.05
   7  -8  -1    0.06    0.06
   7   8  -1    0.03    0.05
   7   8  -1   -0.01    0.06
  -7   8   1    0.04    0.04
   7   8  -1    0.00    0.07
   6  -8  -1    0.31    0.06
   6   8  -1    0.38    0.06
  -6   8   1    0.38    0.04
   6   8  -1    0.41    0.07
   6   8  -1    0.39    0.08
   6   8  -1    0.43    0.07
   5  -8  -1    2.44    0.07
   5  -8  -1    2.41    0.12
   5  -8  -1    2.47    0.10
   5  -8  -1    2.39    0.11
   5   8  -1    2.34    0.10
   5   8  -1    2.44    0.15
   5   8  -1    2.42    0.11
  -5   8   1    2.52    0.10
   5   8  -1    2.34    0.13
   4  -8  -1   21.34    0.58
   4  -8  -1   21.19    0.45
  -4  -8   1   21.35    0.52
   4  -8  -1   21.30    0.53
   4   8  -1   20.73    0.59
  -4   8   1   21.36    0.58
   4   8  -1   21.20    0.51
   4   8  -1   20.95    0.48
  -4   8   1   21.36    0.50
   4   8  -1   20.81    0.62
  -3  -8   1   59.84    1.24
  -3  -8   1   59.84    1.39
   3  -8  -1   61.64    1.40
   3  -8  -1   59.76    1.58
   3  -8  -1   60.31    1.22
  -3   8   1   59.74    1.33
   3   8  -1   60.18    1.24
   3   8  -1   56.02    1.54
  -3   8   1   60.81    1.29
   3   8  -1   58.72    1.30
   3   8  -1   54.96    1.60
   3   8  -1   62.04    1.34
  -3   8   1   60.22    1.58
  -2  -8   1    2.80    0.14
   2  -8  -1    2.88    0.11
   2  -8  -1    2.99    0.09
   2  -8  -1    3.06    0.10
  -2  -8   1    2.85    0.12
   2  -8  -1    2.83    0.13
  -2  -8   1    2.81    0.11
  -2  -8   1    3.00    0.11
   2  -8  -1    2.96    0.10
   2   8  -1    2.93    0.10
   2   8  -1    3.03    0.11
   2   8  -1    3.02    0.11
  -2   8   1    2.96    0.10
  -2   8   1    3.03    0.11
   2   8  -1    2.84    0.11
  -2   8   1    2.98    0.09
   2   8  -1    2.92    0.12
  -2   8   1    3.05    0.11
  -1  -8   1    7.40    0.21
  -1  -8   1    7.71    0.25
   1  -8  -1    7.72    0.19
  -1  -8   1    7.21    0.22
   1  -8  -1    7.43    0.21
   1  -8  -1    7.41    0.19
   1  -8  -1    7.31    0.21
   1  -8  -1    7.77    0.24
  -1  -8   1    7.50    0.19
  -1   8   1    7.54    0.19
  -1   8   1    7.83    0.20
   1   8  -1    7.67    0.19
   1   8  -1    7.57    0.23
  -1   8   1    7.51    0.20
   1   8  -1    7.65    0.20
   1   8  -1    7.44    0.19
  -1   8   1    7.74    0.23
   1   8  -1    7.16    0.21
   0  -8   1    0.23    0.05
   0  -8   1    0.08    0.04
   0  -8  -1    0.04    0.04
   0  -8   1    0.08    0.04
   0  -8   1    0.02    0.04
   0  -8  -1    0.06    0.05
   0  -8  -1    0.05    0.04
   0  -8  -1    0.11    0.04
   0   8  -1    0.16    0.04
   0   8   1    0.05    0.04
   0   8   1    0.07    0.04
   0   8  -1    0.05    0.04
   0   8   1    0.10    0.03
   0   8  -1    0.08    0.04
   0   8  -1    0.14    0.04
   0   8   1    0.07    0.04
   0   8  -1    0.04    0.04
   0   8  -1    0.06    0.03
   0   8   1    0.02    0.04
   0   8   1    0.06    0.03
  -1  -8  -1    1.10    0.07
   1  -8   1    1.15    0.08
  -1  -8  -1    1.16    0.07
   1  -8   1    1.12    0.07
   1  -8   1    1.08    0.07
   1  -8   1    1.15    0.06
  -1  -8  -1    1.18    0.07
  -1  -8  -1    1.16    0.10
   1   8   1    1.04    0.07
  -1   8  -1    1.10    0.06
   1   8   1    1.09    0.06
   1   8   1    1.16    0.07
   1   8   1    1.07    0.06
  -1   8  -1    1.15    0.07
  -1   8  -1    1.08    0.07
  -1   8  -1    1.03    0.07
  -1   8  -1    1.16    0.07
   1   8   1    1.17    0.07
   1   8   1    1.24    0.07
   2  -8   1    2.89    0.12
   2  -8   1    2.96    0.12
  -2  -8  -1    3.02    0.11
   2  -8   1    2.95    0.09
  -2  -8  -1    2.90    0.11
  -2  -8  -1    2.99    0.11
  -2   8  -1    3.12    0.11
   2   8   1    2.80    0.11
  -2   8  -1    3.04    0.10
   2   8   1    3.43    0.11
  -2   8  -1    3.04    0.11
   2   8   1    3.01    0.11
   2   8   1    2.84    0.10
  -2   8  -1    3.00    0.11
   3  -8   1   11.41    0.33
   3  -8   1   11.47    0.31
  -3  -8  -1   12.06    0.30
   3  -8   1   11.83    0.25
   3  -8   1   11.73    0.31
  -3   8  -1   11.39    0.29
  -3   8  -1   11.80    0.33
   3   8   1   11.05    0.28
   3   8   1   11.29    0.29
   3   8   1   11.58    0.31
   3   8   1   11.26    0.36
  -3   8  -1   11.89    0.31
   3   8   1   11.45    0.28
  -3   8  -1   11.75    0.28
   3   8   1   10.73    0.34
   4  -8   1    7.23    0.22
  -4  -8  -1    7.10    0.21
   4  -8   1    7.38    0.16
   4  -8   1    7.44    0.22
   4  -8   1    7.38    0.16
   4   8   1    7.11    0.20
  -4   8  -1    7.08    0.20
   4   8   1    7.26    0.26
   4   8   1    7.42    0.21
   4   8   1    7.24    0.25
  -4   8  -1    7.18    0.22
   5  -8   1    9.01    0.29
   5  -8   1    9.61    0.27
   5   8   1    9.42    0.31
  -5   8  -1    9.31    0.27
   5   8   1    9.59    0.32
  -5   8  -1    9.34    0.25
   5   8   1    9.32    0.26
   6  -8   1    0.47    0.07
   6  -8   1    0.53    0.06
   6   8   1    0.43    0.07
   6   8   1    0.41    0.06
   6   8   1    0.53    0.08
  -6   8  -1    0.45    0.05
   7  -8   1    0.26    0.07
   7   8   1    0.24    0.06
   7   8   1    0.21    0.07
  -7   8  -1    0.30    0.04
   7   8   1    0.27    0.08
   8  -8   1    0.21    0.07
  -8  -8  -1    0.25    0.06
   8   8   1    0.18    0.05
   8   8   1    0.23    0.09
  -8   8  -1    0.28    0.04
   8   8   1    0.20    0.08
   9  -8   1    7.56    0.28
  -9  -8  -1    7.09    0.26
   9   8   1    7.27    0.30
   9   8   1    7.33    0.28
 -10  -8  -1    2.12    0.13
  10   8   1    2.30    0.19
  10   8   1    2.11    0.14
 -11  -8  -1    5.23    0.21
  11   8   1    6.34    0.41
  11   8   1    5.45    0.27
  11   8   1    5.08    0.19
 -12  -8  -1    0.58    0.07
 -12  -8  -1    0.53    0.07
  12   8   1    0.71    0.17
 -13  -8  -1    1.45    0.09
 -13  -8  -1    1.37    0.10
  13   8   1    0.99    0.17
 -14  -8  -1    0.79    0.07
  14   8   1    0.95    0.15
 -13  -9   1    0.20    0.05
 -13  -9   1    0.09    0.05
  13   9  -1    0.18    0.13
 -12  -9   1   -0.03    0.05
 -12  -9   1    0.02    0.06
  12   9  -1    0.03    0.12
 -11  -9   1    0.14    0.06
 -11  -9   1    0.13    0.06
  11   9  -1    0.12    0.06
  11   9  -1    0.12    0.10
  11   9  -1    0.21    0.14
  10  -9  -1    1.81    0.14
 -10  -9   1    1.69    0.12
 -10  -9   1    1.39    0.13
  10   9  -1    1.63    0.16
  10   9  -1    1.03    0.19
  10   9  -1    1.64    0.14
   9  -9  -1    0.11    0.08
  -9  -9   1    0.41    0.08
   9   9  -1    0.19    0.10
  -8  -9   1   13.40    0.42
   8  -9  -1   14.23    0.44
   8   9  -1   13.34    0.44
   8   9  -1   13.57    0.46
   8   9  -1   13.56    0.45
  -7  -9   1   -0.04    0.05
   7  -9  -1    0.00    0.06
   7   9  -1   -0.05    0.07
   7   9  -1   -0.04    0.06
   7   9  -1    0.01    0.07
  -7   9   1   -0.01    0.04
   6  -9  -1    2.06    0.12
  -6   9   1    1.99    0.10
   6   9  -1    2.11    0.14
   6   9  -1    2.09    0.15
   5  -9  -1    3.10    0.08
   5  -9  -1    3.00    0.13
   5  -9  -1    3.22    0.12
   5   9  -1    2.96    0.17
   5   9  -1    2.99    0.13
   5   9  -1    3.09    0.13
  -5   9   1    3.10    0.12
   5   9  -1    2.98    0.15
  -5   9   1    3.08    0.12
  -4  -9   1    3.94    0.14
   4  -9  -1    3.91    0.15
   4  -9  -1    3.78    0.11
   4  -9  -1    4.24    0.15
  -4   9   1    3.87    0.14
   4   9  -1    3.72    0.18
  -4   9   1    3.92    0.13
   4   9  -1    3.75    0.14
   4   9  -1    3.79    0.16
   4   9  -1    3.84    0.14
   3  -9  -1   52.33    1.40
   3  -9  -1   54.65    1.24
   3  -9  -1   51.76    1.08
  -3  -9   1   52.34    1.23
   3   9  -1   52.89    1.19
  -3   9   1   52.17    1.18
   3   9  -1   52.16    1.10
  -3   9   1   53.03    1.40
   3   9  -1   50.50    1.37
  -2  -9   1    9.40    0.24
   2  -9  -1    9.50    0.23
   2  -9  -1    9.63    0.27
   2  -9  -1    9.72    0.29
  -2  -9   1    9.57    0.26
  -2  -9   1    9.33    0.31
  -2   9   1    9.19    0.25
   2   9  -1    9.34    0.24
   2   9  -1    9.31    0.29
  -2   9   1    9.69    0.28
  -2   9   1    9.23    0.23
   2   9  -1    9.22    0.25
   1  -9  -1    3.06    0.12
  -1  -9   1    2.91    0.14
   1  -9  -1    3.14    0.11
  -1  -9   1    3.08    0.11
  -1  -9   1    3.10    0.12
   1  -9  -1    3.12    0.10
   1  -9  -1    2.96    0.14
  -1   9   1    3.11    0.11
   1   9  -1    3.02    0.13
  -1   9   1    3.08    0.11
   1   9  -1    3.07    0.10
  -1   9   1    3.04    0.12
  -1   9   1    3.09    0.10
   1   9  -1    3.02    0.11
   0  -9   1   12.34    0.38
   0  -9  -1   12.06    0.38
   0  -9  -1   12.90    0.33
   0  -9  -1   12.69    0.29
   0  -9  -1   12.44    0.33
   0  -9   1   12.56    0.29
   0  -9   1   12.10    0.33
   0  -9   1   12.45    0.34
   0   9  -1   12.52    0.31
   0   9   1   12.64    0.30
   0   9  -1   12.70    0.37
   0   9  -1   12.54    0.30
   0   9   1   12.97    0.31
   0   9   1   12.78    0.37
   1  -9   1   38.86    0.92
  -1  -9  -1   36.57    1.05
   1  -9   1   38.15    1.04
   1  -9   1   37.72    0.94
  -1  -9  -1   38.41    0.92
  -1  -9  -1   38.49    0.81
   1  -9   1   38.11    0.80
  -1  -9  -1   38.63    0.94
  -1   9  -1   38.07    0.85
   1   9   1   38.37    1.04
  -1   9  -1   39.16    0.87
  -1   9  -1   39.13    1.03
   1   9   1   38.59    0.85
   1   9   1   38.70    0.87
  -2  -9  -1    2.83    0.12
   2  -9   1    3.05    0.13
   2  -9   1    2.99    0.10
  -2  -9  -1    2.91    0.11
   2  -9   1    2.93    0.12
  -2   9  -1    3.44    0.11
   2   9   1    2.91    0.11
   2   9   1    3.37    0.11
   2   9   1    3.02    0.11
  -2   9  -1    2.88    0.11
  -2   9  -1    2.92    0.12
   3  -9   1   10.16    0.29
   3  -9   1   10.47    0.24
   3  -9   1   10.57    0.31
  -3  -9  -1   10.19    0.28
  -3   9  -1   10.85    0.31
   3   9   1   10.64    0.28
  -3   9  -1   10.73    0.26
  -3   9  -1   10.75    0.27
   3   9   1   10.26    0.32
   3   9   1   10.44    0.27
   3   9   1   10.00    0.34
   4  -9   1    0.06    0.05
  -4  -9  -1    0.14    0.04
   4  -9   1    0.09    0.03
   4  -9   1    0.15    0.04
  -4   9  -1    0.10    0.04
   4   9   1    0.08    0.05
  -4   9  -1    0.05    0.03
   4   9   1    0.11    0.05
   4   9   1    0.08    0.05
   4   9   1    0.07    0.06
   5  -9   1   10.77    0.31
  -5   9  -1   10.73    0.31
   5   9   1   10.31    0.28
   5   9   1   10.86    0.36
   5   9   1   10.61    0.29
  -5   9  -1   10.24    0.28
   5   9   1   10.72    0.34
   6  -9   1    0.17    0.05
   6   9   1    0.20    0.06
   6   9   1    0.20    0.07
   6   9   1    0.14    0.07
  -6   9  -1    0.17    0.04
  -6   9  -1    0.11    0.05
  -7  -9  -1    0.50    0.06
   7   9   1    0.55    0.10
   7   9   1    0.41    0.09
  -7   9  -1    0.56    0.06
   7   9   1    0.46    0.07
  -8  -9  -1    0.44    0.07
   8   9   1    0.40    0.07
   8   9   1    0.48    0.10
  -8   9  -1    0.46    0.06
   8   9   1    0.38    0.09
   9  -9   1    6.13    0.52
  -9  -9  -1    6.89    0.25
   9   9   1    6.86    0.45
   9   9   1    6.61    0.27
   9   9   1    6.95    0.29
 -10  -9  -1    0.89    0.10
 -10  -9  -1    0.58    0.08
  10   9   1    0.92    0.14
  10   9   1    0.36    0.16
  10   9   1    0.68    0.09
 -11  -9  -1    0.09    0.06
 -11  -9  -1    0.25    0.06
  11   9   1    0.21    0.06
  11   9   1    0.21    0.11
  11   9   1    0.03    0.13
 -12  -9  -1    0.34    0.06
 -12  -9  -1    0.36    0.06
  12   9   1    0.38    0.15
 -13  -9  -1    0.14    0.05
 -13  -9  -1    0.13    0.05
  13   9   1    0.15    0.13
 -13 -10   1    0.82    0.09
 -13 -10   1    0.78    0.07
  13  10  -1    0.71    0.16
 -12 -10   1    0.17    0.06
 -12 -10   1    0.24    0.06
  12  10  -1    0.18    0.13
 -11 -10   1   -0.02    0.06
 -11 -10   1   -0.03    0.06
  11  10  -1   -0.01    0.09
  11  10  -1   -0.13    0.12
 -10 -10   1    2.66    0.16
 -10 -10   1    2.88    0.15
  10  10  -1    2.30    0.32
  10  10  -1    2.60    0.16
  10  10  -1    2.69    0.19
   9 -10  -1   35.92    1.57
  -9 -10   1   29.32    0.89
  -9 -10   1   31.17    0.82
   9  10  -1   33.62    1.32
   9  10  -1   29.27    0.90
   9  10  -1   29.90    0.91
  -8 -10   1    1.82    0.14
  -8 -10   1    1.90    0.12
   8 -10  -1    1.52    0.26
   8  10  -1    2.16    0.17
   8  10  -1    1.93    0.15
  -8  10   1    2.13    0.11
   8  10  -1    2.14    0.14
  -7 -10   1    0.20    0.06
   7  10  -1    0.15    0.07
  -7  10   1    0.20    0.05
   7  10  -1    0.21    0.08
   7  10  -1    0.19    0.08
  -6 -10   1    3.63    0.15
   6  10  -1    3.31    0.18
   6  10  -1    3.99    0.20
  -6  10   1    3.80    0.14
   6  10  -1    3.79    0.19
   5 -10  -1    0.18    0.06
   5 -10  -1    0.23    0.05
   5  10  -1    0.21    0.07
   5  10  -1    0.17    0.06
   5  10  -1    0.21    0.08
  -5  10   1    0.26    0.05
  -5  10   1    0.19    0.05
   4 -10  -1    1.50    0.07
   4 -10  -1    1.73    0.10
   4 -10  -1    1.66    0.10
  -4 -10   1    1.74    0.09
   4  10  -1    1.64    0.09
   4  10  -1    1.36    0.11
  -4  10   1    1.68    0.09
  -4  10   1    1.62    0.09
  -3 -10   1    0.05    0.04
   3 -10  -1   -0.04    0.04
   3 -10  -1   -0.01    0.05
   3 -10  -1    0.00    0.04
   3  10  -1    0.01    0.05
  -3  10   1    0.03    0.04
  -3  10   1    0.02    0.04
  -2 -10   1   13.53    0.33
   2 -10  -1   13.10    0.31
  -2 -10   1   13.30    0.42
   2 -10  -1   13.65    0.36
   2 -10  -1   13.47    0.40
  -2 -10   1   13.28    0.36
  -2  10   1   13.12    0.34
   2  10  -1   13.35    0.34
  -2  10   1   13.80    0.39
   1 -10  -1   15.30    0.35
  -1 -10   1   15.38    0.36
  -1 -10   1   15.44    0.40
   1 -10  -1   14.71    0.40
  -1 -10   1   14.72    0.46
   1 -10  -1   15.50    0.40
   1 -10  -1   14.95    0.45
  -1  10   1   15.38    0.44
  -1  10   1   14.84    0.37
   1  10  -1   15.53    0.44
  -1  10   1   15.24    0.36
   1  10  -1   15.12    0.38
   0 -10  -1    0.45    0.07
   0 -10  -1    0.53    0.06
   0 -10   1    0.47    0.06
   0 -10  -1    0.60    0.06
   0 -10  -1    0.53    0.06
   0 -10   1    0.53    0.07
   0 -10   1    0.57    0.06
   0  10   1    0.66    0.07
   0  10  -1    0.72    0.08
   0  10   1    0.62    0.08
   0  10   1    0.58    0.05
   0  10  -1    0.59    0.06
   0  10  -1    0.65    0.07
  -1 -10  -1    0.45    0.06
   1 -10   1    0.52    0.05
   1 -10   1    0.44    0.06
  -1 -10  -1    0.47    0.06
   1 -10   1    0.41    0.06
  -1 -10  -1    0.49    0.07
   1  10   1    0.47    0.05
  -1  10  -1    0.45    0.05
  -1  10  -1    0.40    0.05
   1  10   1    0.50    0.06
  -1  10  -1    0.71    0.06
   1  10   1    0.52    0.06
   2 -10   1   19.96    0.44
   2 -10   1   20.48    0.52
  -2 -10  -1   19.91    0.46
   2 -10   1   20.13    0.57
  -2 -10  -1   19.99    0.51
   2  10   1   20.60    0.49
  -2  10  -1   19.67    0.47
  -2  10  -1   20.40    0.56
  -2  10  -1   19.98    0.48
   3 -10   1    0.30    0.06
   3 -10   1    0.23    0.04
  -3 -10  -1    0.31    0.05
   3 -10   1    0.28    0.05
  -3  10  -1    0.18    0.05
  -3  10  -1    0.23    0.04
   3  10   1    0.25    0.05
   3  10   1    0.18    0.05
   4 -10   1    9.85    0.22
   4 -10   1   10.08    0.30
  -4 -10  -1   10.07    0.28
   4 -10   1    9.99    0.29
   4  10   1    9.66    0.28
   4  10   1    9.82    0.32
   4  10   1   10.30    0.35
  -4  10  -1   10.13    0.30
  -4  10  -1    9.73    0.27
   5 -10   1    1.85    0.11
   5  10   1    1.77    0.10
   5  10   1    1.71    0.10
  -5  10  -1    1.88    0.09
  -5  10  -1    1.81    0.10
   5  10   1    1.93    0.14
   5  10   1    2.10    0.14
  -6 -10  -1    0.55    0.06
  -6  10  -1    0.58    0.06
   6  10   1    0.47    0.08
   6  10   1    0.49    0.09
   6  10   1    0.57    0.09
  -7 -10  -1    3.21    0.15
  -7  10  -1    3.44    0.13
   7  10   1    3.10    0.17
   7  10   1    3.57    0.19
   7  10   1    3.33    0.20
  -8 -10  -1    6.16    0.23
   8 -10   1    5.85    0.49
  -8 -10  -1    5.79    0.22
   8  10   1    6.32    0.42
   8  10   1    6.13    0.27
  -8  10  -1    6.33    0.20
   8  10   1    6.25    0.27
   8  10   1    6.21    0.24
   9 -10   1    0.17    0.17
  -9 -10  -1    0.01    0.06
  -9 -10  -1    0.09    0.07
   9  10   1   -0.02    0.04
   9  10   1    0.05    0.10
   9  10   1    0.10    0.14
   9  10   1    0.05    0.08
 -10 -10  -1    0.14    0.06
 -10 -10  -1    0.07    0.07
  10  10   1    0.05    0.10
  10  10   1   -0.06    0.14
  10  10   1    0.07    0.07
 -11 -10  -1    1.79    0.13
 -11 -10  -1    1.62    0.11
  11  10   1    1.92    0.28
  11  10   1    1.69    0.16
 -12 -10  -1    4.28    0.17
 -12 -10  -1    4.41    0.17
  12  10   1    3.59    0.33
 -13 -10  -1    0.21    0.05
 -13 -10  -1    0.18    0.05
  13  10   1    0.14    0.13
 -13 -11   1    0.00    0.04
 -13 -11   1   -0.01    0.05
  13  11  -1   -0.10    0.11
 -12 -11   1    0.07    0.05
 -12 -11   1    0.08    0.06
  12  11  -1   -0.05    0.12
 -11 -11   1    0.26    0.07
 -11 -11   1    0.39    0.07
  11  11  -1    0.16    0.14
 -10 -11   1    0.14    0.07
 -10 -11   1    0.07    0.06
  10 -11  -1    0.10    0.16
  10  11  -1   -0.01    0.07
  10  11  -1    0.00    0.13
  10  11  -1    0.05    0.09
   9 -11  -1    2.74    0.36
  -9 -11   1    3.42    0.17
  -9 -11   1    3.50    0.16
   9  11  -1    3.38    0.20
   9  11  -1    3.38    0.34
   9  11  -1    3.36    0.20
   9  11  -1    3.81    0.17
   8 -11  -1    2.70    0.42
  -8 -11   1    3.07    0.15
  -8 -11   1    3.15    0.17
   8  11  -1    3.20    0.20
   8  11  -1    3.57    0.33
  -8  11   1    3.23    0.14
   8  11  -1    3.02    0.18
   8  11  -1    3.28    0.19
   7 -11  -1   17.80    0.99
  -7 -11   1   18.32    0.50
  -7 -11   1   18.61    0.54
   7  11  -1   18.70    0.60
   7  11  -1   18.71    0.56
  -7  11   1   18.99    0.54
   7  11  -1   18.21    0.59
  -6 -11   1    0.35    0.06
  -6  11   1    0.32    0.05
   6  11  -1    0.25    0.08
   6  11  -1    0.35    0.08
   6  11  -1    0.38    0.09
  -5 -11   1    0.01    0.04
   5 -11  -1    0.04    0.05
   5 -11  -1    0.03    0.05
  -5  11   1    0.03    0.04
   4 -11  -1    0.06    0.05
   4 -11  -1    0.04    0.05
  -4  11   1    0.02    0.04
   4  11  -1    0.08    0.06
  -4  11   1    0.14    0.05
   3 -11  -1    7.45    0.25
   3 -11  -1    7.70    0.24
  -3 -11   1    7.68    0.23
  -3  11   1    7.47    0.24
  -3  11   1    6.97    0.21
   3  11  -1    7.21    0.22
  -2 -11   1    5.09    0.17
   2 -11  -1    5.10    0.18
  -2 -11   1    5.18    0.18
  -2 -11   1    5.19    0.22
   2 -11  -1    5.43    0.20
   2 -11  -1    5.23    0.15
  -2  11   1    5.11    0.16
  -2  11   1    5.43    0.19
   2  11  -1    5.10    0.17
  -1 -11   1    0.85    0.08
   1 -11  -1    0.90    0.07
   1 -11  -1    0.87    0.08
  -1 -11   1    0.99    0.08
  -1 -11   1    0.90    0.11
   1 -11  -1    1.08    0.11
   1  11  -1    0.82    0.07
  -1  11   1    0.87    0.06
  -1  11   1    0.93    0.07
  -1  11   1    0.95    0.08
   1  11  -1    0.91    0.09
   0 -11   1    3.58    0.16
   0 -11  -1    3.59    0.17
   0 -11   1    3.36    0.14
   0 -11  -1    3.45    0.14
   0 -11   1    3.41    0.12
   0 -11  -1    3.37    0.12
   0  11  -1    3.70    0.15
   0  11  -1    3.33    0.13
   0  11   1    3.31    0.13
   0  11   1    3.47    0.15
   1 -11   1   27.96    0.77
  -1 -11  -1   27.28    0.78
   1 -11   1   26.24    0.71
  -1 -11  -1   27.10    0.60
   1 -11   1   26.63    0.68
  -1 -11  -1   27.14    0.68
   1 -11   1   27.33    0.59
   1  11   1   27.62    0.76
  -1  11  -1   26.93    0.64
  -1  11  -1   28.35    0.76
   1  11   1   26.69    0.64
   2 -11   1    6.03    0.21
   2 -11   1    5.66    0.16
   2 -11   1    5.72    0.20
  -2 -11  -1    5.75    0.19
  -2  11  -1    5.53    0.18
  -2  11  -1    6.15    0.20
   2  11   1    5.89    0.18
  -3 -11  -1    0.04    0.05
   3 -11   1    0.05    0.05
   3 -11   1    0.14    0.05
  -3  11  -1    0.04    0.04
   3  11   1    0.03    0.05
   3  11   1    0.02    0.05
  -3  11  -1    0.05    0.05
  -4 -11  -1    6.20    0.20
   4 -11   1    6.23    0.22
   4 -11   1    6.39    0.21
  -4  11  -1    5.88    0.19
  -4  11  -1    6.26    0.21
   4  11   1    6.06    0.20
   4  11   1    6.28    0.24
  -5 -11  -1    3.35    0.14
   5  11   1    3.64    0.20
   5  11   1    3.58    0.18
  -5  11  -1    3.42    0.14
  -6 -11  -1    1.13    0.09
   6  11   1    1.08    0.12
   6  11   1    1.09    0.12
   6  11   1    1.12    0.12
  -6  11  -1    1.18    0.08
  -7 -11  -1    4.00    0.17
  -7 -11  -1    3.64    0.17
   7 -11   1    2.94    0.38
   7  11   1    4.24    0.22
   7  11   1    3.99    0.21
   7  11   1    3.83    0.19
  -7  11  -1    4.03    0.15
  -8 -11  -1    1.56    0.13
   8 -11   1    1.20    0.25
  -8 -11  -1    1.65    0.11
   8  11   1    1.56    0.13
   8  11   1    1.68    0.15
   8  11   1    1.77    0.16
  -8  11  -1    1.74    0.10
   9 -11   1    6.05    0.52
  -9 -11  -1    6.65    0.24
  -9 -11  -1    7.02    0.25
   9  11   1    6.83    0.28
   9  11   1    7.13    0.23
   9  11   1    6.68    0.45
   9  11   1    7.03    0.30
 -10 -11  -1    0.43    0.07
 -10 -11  -1    0.48    0.07
  10 -11   1    0.55    0.18
  10  11   1    0.45    0.09
  10  11   1    0.43    0.12
  10  11   1    0.60    0.16
 -11 -11  -1    0.27    0.06
 -11 -11  -1    0.30    0.07
  11  11   1    0.40    0.15
 -12 -11  -1    0.03    0.06
 -12 -11  -1    0.00    0.05
  12  11   1    0.01    0.12
 -13 -11  -1    0.58    0.06
 -13 -11  -1    0.62    0.06
  13  11   1    0.63    0.14
 -12 -12   1    0.17    0.06
 -12 -12   1    0.11    0.05
  12  12  -1    0.28    0.13
 -11 -12   1    0.08    0.05
 -11 -12   1    0.05    0.06
  11 -12  -1    0.06    0.14
  11  12  -1    0.02    0.12
  10 -12  -1    4.55    0.42
 -10 -12   1    5.42    0.20
 -10 -12   1    5.12    0.20
  10  12  -1    5.15    0.38
  -9 -12   1    9.20    0.29
   9 -12  -1    8.58    0.60
  -9 -12   1    8.64    0.30
   9  12  -1    9.39    0.31
   9  12  -1    9.45    0.52
  -8 -12   1    0.09    0.06
  -8 -12   1    0.04    0.07
   8 -12  -1    0.24    0.18
  -8  12   1    0.06    0.06
   8  12  -1    0.17    0.09
   8  12  -1    0.08    0.07
  -7 -12   1    1.11    0.12
   7 -12  -1    1.07    0.23
  -7 -12   1    1.19    0.10
   7  12  -1    1.11    0.13
  -7  12   1    1.25    0.10
   7  12  -1    1.07    0.13
  -6 -12   1    0.04    0.05
   6  12  -1    0.06    0.07
  -6  12   1    0.01    0.05
   5 -12  -1    3.63    0.14
  -5 -12   1    3.49    0.14
  -5  12   1    3.57    0.15
   4 -12  -1    0.65    0.07
  -4  12   1    0.61    0.07
  -3 -12   1    0.92    0.08
   3 -12  -1    0.87    0.09
   3 -12  -1    0.90    0.10
  -3  12   1    0.92    0.09
   2 -12  -1    0.94    0.09
   2 -12  -1    1.03    0.11
  -2 -12   1    0.92    0.10
  -2 -12   1    0.99    0.09
   2  12  -1    1.05    0.09
  -2  12   1    1.04    0.09
  -2  12   1    1.10    0.08
  -1 -12   1    0.06    0.05
  -1 -12   1    0.11    0.06
  -1 -12   1    0.02    0.05
   1 -12  -1    0.14    0.05
   1 -12  -1    0.02    0.06
   1 -12  -1    0.08    0.05
  -1 -12   1    0.07    0.07
   1  12  -1    0.09    0.05
   1  12  -1    0.03    0.05
  -1  12   1    0.08    0.05
  -1  12   1    0.08    0.05
   0 -12  -1    2.86    0.12
   0 -12   1    2.93    0.14
   0 -12   1    3.22    0.12
   0 -12   1    2.84    0.13
   0 -12   1    2.93    0.16
   0 -12  -1    2.94    0.16
   0 -12  -1    3.03    0.14
   0  12   1    2.80    0.12
   0  12   1    2.98    0.14
   0  12  -1    2.88    0.12
   0  12  -1    3.01    0.14
  -1 -12  -1    4.72    0.21
  -1 -12  -1    4.50    0.17
  -1 -12  -1    4.74    0.16
   1 -12   1    4.91    0.20
   1 -12   1    4.45    0.17
   1  12   1    4.46    0.16
  -1  12  -1    4.72    0.18
  -1  12  -1    4.45    0.15
  -2 -12  -1    0.04    0.05
   2 -12   1    0.07    0.06
   2 -12   1    0.04    0.05
  -2  12  -1    0.10    0.05
  -2  12  -1    0.13    0.05
   2  12   1    0.32    0.06
  -3 -12  -1    0.00    0.05
   3 -12   1   -0.03    0.05
  -3  12  -1    0.02    0.04
  -3  12  -1    0.00    0.04
   3  12   1   -0.07    0.06
   4 -12   1    2.67    0.12
  -4  12  -1    2.67    0.12
   4  12   1    2.68    0.15
  -5 -12  -1    0.05    0.05
  -5  12  -1    0.01    0.05
   5  12   1    0.05    0.07
   5  12   1    0.10    0.07
  -6 -12  -1    0.33    0.06
  -6 -12  -1    0.36    0.07
   6  12   1    0.40    0.09
   6  12   1    0.49    0.10
  -6  12  -1    0.44    0.06
   6  12   1    0.28    0.09
  -7 -12  -1    1.37    0.11
   7  12   1    1.28    0.14
  -7  12  -1    1.49    0.09
   7  12   1    1.36    0.13
   7  12   1    1.55    0.16
  -8 -12  -1    8.02    0.27
  -8 -12  -1    8.11    0.28
   8 -12   1    7.67    0.58
   8  12   1    8.11    0.32
   8  12   1    8.06    0.33
   8  12   1    8.24    0.30
  -8  12  -1    7.95    0.26
  -9 -12  -1    7.22    0.25
   9 -12   1    8.66    0.58
  -9 -12  -1    6.71    0.25
   9  12   1    6.43    0.28
   9  12   1    7.83    0.45
   9  12   1    6.83    0.24
   9  12   1    6.68    0.30
 -10 -12  -1    0.01    0.06
  10 -12   1   -0.06    0.14
 -10 -12  -1    0.00    0.06
  10  12   1    0.01    0.13
  10  12   1   -0.05    0.09
 -11 -12  -1    1.74    0.11
 -11 -12  -1    1.87    0.13
  11  12   1    1.95    0.28
 -12 -12  -1    0.03    0.05
 -12 -12  -1    0.10    0.06
  12  12   1    0.07    0.12
 -12 -13   1    0.04    0.05
  12  13  -1   -0.03    0.10
  11 -13  -1    0.23    0.15
 -11 -13   1    0.21    0.05
 -11 -13   1    0.23    0.06
  11  13  -1    0.15    0.13
  10 -13  -1    0.89    0.21
 -10 -13   1    1.13    0.12
 -10 -13   1    1.06    0.09
  10  13  -1    1.01    0.17
   9 -13  -1    4.65    0.45
  -9 -13   1    6.16    0.22
  -9 -13   1    5.65    0.21
   9  13  -1    5.57    0.26
   9  13  -1    6.32    0.23
  -8 -13   1    1.93    0.14
  -8 -13   1    2.18    0.12
   8  13  -1    1.87    0.17
   8  13  -1    2.29    0.16
  -7 -13   1    3.13    0.14
  -7 -13   1    2.96    0.15
   7 -13  -1    3.06    0.40
  -7  13   1    3.24    0.15
   7  13  -1    3.22    0.19
  -6 -13   1    0.74    0.08
   6 -13  -1    0.52    0.20
  -6 -13   1    0.84    0.09
   6  13  -1    0.76    0.10
  -6  13   1    0.74    0.09
   5 -13  -1    0.24    0.06
  -5  13   1    0.24    0.06
   4 -13  -1    3.39    0.15
  -4  13   1    3.47    0.15
   3 -13  -1   35.64    0.97
   3 -13  -1   33.05    0.99
  -3  13   1   36.01    0.97
   2 -13  -1    2.38    0.14
   2 -13  -1    2.24    0.13
  -2 -13   1    2.42    0.16
  -2  13   1    2.43    0.13
   1 -13  -1    4.33    0.19
  -1 -13   1    4.36    0.20
  -1 -13   1    3.69    0.17
  -1  13   1    4.26    0.17
   0 -13  -1    3.99    0.19
   0 -13   1    4.03    0.19
   0  13   1    4.09    0.17
   0  13  -1    3.99    0.17
  -1 -13  -1    1.44    0.13
   1 -13   1    1.43    0.12
  -1  13  -1    1.46    0.10
   2 -13   1    0.51    0.06
   2 -13   1    0.51    0.08
  -2  13  -1    0.64    0.07
   3 -13   1    1.38    0.11
  -3  13  -1    1.43    0.10
   4 -13   1    8.87    0.28
   4  13   1    7.99    0.30
  -4  13  -1    8.58    0.28
  -5 -13  -1    0.03    0.05
   5  13   1    0.07    0.08
   5  13   1    0.03    0.07
  -5  13  -1   -0.02    0.05
   6 -13   1    0.43    0.19
  -6 -13  -1    0.30    0.07
  -6 -13  -1    0.21    0.06
   6  13   1    0.23    0.09
   6  13   1    0.21    0.08
  -6  13  -1    0.23    0.06
   7 -13   1    0.04    0.17
  -7 -13  -1    0.10    0.07
  -7 -13  -1    0.26    0.07
   7  13   1    0.24    0.10
   7  13   1    0.27    0.08
   7  13   1    0.18    0.10
  -7  13  -1    0.24    0.06
  -8 -13  -1   19.48    0.52
  -8 -13  -1   19.77    0.57
   8 -13   1   18.93    1.04
   8  13   1   18.50    0.60
   8  13   1   19.80    0.60
   8  13   1   18.21    0.61
   9 -13   1    0.00    0.16
  -9 -13  -1    0.00    0.06
  -9 -13  -1    0.06    0.07
   9  13   1    0.02    0.05
   9  13   1    0.03    0.08
   9  13   1   -0.11    0.09
 -10 -13  -1    1.81    0.13
  10 -13   1    2.06    0.28
 -10 -13  -1    1.51    0.11
 -11 -13  -1    1.25    0.09
 -11 -13  -1    1.30    0.11
  11 -13   1    1.46    0.23
  11  13   1    1.12    0.16
 -12 -13  -1    0.40    0.05
 -12 -13  -1    0.36    0.06
  12  13   1    0.48    0.13
 -11 -14   1    0.12    0.06
  11 -14  -1    0.07    0.13
 -10 -14   1    0.63    0.07
  10 -14  -1    0.53    0.19
  -9 -14   1    0.09    0.07
   9 -14  -1    0.00    0.15
   9  14  -1    0.17    0.07
  -8 -14   1    6.95    0.23
   8 -14  -1    7.13    0.52
   8  14  -1    6.47    0.29
   8  14  -1    6.79    0.27
   7 -14  -1    0.46    0.20
  -7 -14   1    0.26    0.07
   7  14  -1    0.23    0.09
  -7  14   1    0.21    0.07
  -6 -14   1    2.66    0.13
  -6  14   1    2.35    0.13
   6  14  -1    2.39    0.17
   5 -14  -1   -0.06    0.06
  -5 -14   1   -0.06    0.05
   5 -14  -1    0.02    0.16
  -5  14   1   -0.04    0.06
   4 -14  -1    0.83    0.09
  -4  14   1    0.74    0.09
   3 -14  -1    6.65    0.22
   3 -14  -1    6.88    0.25
  -3  14   1    6.80    0.24
   2 -14  -1    0.40    0.08
   2 -14  -1    0.34    0.06
  -2 -14   1    0.34    0.09
  -2 -14   1    0.39    0.09
  -2  14   1    0.41    0.07
   1 -14  -1    8.36    0.30
  -1 -14   1    9.08    0.33
   1 -14  -1    8.88    0.32
  -1 -14   1    8.51    0.31
  -1  14   1    8.85    0.30
   0 -14   1    1.52    0.13
   0 -14  -1    1.22    0.13
   0 -14   1    1.42    0.12
   0 -14  -1    1.52    0.13
   0  14  -1    1.45    0.11
   1 -14   1    3.03    0.16
  -1 -14  -1    3.14    0.18
  -1 -14  -1    3.01    0.17
   1 -14   1    3.16    0.17
  -1  14  -1    3.12    0.15
   2 -14   1    0.19    0.07
   2 -14   1    0.18    0.05
  -2 -14  -1    0.12    0.08
  -2  14  -1    0.24    0.06
   3 -14   1    0.99    0.11
  -3  14  -1    0.97    0.09
   4 -14   1    1.26    0.10
  -4  14  -1    1.12    0.10
   5 -14   1    2.94    0.36
  -5 -14  -1    2.32    0.12
   5  14   1    2.05    0.16
  -5  14  -1    2.12    0.12
   6 -14   1    0.07    0.18
  -6 -14  -1   -0.03    0.06
  -6  14  -1   -0.01    0.05
   6  14   1    0.01    0.08
  -7 -14  -1    1.73    0.11
  -7 -14  -1    2.10    0.13
   7  14   1    1.88    0.16
  -7  14  -1    1.74    0.11
  -8 -14  -1    2.74    0.14
  -8 -14  -1    2.83    0.15
   8 -14   1    2.95    0.40
   8  14   1    2.92    0.17
  -9 -14  -1    1.73    0.11
  -9 -14  -1    2.10    0.13
   9  14   1    1.84    0.11
  10 -14   1    0.36    0.17
 -10 -14  -1    0.20    0.06
 -10 -14  -1    0.23    0.07
 -11 -14  -1    0.00    0.06
  11 -14   1    0.02    0.13
  11 -15  -1    0.06    0.13
  10 -15  -1   -0.07    0.14
 -10 -15   1   -0.05    0.05
   9 -15  -1    0.07    0.16
  -9 -15   1    0.05    0.06
   9  15  -1    0.06    0.06
   8 -15  -1    0.44    0.19
  -8 -15   1    0.30    0.07
   8  15  -1    0.24    0.08
   7 -15  -1   11.40    0.71
  -7 -15   1   10.01    0.29
   7  15  -1    9.51    0.37
   6 -15  -1    6.45    0.51
  -6  15   1    5.30    0.22
   6  15  -1    5.34    0.25
   5 -15  -1   12.42    0.78
   5 -15  -1   13.53    0.39
  -5  15   1   13.39    0.42
   4 -15  -1    0.90    0.11
   4 -15  -1    0.81    0.23
  -4  15   1    0.95    0.10
   3 -15  -1    0.05    0.17
  -3 -15   1    0.04    0.08
   3 -15  -1    0.01    0.07
  -3  15   1   -0.07    0.06
   3  15  -1   -0.03    0.05
   2 -15  -1    3.76    0.17
  -2 -15   1    3.68    0.20
   2 -15  -1    3.91    0.19
   2  15  -1    4.01    0.16
  -2  15   1    3.85    0.18
   1 -15  -1    0.56    0.08
   1 -15  -1    0.43    0.10
  -1 -15   1    0.65    0.09
  -1 -15   1    0.55    0.10
  -1  15   1    0.61    0.08
   0 -15   1   20.82    0.63
   0 -15  -1   20.23    0.63
   0 -15   1   20.14    0.63
   0 -15  -1   20.32    0.63
   1 -15   1    8.90    0.33
   1 -15   1    9.10    0.31
  -1 -15  -1    9.22    0.34
  -1 -15  -1    8.81    0.33
  -1  15  -1    8.56    0.31
   2 -15   1    0.47    0.06
  -2 -15  -1    0.47    0.09
   2 -15   1    0.50    0.09
   2  15   1    0.67    0.07
  -2  15  -1    0.60    0.08
   3 -15   1    4.75    0.20
  -3  15  -1    4.48    0.19
   3  15   1    3.85    0.16
   4 -15   1    3.75    0.41
   4 -15   1    4.38    0.18
  -4  15  -1    4.23    0.18
   5 -15   1    0.11    0.18
  -5  15  -1    0.03    0.06
   5  15   1   -0.06    0.08
  -6 -15  -1   18.27    0.48
   6 -15   1   19.37    1.02
   6  15   1   18.04    0.59
  -6  15  -1   17.53    0.54
  -7 -15  -1    8.23    0.26
   7 -15   1   10.02    0.63
   7  15   1    7.72    0.32
  -8 -15  -1    2.06    0.13
   8  15   1    2.48    0.16
  -9 -15  -1    0.10    0.06
   9 -15   1    0.03    0.15
   9  15   1    0.15    0.05
 -10 -15  -1    0.84    0.09
  10 -15   1    0.79    0.19
 -11 -15  -1    0.05    0.04
  11 -15   1    0.00    0.11
  10 -16  -1    0.05    0.14
   9 -16  -1    1.00    0.22
   9  16  -1    0.95    0.10
   8 -16  -1    0.28    0.18
   8  16  -1    0.11    0.08
   7 -16  -1    0.24    0.20
   7  16  -1    0.59    0.10
   6 -16  -1    0.42    0.21
   6  16  -1    0.83    0.11
   5 -16  -1    0.45    0.06
   5 -16  -1    0.88    0.23
  -5  16   1    0.40    0.08
   4 -16  -1    0.43    0.09
  -4 -16   1    0.47    0.11
   4 -16  -1    0.24    0.19
  -4  16   1    0.49    0.08
   3 -16  -1    0.10    0.18
   3 -16  -1    0.22    0.09
  -3 -16   1    0.26    0.10
   3  16  -1    0.18    0.06
  -3  16   1    0.34    0.08
  -2 -16   1    0.43    0.10
   2 -16  -1    0.31    0.07
   2 -16  -1    0.36    0.10
   2  16  -1    0.49    0.07
  -2  16   1    0.35    0.08
  -2  16   1    0.44    0.08
  -1 -16   1    1.16    0.14
  -1 -16   1    0.96    0.13
   1 -16  -1    1.03    0.13
   1 -16  -1    0.88    0.10
  -1  16   1    0.83    0.09
   1  16  -1    0.89    0.09
   0 -16   1   44.80    1.28
   0 -16  -1   44.37    1.31
   0 -16   1   45.80    1.31
   0 -16  -1   45.77    1.28
   0  16  -1   43.91    1.13
   0  16   1   45.83    1.13
  -1 -16  -1    2.97    0.20
   1 -16   1    3.08    0.16
  -1 -16  -1    3.17    0.19
   1 -16   1    2.88    0.18
  -1  16  -1    2.87    0.16
  -1  16  -1    2.82    0.16
   1  16   1    3.08    0.15
   2 -16   1    1.73    0.33
   2 -16   1    1.33    0.08
   2 -16   1    1.31    0.14
  -2 -16  -1    1.40    0.15
  -2  16  -1    1.25    0.12
   2  16   1    1.58    0.11
  -3 -16  -1    1.67    0.16
   3 -16   1    1.96    0.34
   3 -16   1    1.62    0.13
   3  16   1    1.69    0.11
  -3  16  -1    1.58    0.12
   4 -16   1    0.23    0.07
  -4  16  -1    0.31    0.07
   5 -16   1    0.00    0.18
   5  16   1    0.03    0.09
  -5  16  -1    0.03    0.06
   6 -16   1    0.30    0.20
   6  16   1    0.71    0.11
   7 -16   1   11.05    0.68
   7  16   1    9.31    0.36
   8 -16   1    0.13    0.18
   8  16   1    0.10    0.07
   9 -16   1    0.04    0.15
   9  16   1    0.09    0.04
  10 -16   1    0.03    0.13
  10 -17  -1    0.08    0.13
   9 -17  -1    0.25    0.16
   9  17  -1    0.39    0.05
   8 -17  -1    1.03    0.22
   8  17  -1    1.75    0.13
   7 -17  -1    0.65    0.21
   7  17  -1    0.29    0.09
   6  17  -1    2.51    0.18
   5 -17  -1    0.73    0.23
   4 -17  -1    0.22    0.19
  -4 -17   1    0.04    0.09
   4 -17  -1   -0.06    0.07
  -3 -17   1    1.15    0.12
   3 -17  -1    1.28    0.13
   3 -17  -1    0.71    0.23
  -3  17   1    1.20    0.11
   3  17  -1    1.03    0.10
   2 -17  -1    1.88    0.15
   2 -17  -1    2.11    0.35
   2 -17  -1    1.70    0.12
  -2 -17   1    2.07    0.16
  -2  17   1    1.71    0.14
   2  17  -1    2.02    0.13
  -1 -17   1    1.36    0.15
  -1 -17   1    1.59    0.15
   1 -17  -1    1.37    0.15
   1 -17  -1    1.26    0.14
  -1  17   1    1.09    0.10
   1  17  -1    1.18    0.12
   0 -17  -1    9.26    0.36
   0 -17  -1    9.44    0.34
   0 -17   1    9.42    0.33
   0 -17   1    9.12    0.35
   0  17  -1    9.45    0.29
   0  17   1    9.16    0.29
   1 -17   1    7.68    0.27
  -1 -17  -1    7.97    0.31
  -1 -17  -1    7.07    0.32
   1 -17   1    7.11    0.30
   1  17   1    8.61    0.25
  -1  17  -1    8.35    0.26
  -2 -17  -1    1.43    0.16
   2 -17   1    1.33    0.14
   2 -17   1    2.29    0.35
   2  17   1    1.82    0.12
  -2  17  -1    1.29    0.12
  -2  17  -1    1.58    0.14
  -3 -17  -1    0.69    0.12
   3 -17   1    0.73    0.10
   3 -17   1    0.75    0.24
  -3  17  -1    0.68    0.09
   4 -17   1    0.49    0.21
  -4 -17  -1    0.20    0.10
   4 -17   1    0.23    0.06
   5 -17   1    0.01    0.19
   5  17   1    0.11    0.09
   6 -17   1    2.04    0.35
   6  17   1    1.62    0.16
   7 -17   1    9.95    0.65
   7  17   1    9.47    0.35
   8 -17   1    0.01    0.16
   8  17   1    0.07    0.07
   9 -17   1    0.06    0.14
  10 -17   1    0.16    0.13
   9 -18  -1    0.40    0.16
   8 -18  -1    0.04    0.15
   8  18  -1    0.01    0.06
   7 -18  -1   -0.02    0.15
   7  18  -1   -0.01    0.08
   6 -18  -1    7.03    0.52
   6  18  -1    7.95    0.30
   5 -18  -1    0.82    0.23
  -5 -18   1    0.45    0.10
   4 -18  -1    1.58    0.28
   4 -18  -1    1.69    0.12
  -4 -18   1    1.87    0.17
   3 -18  -1    3.04    0.40
   3 -18  -1    3.16    0.17
  -3 -18   1    3.24    0.19
  -3  18   1    2.99    0.16
  -2 -18   1    1.02    0.11
   2 -18  -1    0.94    0.12
   2  18  -1    1.13    0.11
  -2  18   1    0.85    0.09
  -1 -18   1    6.53    0.30
  -1 -18   1    7.04    0.27
   1 -18  -1    6.86    0.29
   1 -18  -1    6.97    0.25
   1  18  -1    7.13    0.23
  -1  18   1    6.95    0.24
   0 -18   1   16.44    0.50
   0 -18   1   15.50    0.53
   0 -18  -1   15.31    0.53
   0 -18  -1   16.63    0.51
   0  18  -1   16.10    0.45
   0  18   1   16.03    0.44
  -1 -18  -1    1.25    0.14
   1 -18   1    0.97    0.12
  -1 -18  -1    0.96    0.13
   1 -18   1    1.13    0.10
  -1  18  -1    0.97    0.09
   1  18   1    1.14    0.11
   2 -18   1    3.09    0.18
  -2 -18  -1    3.45    0.20
   2 -18   1    3.98    0.40
   2  18   1    3.37    0.15
  -2  18  -1    3.48    0.17
   3 -18   1    1.38    0.27
  -3 -18  -1    2.17    0.18
   3 -18   1    2.21    0.14
  -3  18  -1    1.89    0.14
   4 -18   1    5.49    0.48
  -4 -18  -1    5.22    0.26
   5 -18   1    0.14    0.19
  -5 -18  -1    0.30    0.11
   5  18   1    0.37    0.11
   6 -18   1    0.49    0.21
   6  18   1    0.37    0.10
   7 -18   1    0.62    0.21
   7  18   1    1.03    0.12
   8 -18   1    0.13    0.15
   8  18   1    0.84    0.10
   9 -18   1    0.00    0.13
   8 -19  -1    0.54    0.17
   8  19  -1    0.54    0.07
   7 -19  -1    0.54    0.18
   7  19  -1    0.43    0.09
  -6 -19   1    1.77    0.16
   6 -19  -1    1.82    0.28
   6  19  -1    1.90    0.15
   5 -19  -1    4.70    0.40
  -5 -19   1    4.09    0.22
  -5  19   1    4.07    0.17
  -4 -19   1    3.99    0.21
   4 -19  -1    4.30    0.45
  -4  19   1    4.04    0.17
   3 -19  -1    6.65    0.54
  -3 -19   1    6.93    0.28
   3 -19  -1    6.43    0.25
  -3  19   1    6.56    0.23
  -2 -19   1    0.21    0.09
   2 -19  -1    0.27    0.10
  -2  19   1    0.37    0.08
   2  19  -1    0.35    0.07
  -1 -19   1    0.47    0.09
   1 -19  -1    0.51    0.11
  -1 -19   1    0.58    0.11
   1 -19  -1    0.58    0.06
   1  19  -1    0.44    0.07
  -1  19   1    0.49    0.08
   0 -19   1    0.37    0.07
   0 -19  -1    0.35    0.08
   0 -19   1    0.36    0.10
   0 -19  -1    0.41    0.11
   0  19   1    0.34    0.07
   0  19  -1    0.35    0.07
  -1 -19  -1    0.07    0.09
   1 -19   1    0.08    0.09
  -1 -19  -1    0.05    0.10
  -1  19  -1   -0.01    0.07
   1  19   1    0.02    0.06
   2 -19   1    0.88    0.23
   2 -19   1    0.50    0.10
  -2 -19  -1    0.53    0.10
   2  19   1    0.57    0.07
  -2  19  -1    0.55    0.08
   3 -19   1    2.12    0.34
  -3 -19  -1    1.54    0.16
  -3  19  -1    1.52    0.13
  -4 -19  -1    1.28    0.16
   4 -19   1    2.23    0.34
  -4  19  -1    1.53    0.13
  -5 -19  -1    3.45    0.20
   5 -19   1    3.63    0.39
   5  19   1    3.27    0.19
   6 -19   1    0.85    0.22
   6  19   1    1.19    0.13
   7 -19   1   -0.03    0.14
   7  19   1    0.12    0.07
   8 -19   1    1.58    0.23
   8  19   1    1.72    0.10
  -7 -20   1    1.38    0.13
   7  20  -1    1.52    0.11
  -7  20   1    1.24    0.10
  -6 -20   1    0.08    0.08
   6 -20  -1    0.03    0.15
   6  20  -1    0.16    0.08
  -6  20   1    0.15    0.07
   5 -20  -1    0.52    0.19
  -5 -20   1    0.12    0.09
  -5  20   1    0.33    0.07
   5  20  -1    0.21    0.09
   4 -20  -1    1.03    0.23
  -4 -20   1    1.60    0.15
  -4  20   1    1.54    0.12
  -3 -20   1    2.78    0.17
   3 -20  -1    2.48    0.31
  -3  20   1    2.74    0.14
  -2 -20   1    0.24    0.08
  -2  20   1    0.14    0.07
   2  20  -1    0.13    0.06
  -1 -20   1    0.82    0.09
  -1  20   1    0.77    0.08
   1  20  -1    0.90    0.10
   0 -20  -1    0.06    0.06
   0  20   1    0.21    0.07
   0  20  -1    0.16    0.07
  -1 -20  -1    0.73    0.09
  -1  20  -1    0.53    0.08
   1  20   1    0.62    0.07
  -2 -20  -1    0.01    0.08
  -2  20  -1    0.02    0.07
  -3 -20  -1   -0.03    0.08
   3 -20   1   -0.08    0.16
  -3  20  -1   -0.03    0.06
   4 -20   1    0.14    0.18
  -4 -20  -1    0.06    0.09
  -4  20  -1    0.03    0.06
   5 -20   1    0.14    0.18
  -5 -20  -1    0.06    0.09
  -5  20  -1    0.06    0.06
   5  20   1    0.01    0.08
   6 -20   1    0.06    0.15
  -6 -20  -1    0.24    0.09
   6  20   1    0.26    0.08
  -7 -20  -1   -0.02    0.07
   7 -20   1    0.02    0.13
   7  20   1    0.01    0.06
  -6 -21   1    0.56    0.08
   6 -21  -1    0.51    0.17
   6  21  -1    0.60    0.08
  -6  21   1    0.53    0.07
   5 -21  -1    0.51    0.18
  -5 -21   1    0.58    0.09
   5  21  -1    0.60    0.09
  -5  21   1    0.54    0.07
  -4 -21   1    3.22    0.16
   4 -21  -1    2.40    0.29
  -4  21   1    3.21    0.14
  -3 -21   1   -0.01    0.07
  -3  21   1    0.02    0.06
  -2 -21   1    0.08    0.06
  -2  21   1   -0.01    0.06
  -1  21   1    0.18    0.07
   1  21  -1    0.21    0.06
   0  21  -1    0.00    0.06
   0  21   1   -0.03    0.06
  -1 -21  -1    0.06    0.06
  -1  21  -1    0.04    0.06
  -2 -21  -1    1.45    0.12
  -2  21  -1    1.25    0.11
   3 -21   1    0.40    0.17
  -3 -21  -1    0.22    0.08
  -3  21  -1    0.26    0.07
  -4 -21  -1    0.00    0.08
   4 -21   1    0.05    0.15
  -4  21  -1   -0.02    0.06
  -5 -21  -1   -0.05    0.07
   5 -21   1   -0.02    0.14
  -5  21  -1    0.07    0.06
   5  21   1    0.02    0.07
   6 -21   1    1.25    0.22
  -6 -21  -1    1.58    0.13
  -6  21  -1    1.66    0.11
   6  21   1    1.64    0.12
   5 -22  -1    0.07    0.13
  -5 -22   1    0.26    0.06
  -5  22   1    0.22    0.06
   5  22  -1    0.24    0.07
  -4 -22   1    0.37    0.07
   4 -22  -1    0.43    0.16
  -4  22   1    0.39    0.06
  -3 -22   1    1.80    0.10
  -3  22   1    1.58    0.10
  -2  22   1    0.56    0.07
  -1  22   1    0.37    0.06
   0  22   1    0.00    0.05
   0  22  -1   -0.02    0.05
  -1  22  -1    0.06    0.06
  -2  22  -1    1.11    0.10
  -3 -22  -1    0.00    0.06
  -3  22  -1   -0.01    0.06
   4 -22   1    1.21    0.21
  -4 -22  -1    1.17    0.11
  -4  22  -1    1.12    0.10
  -5 -22  -1    1.60    0.11
   5 -22   1    1.32    0.21
   5  22   1    1.57    0.12
  -2  23   1    0.52    0.06
  -1  23  -1    0.04    0.05
  14   0  -2    3.64    0.27
  13   0  -2   -0.04    0.08
  13   0  -2    0.09    0.11
  12   0  -2    0.82    0.17
  12   0  -2    1.11    0.13
  11   0  -2   -0.12    0.11
  11   0  -2    0.03    0.09
  10   0  -2    0.04    0.08
   9   0  -2   -0.02    0.03
   9   0  -2    0.02    0.06
   8   0  -2    0.05    0.04
   8   0  -2    0.01    0.06
   7   0  -2    0.08    0.04
   7   0  -2   -0.04    0.05
   7   0  -2    0.04    0.03
   6   0  -2    1.65    0.09
   6   0  -2    1.43    0.06
   6   0  -2    1.52    0.11
   5   0  -2    0.02    0.03
  -5   0   2    0.02    0.03
  -5   0   2    0.00    0.02
   5   0  -2    0.01    0.03
   5   0  -2    0.04    0.03
   5   0  -2    0.00    0.02
   5   0  -2    0.05    0.02
   5   0  -2    0.01    0.04
   5   0  -2    0.03    0.04
  -4   0   2   32.24    0.69
   4   0  -2   31.06    0.77
  -4   0   2   31.58    0.76
   4   0  -2   31.46    0.76
   4   0  -2   30.77    0.85
   4   0  -2   32.41    0.69
  -4   0   2   30.97    0.66
   4   0  -2   31.40    0.65
   4   0  -2   32.46    0.65
  -4   0   2   32.34    0.77
   3   0  -2    0.00    0.02
   3   0  -2    0.02    0.03
  -3   0   2    0.03    0.03
   3   0  -2   -0.02    0.03
   3   0  -2    0.03    0.03
  -3   0   2    0.07    0.02
  -3   0   2    0.06    0.02
  -3   0   2    0.01    0.03
   3   0  -2    0.04    0.02
  -2   0   2  562.64   13.37
   2   0  -2  559.49   13.35
   2   0  -2  528.65   13.58
  -2   0   2  542.33   11.45
  -2   0   2  557.90   12.18
  -2   0   2  565.41   13.39
   2   0  -2  585.58   12.21
  -2   0   2  553.38   11.50
   2   0  -2  569.80   11.51
   2   0  -2  552.09   11.53
   2   0  -2  548.77   13.29
   1   0  -2    0.02    0.01
  -1   0   2   -0.01    0.01
   1   0  -2    0.02    0.01
  -1   0   2    0.02    0.01
  -1   0   2    0.00    0.01
  -1   0   2    0.02    0.01
   1   0  -2    0.01    0.01
  -1   0   2    0.01    0.02
   1   0  -2    0.05    0.02
  -1   0   2    0.03    0.01
   1   0  -2    0.04    0.02
   1   0  -2    0.00    0.01
  -1   0   2    0.01    0.01
   0   0  -2  224.77    4.75
   0   0  -2  226.88    5.07
   0   0  -2  227.24    5.49
   0   0   2  217.46    5.23
   0   0   2  228.85    4.69
   0   0   2  226.70    5.63
   0   0  -2  225.85    4.71
   0   0  -2  231.75    5.01
   0   0  -2  238.69    5.22
   0   0  -2  224.87    5.62
   0   0   2  220.42    5.38
   0   0   2  229.87    5.18
   0   0   2  227.03    4.65
   0   0   2  226.82    5.56
   0   0  -2  228.40    5.34
  -1   0  -2    0.07    0.02
  -1   0  -2    0.06    0.02
  -1   0  -2    0.02    0.01
   1   0   2    0.01    0.01
  -1   0  -2    0.02    0.01
   1   0   2    0.04    0.01
  -1   0  -2    0.02    0.01
   1   0   2    0.06    0.01
  -1   0  -2    0.00    0.01
  -1   0  -2    0.01    0.01
  -1   0  -2    0.00    0.01
   1   0   2    0.00    0.02
  -1   0  -2    0.03    0.01
   1   0   2    0.03    0.01
  -2   0  -2  623.96   13.86
  -2   0  -2  621.63   15.24
  -2   0  -2  607.05   12.98
  -2   0  -2  615.07   14.03
   2   0   2  625.26   13.05
   2   0   2  627.11   13.12
  -2   0  -2  636.85   14.73
   2   0   2  664.02   14.36
  -2   0  -2  645.01   15.09
   2   0   2  645.19   15.13
  -2   0  -2  667.10   14.38
  -2   0  -2  627.45   13.02
   2   0   2  621.89   13.89
   2   0   2  656.80   15.26
  -3   0  -2    0.00    0.03
   3   0   2    0.04    0.02
  -3   0  -2    0.03    0.03
  -3   0  -2    0.00    0.02
   3   0   2    0.02    0.03
   3   0   2    0.01    0.03
  -3   0  -2    0.08    0.02
   3   0   2    0.08    0.02
  -3   0  -2    0.09    0.02
  -3   0  -2    0.01    0.03
   3   0   2    0.01    0.03
   4   0   2   13.63    0.28
   4   0   2   13.10    0.34
  -4   0  -2   13.63    0.34
   4   0   2   13.35    0.28
  -4   0  -2   13.35    0.32
  -4   0  -2   13.22    0.34
  -4   0  -2   13.28    0.31
  -4   0  -2   13.09    0.28
   4   0   2   13.40    0.31
   4   0   2   12.69    0.36
  -4   0  -2   13.35    0.31
   5   0   2    0.02    0.03
   5   0   2    0.00    0.02
   5   0   2   -0.02    0.03
  -5   0  -2   -0.03    0.02
   5   0   2    0.03    0.04
  -5   0  -2    0.00    0.03
  -5   0  -2    0.01    0.03
   5   0   2    0.05    0.03
  -5   0  -2    0.02    0.02
   6   0   2   57.13    1.35
   6   0   2   54.65    1.48
  -6   0  -2   57.19    1.27
  -6   0  -2   55.85    1.35
   6   0   2   56.38    1.23
  -6   0  -2   56.59    1.30
   7   0   2    0.04    0.06
   8   0   2   60.91    1.62
   9   0   2    0.02    0.07
  10   0   2    0.29    0.14
  10   0   2    0.24    0.09
  11   0   2   -0.02    0.09
  11   0   2   -0.09    0.12
  12   0   2    3.79    0.34
  12   0   2    5.11    0.24
  13   0   2    0.05    0.11
  14   0   2    0.10    0.12
  14   1  -2    1.94    0.23
  13   1  -2    0.46    0.10
  13   1  -2    0.17    0.12
  12  -1  -2    0.36    0.10
  12  -1  -2    0.17    0.13
  12   1  -2    0.49    0.11
  12   1  -2    0.23    0.13
  11  -1  -2    0.22    0.09
  11  -1  -2    0.11    0.12
  11   1  -2    0.09    0.12
  11   1  -2    0.18    0.09
  10  -1  -2   -0.02    0.07
  10   1  -2    0.01    0.08
   9  -1  -2    4.35    0.21
   9   1  -2    4.36    0.21
   9   1  -2    4.25    0.16
   8  -1  -2    0.77    0.09
   8  -1  -2    0.74    0.07
   8   1  -2    0.76    0.08
   8   1  -2    0.73    0.09
   7  -1  -2   11.06    0.25
   7  -1  -2   11.72    0.33
   7  -1  -2   11.82    0.37
   7   1  -2   12.06    0.35
   7   1  -2   11.26    0.26
   7   1  -2   11.47    0.36
  -6  -1   2   33.01    0.81
   6  -1  -2   33.79    0.89
   6  -1  -2   33.30    0.90
   6  -1  -2   32.17    0.69
   6   1  -2   34.39    0.90
   6   1  -2   32.09    0.69
   6   1  -2   32.66    0.89
   6   1  -2   34.18    0.73
   5  -1  -2    0.90    0.06
   5  -1  -2    1.00    0.05
   5  -1  -2    0.93    0.04
   5  -1  -2    1.06    0.05
   5  -1  -2    0.93    0.06
  -5  -1   2    0.94    0.05
   5  -1  -2    0.83    0.09
  -5  -1   2    0.97    0.05
   5  -1  -2    1.00    0.04
   5   1  -2    0.95    0.05
  -5   1   2    0.91    0.04
   5   1  -2    0.92    0.05
  -5   1   2    1.00    0.05
   5   1  -2    0.95    0.05
   5   1  -2    0.95    0.05
   5   1  -2    0.98    0.08
   5   1  -2    0.87    0.06
   5   1  -2    0.87    0.07
   4  -1  -2  109.72    2.89
   4  -1  -2  109.89    2.23
   4  -1  -2  111.75    2.60
  -4  -1   2  108.41    2.24
  -4  -1   2  110.30    2.37
   4  -1  -2  112.80    2.37
  -4  -1   2  109.79    2.60
  -4  -1   2  110.09    2.59
   4  -1  -2  108.90    2.23
   4  -1  -2  108.86    2.60
   4   1  -2  106.33    2.59
   4   1  -2  110.58    2.24
  -4   1   2  109.74    2.23
  -4   1   2  111.56    2.60
   4   1  -2  113.42    2.37
   4   1  -2  110.75    2.90
  -4   1   2  112.15    2.37
   4   1  -2  112.80    2.24
   4   1  -2  112.76    2.60
  -4   1   2  112.60    2.60
  -3  -1   2   92.92    2.22
  -3  -1   2   93.37    2.02
   3  -1  -2   94.92    2.23
   3  -1  -2   96.67    2.04
   3  -1  -2   92.19    2.18
   3  -1  -2   95.76    1.91
  -3  -1   2   94.93    1.91
   3  -1  -2   96.15    1.90
  -3  -1   2   93.92    2.21
   3  -1  -2   91.02    2.21
  -3   1   2   95.18    2.24
  -3   1   2   96.02    2.21
  -3   1   2   95.47    1.90
   3   1  -2   92.75    1.90
   3   1  -2   96.63    2.02
   3   1  -2   92.55    1.91
   3   1  -2   92.32    2.21
   3   1  -2   93.33    2.26
  -3   1   2   95.81    2.03
  -3   1   2   94.02    2.17
  -2  -1   2   29.02    0.68
   2  -1  -2   27.85    0.68
   2  -1  -2   28.44    0.66
  -2  -1   2   28.55    0.68
  -2  -1   2   28.87    0.62
   2  -1  -2   28.65    0.59
   2  -1  -2   28.69    0.70
  -2  -1   2   28.43    0.59
   2  -1  -2   28.76    0.59
  -2  -1   2   28.58    0.59
   2   1  -2   28.01    0.59
  -2   1   2   28.98    0.59
   2   1  -2   27.51    0.68
  -2   1   2   28.01    0.65
  -2   1   2   28.52    0.68
  -2   1   2   27.84    0.66
  -2   1   2   29.32    0.67
   2   1  -2   29.75    0.62
   2   1  -2   28.91    0.68
  -2   1   2   28.34    0.59
   2   1  -2   29.14    0.64
  -2   1   2   28.86    0.70
   2   1  -2   28.59    0.59
   1  -1  -2    3.82    0.10
   1  -1  -2    3.82    0.09
   1  -1  -2    3.72    0.09
  -1  -1   2    3.61    0.09
   1  -1  -2    3.73    0.09
  -1  -1   2    3.68    0.09
   1  -1  -2    3.84    0.09
  -1  -1   2    3.74    0.10
  -1  -1   2    3.81    0.10
   1  -1  -2    3.71    0.09
  -1  -1   2    3.74    0.09
  -1  -1   2    3.78    0.09
  -1  -1   2    3.79    0.09
   1  -1  -2    3.50    0.10
   1  -1  -2    3.83    0.10
  -1   1   2    3.78    0.10
  -1   1   2    3.64    0.09
  -1   1   2    3.64    0.09
   1   1  -2    3.57    0.10
   1   1  -2    3.74    0.10
   1   1  -2    3.71    0.09
  -1   1   2    3.76    0.09
   1   1  -2    3.63    0.09
  -1   1   2    3.80    0.10
   1   1  -2    3.71    0.09
   1   1  -2    3.54    0.09
   1   1  -2    3.72    0.09
  -1   1   2    3.71    0.09
   0  -1  -2   16.16    0.38
   0  -1  -2   16.48    0.34
   0  -1  -2   16.36    0.34
   0  -1   2   16.41    0.34
   0  -1   2   16.24    0.34
   0  -1  -2   14.94    0.40
   0  -1   2   16.50    0.39
   0  -1   2   16.57    0.36
   0  -1   2   16.29    0.38
   0  -1   2   16.29    0.39
   0  -1  -2   16.69    0.37
   0  -1   2   15.75    0.36
   0   1   2   16.41    0.34
   0   1  -2   16.38    0.37
   0   1   2   16.11    0.38
   0   1  -2   16.18    0.34
   0   1   2   16.07    0.39
   0   1  -2   16.74    0.36
   0   1  -2   16.20    0.34
   0   1  -2   15.50    0.38
   0   1  -2   16.50    0.39
   0   1   2   16.42    0.36
   0   1   2   16.52    0.34
   0   1  -2   16.15    0.39
   0   1   2   16.52    0.37
   0   1   2   16.48    0.40
  -1  -1  -2   30.88    0.73
   1  -1   2   30.16    0.71
   1  -1   2   30.78    0.63
  -1  -1  -2   31.36    0.69
  -1  -1  -2   30.23    0.63
  -1  -1  -2   30.64    0.66
  -1  -1  -2   30.04    0.68
   1  -1   2   30.88    0.73
   1  -1   2   30.89    0.63
  -1  -1  -2   29.94    0.63
  -1  -1  -2   31.72    0.71
  -1  -1  -2   31.22    0.76
   1   1   2   30.60    0.73
   1   1   2   29.78    0.68
  -1   1  -2   30.29    0.67
  -1   1  -2   30.82    0.63
  -1   1  -2   30.33    0.63
   1   1   2   31.18    0.66
   1   1   2   30.31    0.69
  -1   1  -2   30.50    0.66
   1   1   2   30.80    0.63
   1   1   2   30.59    0.63
  -1   1  -2   31.47    0.73
   1   1   2   31.63    0.77
   1   1   2   30.60    0.71
  -1   1  -2   29.50    0.71
  -2  -1  -2  136.24    2.83
  -2  -1  -2  131.01    2.95
  -2  -1  -2  137.69    3.12
  -2  -1  -2  135.43    2.90
   2  -1   2  136.76    3.10
  -2  -1  -2  135.08    3.18
  -2  -1  -2  136.23    3.01
  -2  -1  -2  136.14    3.18
   2  -1   2  137.65    2.90
  -2  -1  -2  132.11    2.73
   2   1   2  136.57    2.82
   2   1   2  133.95    2.77
   2   1   2  134.26    3.00
  -2   1  -2  132.28    2.86
   2   1   2  136.75    3.18
  -2   1  -2  134.75    3.19
   2   1   2  134.63    2.90
  -2   1  -2  137.39    3.29
  -2   1  -2  135.73    2.90
  -2   1  -2  132.87    2.80
  -2   1  -2  135.68    3.38
  -2   1  -2  133.16    2.90
   2   1   2  136.53    2.96
  -2   1  -2  139.64    3.09
  -2   1  -2  139.30    3.00
   2   1   2  138.77    3.18
  -3  -1  -2   28.55    0.64
  -3  -1  -2   27.89    0.62
  -3  -1  -2   28.53    0.67
  -3  -1  -2   27.74    0.68
  -3  -1  -2   27.98    0.66
   3  -1   2   28.14    0.62
  -3  -1  -2   27.25    0.58
  -3   1  -2   28.15    0.68
  -3   1  -2   28.17    0.62
   3   1   2   29.34    0.58
   3   1   2   28.23    0.67
  -3   1  -2   28.89    0.64
   3   1   2   28.35    0.58
  -3   1  -2   27.77    0.68
  -3   1  -2   28.59    0.68
   3   1   2   28.80    0.68
  -3   1  -2   28.29    0.66
   3   1   2   28.00    0.62
  -4  -1  -2   13.88    0.32
  -4  -1  -2   13.70    0.33
  -4  -1  -2   13.73    0.35
   4  -1   2   14.11    0.32
  -4  -1  -2   14.14    0.29
  -4  -1  -2   13.64    0.32
   4  -1   2   13.81    0.35
  -4  -1  -2   13.26    0.35
  -4   1  -2   13.57    0.33
   4   1   2   13.91    0.29
   4   1   2   13.99    0.32
  -4   1  -2   13.47    0.35
   4   1   2   13.66    0.35
  -4   1  -2   13.40    0.33
   4   1   2   13.46    0.38
   4   1   2   14.23    0.29
  -4   1  -2   14.30    0.35
  -4   1  -2   13.82    0.32
   4   1   2   13.69    0.35
  -4   1  -2   13.70    0.35
   5  -1   2   94.34    2.21
  -5  -1  -2   95.82    2.21
  -5  -1  -2   94.26    2.15
   5  -1   2   89.10    2.41
   5  -1   2   94.53    2.02
  -5  -1  -2   94.96    2.09
  -5  -1  -2   94.54    2.22
   5   1   2   94.42    1.90
  -5   1  -2   94.34    2.09
  -5   1  -2   96.15    2.23
   5   1   2   93.01    2.46
   5   1   2   93.74    1.90
   5   1   2   88.29    2.41
  -5   1  -2   93.97    2.22
  -5   1  -2   95.83    2.21
   5   1   2   93.45    2.22
   5   1   2   93.03    2.02
  -5   1  -2   96.54    2.15
  -6  -1  -2    4.03    0.12
  -6  -1  -2    3.98    0.12
   6  -1   2    3.80    0.17
   6  -1   2    3.92    0.12
   6  -1   2    3.93    0.14
   6   1   2    3.96    0.09
   6   1   2    4.01    0.10
   6   1   2    4.07    0.13
  -6   1  -2    4.13    0.12
   6   1   2    4.08    0.12
  -6   1  -2    4.05    0.12
   6   1   2    4.06    0.14
  -6   1  -2    3.90    0.13
   6   1   2    4.08    0.18
   7  -1   2    0.04    0.06
   7   1   2    0.09    0.06
   7   1   2    0.01    0.03
   8  -1   2   10.85    0.36
   8   1   2   10.79    0.36
   9  -1   2    0.02    0.07
   9   1   2    0.04    0.07
  10  -1   2    0.89    0.16
  10   1   2    1.00    0.17
  10   1   2    0.60    0.11
  11  -1   2    4.23    0.23
  11  -1   2    3.77    0.34
  11   1   2    3.99    0.23
  11   1   2    3.94    0.35
  12  -1   2    5.12    0.36
  12  -1   2    4.55    0.24
  12   1   2    4.30    0.24
  12   1   2    5.26    0.38
  13  -1   2    0.13    0.12
  13   1   2    0.03    0.12
  14   1   2    0.17    0.13
 -14  -2   2    1.86    0.10
  14   2  -2    2.15    0.24
  13   2  -2    0.65    0.16
  12  -2  -2    0.76    0.12
  12   2  -2    0.88    0.17
  12   2  -2    0.67    0.12
  11  -2  -2    1.24    0.14
  11   2  -2    1.30    0.19
  11   2  -2    1.08    0.13
  10  -2  -2    0.00    0.07
  10   2  -2   -0.03    0.04
  10   2  -2   -0.02    0.08
   9  -2  -2    0.44    0.09
   9   2  -2    0.53    0.09
   9   2  -2    0.46    0.06
   8  -2  -2    0.12    0.03
   8  -2  -2    0.11    0.06
   8   2  -2    0.14    0.05
   8   2  -2    0.16    0.07
   7  -2  -2    0.41    0.04
   7  -2  -2    0.40    0.03
   7  -2  -2    0.33    0.07
   7   2  -2    0.38    0.04
   7   2  -2    0.37    0.07
   7   2  -2    0.42    0.06
   6  -2  -2    0.90    0.04
  -6  -2   2    0.81    0.06
   6  -2  -2    0.87    0.09
   6  -2  -2    0.86    0.04
   6  -2  -2    0.88    0.06
   6   2  -2    0.86    0.08
   6   2  -2    0.79    0.05
   6   2  -2    0.81    0.08
   6   2  -2    0.85    0.06
   5  -2  -2    3.39    0.09
  -5  -2   2    3.11    0.11
  -5  -2   2    3.22    0.10
   5  -2  -2    3.19    0.14
   5  -2  -2    3.28    0.12
   5  -2  -2    3.11    0.12
   5  -2  -2    3.14    0.08
  -5   2   2    3.31    0.09
   5   2  -2    3.30    0.13
   5   2  -2    3.10    0.12
   5   2  -2    3.13    0.09
   5   2  -2    3.18    0.11
   5   2  -2    3.18    0.10
  -5   2   2    3.28    0.10
   5   2  -2    2.93    0.14
  -5   2   2    3.21    0.09
   4  -2  -2    2.37    0.07
   4  -2  -2    2.42    0.07
  -4  -2   2    2.31    0.09
  -4  -2   2    2.24    0.08
   4  -2  -2    2.26    0.07
   4  -2  -2    2.15    0.09
  -4  -2   2    2.33    0.08
   4  -2  -2    2.28    0.09
  -4  -2   2    2.32    0.08
  -4   2   2    2.26    0.07
  -4   2   2    2.31    0.10
  -4   2   2    2.38    0.06
   4   2  -2    2.13    0.11
   4   2  -2    2.39    0.08
   4   2  -2    2.17    0.08
   4   2  -2    2.37    0.06
  -4   2   2    2.38    0.07
   4   2  -2    2.34    0.07
  -4   2   2    2.33    0.07
  -4   2   2    2.39    0.06
   4   2  -2    2.22    0.09
   4   2  -2    2.20    0.08
  -4   2   2    2.32    0.07
  -3  -2   2    0.16    0.03
   3  -2  -2    0.07    0.02
  -3  -2   2    0.06    0.03
   3  -2  -2    0.06    0.03
   3  -2  -2    0.07    0.04
   3  -2  -2    0.05    0.02
  -3  -2   2    0.09    0.03
   3   2  -2    0.03    0.03
   3   2  -2    0.05    0.04
   3   2  -2    0.04    0.03
  -3   2   2    0.05    0.04
  -3   2   2    0.10    0.01
   3   2  -2    0.06    0.01
  -3   2   2    0.06    0.02
   3   2  -2    0.05    0.03
   3   2  -2    0.07    0.02
   3   2  -2    0.07    0.03
  -3   2   2    0.08    0.02
  -3   2   2    0.12    0.02
  -3   2   2    0.03    0.02
  -2  -2   2   53.18    1.14
   2  -2  -2   53.04    1.22
   2  -2  -2   54.28    1.07
   2  -2  -2   52.56    1.25
  -2  -2   2   52.75    1.08
  -2  -2   2   53.29    1.25
  -2  -2   2   52.35    1.22
   2  -2  -2   53.29    1.08
  -2  -2   2   53.29    1.25
  -2  -2   2   52.18    1.08
  -2   2   2   53.22    1.07
  -2   2   2   48.72    1.39
   2   2  -2   52.11    1.25
   2   2  -2   52.97    1.08
   2   2  -2   53.18    1.08
   2   2  -2   52.76    1.22
   2   2  -2   53.12    1.25
   2   2  -2   52.94    1.17
  -2   2   2   53.49    1.07
  -2   2   2   53.63    1.25
   2   2  -2   55.12    1.14
  -2   2   2   52.79    1.21
  -1  -2   2  147.84    3.50
  -1  -2   2  148.93    3.47
  -1  -2   2  145.61    3.40
  -1  -2   2  149.79    3.19
   1  -2  -2  148.90    3.02
   1  -2  -2  149.75    3.44
   1  -2  -2  154.88    3.37
   1  -2  -2  154.29    3.84
  -1  -2   2  141.70    3.24
   1  -2  -2  151.02    3.00
  -1  -2   2  150.97    3.00
   1  -2  -2  144.14    3.59
  -1  -2   2  147.73    3.00
  -1   2   2  149.42    3.03
   1   2  -2  151.60    3.27
   1   2  -2  147.08    3.47
   1   2  -2  148.34    3.25
  -1   2   2  147.48    2.99
   1   2  -2  144.27    3.39
   1   2  -2  146.68    2.99
   1   2  -2  151.98    3.72
  -1   2   2  151.70    3.47
   1   2  -2  149.92    3.00
  -1   2   2  151.18    3.34
  -1   2   2  147.33    3.39
   0  -2  -2   51.93    1.34
   0  -2  -2   55.82    1.12
   0  -2   2   56.79    1.12
   0  -2   2   56.01    1.30
   0  -2  -2   55.96    1.12
   0  -2  -2   54.29    1.31
   0  -2   2   53.82    1.27
   0  -2   2   56.56    1.12
   0  -2   2   54.60    1.31
   0  -2  -2   55.80    1.27
   0  -2   2   54.12    1.21
   0  -2   2   55.55    1.19
   0   2  -2   56.28    1.21
   0   2  -2   54.78    1.19
   0   2   2   54.79    1.12
   0   2  -2   55.73    1.12
   0   2  -2   55.70    1.30
   0   2  -2   55.13    1.12
   0   2   2   55.68    1.23
   0   2   2   56.64    1.12
   0   2  -2   52.41    1.26
   0   2   2   55.21    1.26
   0   2   2   56.02    1.19
   0   2  -2   56.33    1.31
   0   2   2   55.44    1.31
   1  -2   2   17.16    0.34
   1  -2   2   16.09    0.39
  -1  -2  -2   16.39    0.40
  -1  -2  -2   16.57    0.39
  -1  -2  -2   16.01    0.35
   1  -2   2   17.43    0.34
  -1  -2  -2   16.27    0.37
  -1  -2  -2   16.94    0.38
  -1  -2  -2   15.37    0.41
   1  -2   2   16.81    0.40
  -1  -2  -2   16.57    0.35
  -1  -2  -2   16.49    0.36
   1  -2   2   16.68    0.37
  -1   2  -2   16.44    0.37
   1   2   2   16.72    0.40
  -1   2  -2   16.71    0.34
  -1   2  -2   16.40    0.34
   1   2   2   16.70    0.35
   1   2   2   16.81    0.40
  -1   2  -2   16.81    0.40
   1   2   2   16.76    0.38
   1   2   2   16.83    0.37
   1   2   2   16.33    0.35
   1   2   2   16.24    0.37
  -1   2  -2   16.77    0.37
  -2  -2  -2  131.42    2.71
  -2  -2  -2  133.01    2.88
   2  -2   2  138.06    3.17
  -2  -2  -2  137.50    3.07
  -2  -2  -2  134.75    3.22
  -2  -2  -2  137.53    2.98
  -2  -2  -2  136.18    2.71
  -2  -2  -2  129.88    3.16
   2  -2   2  134.09    3.08
  -2  -2  -2  128.06    2.93
  -2   2  -2  134.39    2.81
   2   2   2  136.71    2.72
   2   2   2  133.22    2.71
   2   2   2  135.49    2.98
  -2   2  -2  138.10    3.43
  -2   2  -2  133.23    2.88
   2   2   2  136.03    2.88
  -2   2  -2  137.99    3.17
  -2   2  -2  134.01    2.88
  -2   2  -2  133.66    2.80
   2   2   2  135.67    3.15
   2   2   2  136.26    3.16
  -3  -2  -2   29.55    0.61
  -3  -2  -2   29.48    0.71
  -3  -2  -2   29.60    0.70
  -3  -2  -2   30.11    0.69
  -3  -2  -2   29.75    0.67
  -3  -2  -2   29.38    0.65
   3  -2   2   30.12    0.69
  -3   2  -2   29.63    0.71
   3   2   2   29.18    0.61
   3   2   2   29.70    0.61
   3   2   2   29.91    0.71
  -3   2  -2   28.94    0.65
  -3   2  -2   28.60    0.65
  -3   2  -2   29.53    0.67
  -3   2  -2   30.47    0.71
   3   2   2   29.48    0.70
   3   2   2   28.94    0.66
   3   2   2   29.04    0.65
  -3   2  -2   29.62    0.71
  -4  -2  -2    1.42    0.06
  -4  -2  -2    1.45    0.07
  -4  -2  -2    1.34    0.06
  -4  -2  -2    1.34    0.06
  -4  -2  -2    1.37    0.06
   4   2   2    1.32    0.06
  -4   2  -2    1.51    0.06
  -4   2  -2    1.44    0.06
  -4   2  -2    1.32    0.06
   4   2   2    1.46    0.06
   4   2   2    1.32    0.08
   4   2   2    1.37    0.06
   4   2   2    1.39    0.05
  -4   2  -2    1.37    0.06
   4   2   2    1.40    0.07
  -4   2  -2    1.40    0.07
  -4   2  -2    1.45    0.06
  -4   2  -2    1.40    0.07
  -5  -2  -2   14.72    0.37
  -5  -2  -2   14.47    0.38
   5  -2   2   14.03    0.42
  -5  -2  -2   14.92    0.36
  -5  -2  -2   14.79    0.35
  -5   2  -2   14.85    0.36
   5   2   2   14.79    0.31
   5   2   2   15.10    0.41
  -5   2  -2   15.21    0.38
   5   2   2   14.76    0.35
  -5   2  -2   14.71    0.37
  -5   2  -2   14.74    0.35
   5   2   2   13.97    0.42
   5   2   2   14.74    0.32
  -5   2  -2   14.97    0.38
  -5   2  -2   14.52    0.35
   6  -2   2    4.29    0.17
   6   2   2    4.13    0.13
   6   2   2    4.22    0.18
   6   2   2    4.22    0.15
  -6   2  -2    4.19    0.12
  -6   2  -2    4.11    0.13
   6   2   2    4.18    0.11
   6   2   2    3.97    0.14
  -6   2  -2    4.20    0.13
  -6   2  -2    4.03    0.13
   7  -2   2    5.76    0.22
   7   2   2    5.64    0.14
   7   2   2    5.71    0.22
   7   2   2    5.76    0.19
   8  -2   2    0.56    0.09
   8   2   2    0.42    0.04
   8   2   2    0.38    0.08
   9  -2   2    0.08    0.07
   9   2   2   -0.03    0.08
  10  -2   2    0.73    0.15
  10  -2   2    0.81    0.11
  10   2   2    0.89    0.12
  10   2   2    0.69    0.16
  11  -2   2    0.73    0.12
  11  -2   2    0.48    0.15
  11   2   2    0.75    0.13
  11   2   2    0.32    0.15
  12  -2   2    0.50    0.11
  12   2   2    0.20    0.14
  12   2   2    0.60    0.12
  13   2   2    0.73    0.16
  14   2   2    0.50    0.14
 -14  -3   2    0.19    0.05
  14   3  -2    0.28    0.12
 -13  -3   2    0.87    0.09
  13   3  -2    1.04    0.17
  12  -3  -2   -0.09    0.08
  12   3  -2    0.02    0.09
  12   3  -2   -0.05    0.12
  11  -3  -2    4.42    0.23
  11   3  -2    3.56    0.32
  11   3  -2    4.67    0.23
  10  -3  -2    0.90    0.11
  10   3  -2    0.94    0.12
  10   3  -2    0.84    0.09
   9  -3  -2   21.00    0.63
   9   3  -2   21.26    0.63
   9   3  -2   20.48    0.60
   8  -3  -2    4.14    0.20
   8   3  -2    4.34    0.18
   8   3  -2    4.19    0.20
   7  -3  -2    2.85    0.10
   7  -3  -2    2.83    0.15
   7   3  -2    2.82    0.15
   7   3  -2    2.89    0.14
   7   3  -2    2.80    0.10
   6  -3  -2   10.61    0.33
   6  -3  -2   10.40    0.23
  -6  -3   2   10.26    0.29
   6  -3  -2   10.94    0.23
   6  -3  -2   10.78    0.30
   6   3  -2   10.58    0.26
   6   3  -2   10.38    0.25
   6   3  -2   11.10    0.33
   6   3  -2   10.73    0.33
   5  -3  -2    1.02    0.06
   5  -3  -2    0.95    0.05
   5  -3  -2    0.86    0.09
   5  -3  -2    1.06    0.05
  -5  -3   2    0.91    0.06
   5  -3  -2    0.94    0.07
   5  -3  -2    0.94    0.04
   5   3  -2    0.94    0.07
   5   3  -2    0.87    0.05
   5   3  -2    0.83    0.08
   5   3  -2    0.83    0.09
   5   3  -2    1.01    0.06
   5   3  -2    0.84    0.06
  -4  -3   2    2.86    0.10
   4  -3  -2    2.71    0.10
  -4  -3   2    2.70    0.09
   4  -3  -2    2.68    0.07
   4  -3  -2    2.80    0.09
   4  -3  -2    2.71    0.08
   4  -3  -2    2.55    0.10
  -4  -3   2    2.69    0.10
   4  -3  -2    2.90    0.12
  -4  -3   2    2.58    0.09
   4   3  -2    2.43    0.12
  -4   3   2    2.69    0.07
   4   3  -2    2.46    0.09
   4   3  -2    2.64    0.10
   4   3  -2    2.71    0.07
  -4   3   2    2.65    0.08
  -4   3   2    2.75    0.07
   4   3  -2    2.62    0.08
   4   3  -2    2.66    0.10
  -4   3   2    2.67    0.07
  -4   3   2    2.69    0.07
   4   3  -2    2.48    0.09
  -4   3   2    2.75    0.11
   4   3  -2    2.68    0.09
  -4   3   2    2.58    0.09
  -3  -3   2   80.84    1.88
   3  -3  -2   81.69    1.66
  -3  -3   2   79.59    1.93
  -3  -3   2   82.67    1.76
   3  -3  -2   82.38    1.88
  -3  -3   2   80.71    1.66
  -3  -3   2   82.51    1.92
   3  -3  -2   84.49    1.66
   3   3  -2   81.97    1.80
  -3   3   2   82.37    1.93
   3   3  -2   81.61    1.87
   3   3  -2   81.66    1.66
   3   3  -2   82.71    1.92
   3   3  -2   82.40    1.66
   3   3  -2   83.71    1.76
  -3   3   2   82.45    1.66
  -3   3   2   76.97    2.15
   3   3  -2   83.44    1.93
  -2  -3   2  140.41    3.36
  -2  -3   2  144.26    3.26
   2  -3  -2  144.33    2.88
  -2  -3   2  143.37    3.06
  -2  -3   2  146.71    3.33
   2  -3  -2  143.92    2.88
  -2  -3   2  143.82    2.88
  -2  -3   2  144.22    2.88
   2   3  -2  144.21    3.12
   2   3  -2  144.80    2.88
  -2   3   2  143.65    3.33
   2   3  -2  141.51    3.33
  -2   3   2  141.50    2.88
   2   3  -2  147.07    3.06
  -2   3   2  132.44    3.74
   2   3  -2  142.72    2.88
   2   3  -2  143.63    3.35
   2   3  -2  140.45    3.25
  -1  -3   2    0.37    0.04
   1  -3  -2    0.24    0.02
   1  -3  -2    0.21    0.02
   1  -3  -2    0.32    0.03
  -1  -3   2    0.40    0.04
  -1  -3   2    0.37    0.04
  -1  -3   2    0.26    0.03
   1  -3  -2    0.24    0.02
   1  -3  -2    0.26    0.03
   1  -3  -2    0.23    0.03
  -1  -3   2    0.25    0.03
   1   3  -2    0.29    0.03
   1   3  -2    0.35    0.04
   1   3  -2    0.29    0.03
  -1   3   2    0.25    0.02
   1   3  -2    0.35    0.04
  -1   3   2    0.24    0.03
  -1   3   2    0.24    0.02
  -1   3   2    0.29    0.03
   1   3  -2    0.41    0.04
   1   3  -2    0.41    0.03
  -1   3   2    0.23    0.03
  -1   3   2    0.20    0.02
   0  -3  -2    0.47    0.04
   0  -3   2    0.47    0.04
   0  -3   2    0.47    0.04
   0  -3  -2    0.37    0.03
   0  -3  -2    0.45    0.03
   0  -3   2    0.48    0.04
   0  -3   2    0.43    0.03
   0   3   2    0.43    0.03
   0   3  -2    0.42    0.04
   0   3  -2    0.53    0.04
   0   3   2    0.45    0.03
   0   3  -2    0.41    0.03
   0   3   2    0.41    0.03
   0   3  -2    0.31    0.03
   0   3  -2    0.39    0.03
   0   3   2    0.46    0.04
  -1  -3  -2    0.04    0.02
  -1  -3  -2    0.06    0.02
  -1  -3  -2    0.06    0.03
  -1  -3  -2    0.06    0.02
   1  -3   2    0.11    0.02
  -1  -3  -2    0.09    0.02
   1  -3   2    0.05    0.03
   1  -3   2    0.12    0.03
   1  -3   2    0.14    0.03
   1   3   2    0.10    0.02
  -1   3  -2    0.06    0.03
  -1   3  -2    0.10    0.03
   1   3   2    0.15    0.02
   1   3   2    0.05    0.02
   1   3   2    0.09    0.02
   1   3   2    0.09    0.03
  -1   3  -2    0.15    0.02
  -1   3  -2    0.05    0.02
  -2  -3  -2   21.44    0.56
   2  -3   2   23.91    0.48
  -2  -3  -2   22.90    0.48
   2  -3   2   23.23    0.48
   2  -3   2   22.94    0.54
  -2  -3  -2   23.29    0.55
  -2  -3  -2   22.86    0.55
   2  -3   2   22.92    0.56
  -2  -3  -2   23.36    0.54
   2  -3   2   23.23    0.51
  -2  -3  -2   22.39    0.51
   2   3   2   22.91    0.48
   2   3   2   23.10    0.56
   2   3   2   23.18    0.48
   2   3   2   22.80    0.55
   2   3   2   22.46    0.48
   2   3   2   22.38    0.51
  -2   3  -2   23.15    0.56
  -2   3  -2   22.90    0.51
   2   3   2   22.86    0.51
  -2   3  -2   22.67    0.47
  -3  -3  -2  148.59    2.98
  -3  -3  -2  144.50    3.47
  -3  -3  -2  139.40    3.56
   3  -3   2  149.45    3.38
  -3  -3  -2  147.10    3.16
  -3  -3  -2  149.29    3.45
  -3  -3  -2  149.47    3.37
   3   3   2  149.10    3.47
  -3   3  -2  152.10    3.48
   3   3   2  147.67    3.23
   3   3   2  147.29    2.98
   3   3   2  150.00    3.16
  -3   3  -2  146.27    3.53
   3   3   2  149.22    2.98
  -3   3  -2  146.70    3.16
   3   3   2  149.58    3.45
  -3   3  -2  146.96    3.16
  -3   3  -2  152.93    3.45
   3   3   2  145.67    2.98
  -4  -3  -2    1.14    0.06
  -4  -3  -2    1.11    0.05
   4  -3   2    1.18    0.07
  -4  -3  -2    1.14    0.06
  -4  -3  -2    1.16    0.06
   4   3   2    1.02    0.07
   4   3   2    1.08    0.09
   4   3   2    1.07    0.06
   4   3   2    1.01    0.05
  -4   3  -2    1.13    0.06
  -4   3  -2    1.05    0.05
   4   3   2    1.12    0.05
  -4   3  -2    1.10    0.06
   4   3   2    1.02    0.06
  -4   3  -2    1.07    0.06
  -4   3  -2    1.13    0.06
   4   3   2    1.12    0.06
  -4   3  -2    1.09    0.05
   4   3   2    1.04    0.05
   4   3   2    0.99    0.08
  -5  -3  -2    2.44    0.09
   5  -3   2    2.30    0.12
  -5  -3  -2    2.45    0.08
  -5  -3  -2    2.37    0.10
   5   3   2    2.55    0.08
  -5   3  -2    2.51    0.09
  -5   3  -2    2.70    0.09
  -5   3  -2    2.54    0.09
   5   3   2    2.39    0.09
   5   3   2    2.37    0.13
  -5   3  -2    2.58    0.09
   5   3   2    2.49    0.11
  -5   3  -2    2.54    0.10
   6  -3   2  204.82    5.24
   6   3   2  202.78    5.24
  -6   3  -2  200.87    4.83
   6   3   2  204.63    4.15
   6   3   2  201.77    4.81
   6   3   2  207.23    4.41
   6   3   2  212.61    5.38
  -6   3  -2  210.96    4.70
  -6   3  -2  205.82    4.41
  -6   3  -2  208.67    4.56
   7  -3   2    7.92    0.27
   7   3   2    7.50    0.19
   7   3   2    7.99    0.25
   7   3   2    7.90    0.28
   8  -3   2    0.24    0.07
   8   3   2    0.20    0.08
   8   3   2    0.15    0.05
   9  -3   2   22.01    0.66
   9   3   2   22.44    0.67
  10  -3   2    8.40    0.32
  10   3   2    8.54    0.33
  10   3   2    7.73    0.48
  11  -3   2   11.02    0.39
  11   3   2   11.39    0.41
  11   3   2   10.54    0.58
  12  -3   2    0.07    0.09
  12   3   2    0.17    0.14
  12   3   2    0.18    0.10
  13   3   2    0.74    0.16
  14   3   2    0.46    0.14
 -14  -4   2    0.07    0.04
  14   4  -2    0.08    0.12
 -13  -4   2    0.64    0.07
  13   4  -2    0.56    0.15
 -12  -4   2    3.15    0.15
  12  -4  -2    2.98    0.19
  12   4  -2    3.33    0.20
  12   4  -2    3.36    0.32
  11  -4  -2    2.08    0.17
  11   4  -2    1.96    0.17
  11   4  -2    1.27    0.20
  10  -4  -2    0.12    0.08
  10   4  -2    0.06    0.06
  10   4  -2    0.07    0.08
   9  -4  -2    2.91    0.18
   9   4  -2    3.15    0.15
   9   4  -2    3.05    0.18
   8  -4  -2    3.48    0.17
   8   4  -2    3.62    0.16
   8   4  -2    3.48    0.18
   7  -4  -2   12.41    0.39
   7   4  -2   12.94    0.39
   7   4  -2   12.14    0.30
   7   4  -2   12.35    0.39
   6  -4  -2    0.67    0.07
   6  -4  -2    0.70    0.04
   6  -4  -2    0.74    0.06
   6  -4  -2    0.67    0.04
   6   4  -2    0.76    0.08
   6   4  -2    0.71    0.06
   6   4  -2    0.65    0.06
   6   4  -2    0.72    0.08
   5  -4  -2   35.33    0.70
   5  -4  -2   33.47    0.70
   5  -4  -2   33.60    0.91
   5  -4  -2   34.59    0.80
  -5  -4   2   34.11    0.84
   5  -4  -2   33.58    0.91
   5   4  -2   34.26    0.75
  -5   4   2   33.77    0.91
   5   4  -2   34.62    0.79
   5   4  -2   34.59    0.93
   5   4  -2   32.32    0.91
   5   4  -2   34.37    0.72
   4  -4  -2    0.45    0.05
  -4  -4   2    0.32    0.04
   4  -4  -2    0.32    0.05
   4  -4  -2    0.32    0.03
   4  -4  -2    0.48    0.03
  -4  -4   2    0.34    0.03
  -4  -4   2    0.26    0.04
   4  -4  -2    0.32    0.03
  -4  -4   2    0.42    0.05
   4   4  -2    0.36    0.05
   4   4  -2    0.23    0.02
   4   4  -2    0.37    0.04
   4   4  -2    0.45    0.05
   4   4  -2    0.27    0.04
   4   4  -2    0.36    0.04
  -4   4   2    0.37    0.03
  -4   4   2    0.40    0.04
   4   4  -2    0.29    0.04
   4   4  -2    0.28    0.05
  -3  -4   2    0.14    0.04
  -3  -4   2    0.16    0.04
  -3  -4   2    0.28    0.04
  -3  -4   2    0.10    0.02
   3  -4  -2    0.20    0.03
   3  -4  -2    0.11    0.03
   3  -4  -2    0.17    0.03
   3  -4  -2    0.17    0.03
  -3  -4   2    0.14    0.04
   3   4  -2    0.10    0.03
   3   4  -2    0.11    0.03
   3   4  -2    0.10    0.03
  -3   4   2    0.28    0.03
  -3   4   2    0.12    0.03
  -3   4   2    0.14    0.01
  -3   4   2    0.10    0.04
   3   4  -2    0.09    0.03
   3   4  -2    0.08    0.03
   3   4  -2    0.14    0.04
   2  -4  -2  134.28    3.04
   2  -4  -2  136.57    3.20
  -2  -4   2  132.92    3.11
  -2  -4   2  131.62    2.69
  -2  -4   2  136.68    2.69
  -2  -4   2  135.31    2.85
  -2  -4   2  131.91    3.04
  -2  -4   2  129.86    3.13
   2  -4  -2  135.50    2.94
   2  -4  -2  137.00    2.69
   2  -4  -2  132.63    2.69
  -2   4   2  131.87    2.68
   2   4  -2  135.43    2.91
   2   4  -2  131.12    2.69
  -2   4   2  131.29    3.19
   2   4  -2  131.50    3.11
   2   4  -2  133.91    3.13
  -2   4   2  136.10    2.88
  -2   4   2  125.41    3.49
   2   4  -2  131.84    2.69
  -2   4   2  134.33    3.11
   2   4  -2  135.58    2.85
   1  -4  -2  524.59   10.66
   1  -4  -2  515.54   10.55
   1  -4  -2  525.62   12.32
  -1  -4   2  525.88   12.33
  -1  -4   2  528.21   12.04
  -1  -4   2  517.30   10.53
  -1  -4   2  504.48   11.07
  -1  -4   2  510.91   12.39
   1  -4  -2  534.96   12.12
  -1  -4   2  528.16   10.58
   1  -4  -2  517.80   10.64
   1  -4  -2  528.99   11.22
  -1   4   2  528.00   11.55
   1   4  -2  524.56   11.31
   1   4  -2  525.50   12.51
   1   4  -2  469.65   13.40
  -1   4   2  473.15   13.52
   1   4  -2  503.31   10.30
  -1   4   2  525.01   11.18
  -1   4   2  496.75   10.52
  -1   4   2  511.27   12.25
   1   4  -2  518.72   11.60
   1   4  -2  514.98   10.48
  -1   4   2  501.15   10.52
   1   4  -2  501.57   12.42
   0  -4   2  117.99    2.32
   0  -4   2  115.24    2.32
   0  -4  -2  115.98    2.32
   0  -4  -2  115.29    2.32
   0  -4   2  116.59    2.70
   0  -4  -2  116.25    2.62
   0  -4   2  116.05    2.46
   0  -4   2  115.04    2.62
   0  -4  -2  112.08    2.77
   0   4   2  116.00    2.50
   0   4   2  106.16    3.01
   0   4  -2  114.71    2.46
   0   4  -2  115.15    2.31
   0   4  -2  116.12    2.50
   0   4   2  115.91    2.46
   0   4  -2  107.14    3.00
   0   4   2  116.61    2.32
   0   4  -2  113.53    2.68
   0   4  -2  117.01    2.70
   0   4   2  115.97    2.32
   0   4   2  115.66    2.70
   0   4  -2  116.18    2.32
   1  -4   2   74.40    1.48
  -1  -4  -2   71.70    1.73
   1  -4   2   73.82    1.68
  -1  -4  -2   73.06    1.68
   1  -4   2   75.08    1.48
   1  -4   2   73.18    1.73
  -1  -4  -2   71.80    1.77
   1  -4   2   74.13    1.58
  -1  -4  -2   74.01    1.49
  -1  -4  -2   71.22    1.48
  -1  -4  -2   73.37    1.57
  -1   4  -2   74.10    1.48
   1   4   2   74.29    1.73
  -1   4  -2   73.04    1.58
   1   4   2   72.72    1.48
  -1   4  -2   68.64    1.92
   1   4   2   74.49    1.49
   1   4   2   72.93    1.60
  -1   4  -2   75.11    1.60
  -1   4  -2   74.50    1.73
   1   4   2   71.70    1.57
  -2  -4  -2  152.03    3.65
  -2  -4  -2  155.89    3.55
   2  -4   2  159.90    3.16
  -2  -4  -2  156.81    3.14
   2  -4   2  157.01    3.66
   2  -4   2  154.10    3.55
  -2  -4  -2  157.73    3.62
  -2  -4  -2  154.83    3.33
   2  -4   2  158.70    3.33
   2  -4   2  157.59    3.17
  -2  -4  -2  152.62    3.75
  -2   4  -2  154.54    3.33
  -2   4  -2  157.36    3.65
   2   4   2  154.11    3.13
   2   4   2  157.51    3.65
  -2   4  -2  154.50    3.14
   2   4   2  155.45    3.33
   2   4   2  155.70    3.14
   2   4   2  154.87    3.62
   2   4   2  158.16    3.39
   2   4   2  155.41    3.13
  -2   4  -2  150.70    3.55
  -3  -4  -2   15.10    0.35
  -3  -4  -2   15.07    0.39
  -3  -4  -2   15.83    0.38
   3  -4   2   15.72    0.38
  -3  -4  -2   15.51    0.34
  -3  -4  -2   15.62    0.37
   3  -4   2   15.64    0.39
  -3  -4  -2   14.58    0.39
   3   4   2   15.45    0.36
   3   4   2   15.53    0.34
   3   4   2   15.64    0.38
   3   4   2   15.61    0.34
  -3   4  -2   15.25    0.35
   3   4   2   15.60    0.39
   3   4   2   15.35    0.35
  -3   4  -2   15.79    0.39
   3   4   2   14.97    0.44
  -3   4  -2   15.37    0.35
  -3   4  -2   15.57    0.39
   3   4   2   15.21    0.33
  -4  -4  -2    8.55    0.22
  -4  -4  -2    8.25    0.24
  -4  -4  -2    8.69    0.21
  -4  -4  -2    8.75    0.23
   4  -4   2    8.44    0.23
  -4   4  -2    8.51    0.21
  -4   4  -2    8.50    0.21
   4   4   2    8.18    0.26
  -4   4  -2    8.82    0.23
   4   4   2    8.79    0.20
   4   4   2    8.64    0.22
   4   4   2    8.76    0.20
   4   4   2    8.42    0.20
  -4   4  -2    8.59    0.24
   4   4   2    8.82    0.22
  -4   4  -2    8.35    0.23
   4   4   2    8.87    0.27
   5  -4   2   27.94    0.67
  -5  -4  -2   28.51    0.66
   5  -4   2   27.02    0.75
  -5  -4  -2   27.97    0.68
  -5   4  -2   27.97    0.63
   5   4   2   27.79    0.77
   5   4   2   27.83    0.64
   5   4   2   27.97    0.59
  -5   4  -2   28.83    0.69
  -5   4  -2   27.47    0.64
  -5   4  -2   27.32    0.68
   5   4   2   28.33    0.63
   5   4   2   26.79    0.76
   6  -4   2    5.89    0.21
  -6   4  -2    5.89    0.16
   6   4   2    5.80    0.22
   6   4   2    5.95    0.15
  -6   4  -2    5.65    0.17
   6   4   2    5.92    0.21
   6   4   2    5.21    0.18
   7  -4   2    0.89    0.10
   7   4   2    0.78    0.09
   7   4   2    0.69    0.09
   8  -4   2    2.72    0.15
   8   4   2    2.66    0.13
   8   4   2    2.66    0.17
   9  -4   2    2.36    0.16
   9   4   2    2.58    0.17
   9   4   2    2.38    0.12
  10  -4   2    3.97    0.21
  10   4   2    4.03    0.23
  10   4   2    4.64    0.36
  11  -4   2    4.32    0.22
  11   4   2    4.12    0.23
  11   4   2    4.52    0.37
  12  -4   2    0.11    0.08
  12   4   2    0.03    0.10
  12   4   2    0.01    0.13
  13   4   2    0.79    0.16
 -14  -4  -2    0.06    0.04
  14   4   2    0.10    0.12
 -14  -5   2    0.49    0.06
 -14  -5   2    0.55    0.06
  14   5  -2    0.48    0.14
 -13  -5   2   -0.03    0.04
  13   5  -2    0.06    0.12
  12  -5  -2    0.38    0.10
 -12  -5   2    0.42    0.07
  12   5  -2    0.31    0.14
  12   5  -2    0.33    0.10
  11  -5  -2    3.29    0.19
 -11  -5   2    2.93    0.15
  11   5  -2    3.07    0.20
  11   5  -2    3.44    0.32
  11   5  -2    3.06    0.14
  10  -5  -2    1.06    0.12
 -10  -5   2    0.98    0.10
  10   5  -2    1.04    0.10
  10   5  -2    1.05    0.13
   9  -5  -2   22.38    0.66
   9   5  -2   22.41    0.67
   9   5  -2   22.41    0.66
   8  -5  -2    4.87    0.21
   8   5  -2    5.30    0.21
   8   5  -2    4.75    0.18
   8   5  -2    5.10    0.22
   7  -5  -2   18.47    0.55
   7   5  -2   18.60    0.55
   7   5  -2   18.97    0.56
   6  -5  -2   51.21    1.05
   6  -5  -2   52.56    1.36
   6  -5  -2   52.85    1.37
   6   5  -2   51.37    1.37
   6   5  -2   53.19    1.40
   6   5  -2   50.00    1.08
   6   5  -2   50.00    1.14
  -6   5   2   52.07    1.37
   5  -5  -2    6.19    0.19
   5  -5  -2    6.45    0.15
   5  -5  -2    5.98    0.21
   5  -5  -2    6.19    0.17
   5  -5  -2    6.44    0.14
   5   5  -2    6.05    0.17
   5   5  -2    5.64    0.21
   5   5  -2    6.47    0.22
   5   5  -2    5.95    0.18
  -5   5   2    6.24    0.19
   5   5  -2    6.12    0.17
   4  -5  -2   19.24    0.46
  -4  -5   2   18.81    0.48
   4  -5  -2   18.74    0.52
   4  -5  -2   18.33    0.52
   4  -5  -2   19.77    0.40
  -4  -5   2   19.60    0.42
   4  -5  -2   19.18    0.40
  -4  -5   2   19.12    0.45
   4   5  -2   18.51    0.54
   4   5  -2   18.99    0.48
   4   5  -2   19.44    0.44
  -4   5   2   18.60    0.52
   4   5  -2   19.63    0.46
   4   5  -2   19.11    0.42
   4   5  -2   17.88    0.52
  -3  -5   2    4.03    0.12
   3  -5  -2    4.13    0.12
   3  -5  -2    4.23    0.11
  -3  -5   2    3.67    0.11
  -3  -5   2    4.20    0.13
   3  -5  -2    4.17    0.14
   3  -5  -2    4.02    0.10
  -3  -5   2    3.88    0.13
   3   5  -2    3.69    0.12
   3   5  -2    4.06    0.12
   3   5  -2    3.92    0.13
  -3   5   2    3.87    0.10
  -3   5   2    4.05    0.11
  -3   5   2    3.92    0.13
  -3   5   2    4.00    0.10
  -3   5   2    4.00    0.13
  -3   5   2    4.00    0.10
   3   5  -2    4.12    0.13
   3   5  -2    3.76    0.11
   3   5  -2    3.84    0.12
  -2  -5   2    2.58    0.09
  -2  -5   2    2.52    0.09
  -2  -5   2    2.58    0.09
   2  -5  -2    2.59    0.08
   2  -5  -2    2.53    0.07
  -2  -5   2    2.41    0.09
  -2  -5   2    2.42    0.09
   2  -5  -2    2.60    0.11
   2  -5  -2    2.39    0.09
   2  -5  -2    2.45    0.08
  -2  -5   2    2.43    0.09
   2  -5  -2    2.64    0.10
   2  -5  -2    2.63    0.07
  -2   5   2    2.51    0.08
   2   5  -2    2.46    0.09
   2   5  -2    2.50    0.08
  -2   5   2    2.61    0.09
  -2   5   2    2.71    0.09
  -2   5   2    2.55    0.07
   2   5  -2    2.50    0.09
   2   5  -2    2.54    0.09
   2   5  -2    2.25    0.10
   2   5  -2    2.50    0.09
  -2   5   2    2.58    0.07
   2   5  -2    2.52    0.09
  -1  -5   2    2.56    0.09
   1  -5  -2    2.41    0.08
  -1  -5   2    2.69    0.09
   1  -5  -2    2.42    0.08
   1  -5  -2    2.63    0.09
  -1  -5   2    2.73    0.09
  -1  -5   2    2.62    0.09
  -1  -5   2    2.27    0.08
   1  -5  -2    2.47    0.07
   1  -5  -2    2.51    0.08
  -1  -5   2    2.82    0.09
  -1   5   2    2.32    0.07
   1   5  -2    2.51    0.09
   1   5  -2    2.72    0.08
  -1   5   2    2.28    0.08
   1   5  -2    2.47    0.10
   1   5  -2    2.78    0.09
   1   5  -2    2.39    0.08
  -1   5   2    2.44    0.07
  -1   5   2    2.64    0.08
   1   5  -2    2.67    0.08
  -1   5   2    2.31    0.10
   1   5  -2    2.34    0.08
   0  -5  -2   14.45    0.31
   0  -5   2   14.24    0.35
   0  -5   2   14.52    0.31
   0  -5  -2   14.55    0.32
   0  -5  -2   14.62    0.35
   0  -5   2   14.30    0.33
   0  -5   2   14.04    0.36
   0  -5   2   14.23    0.31
   0  -5  -2   14.53    0.31
   0  -5  -2   13.79    0.36
   0   5   2   14.35    0.32
   0   5   2   14.39    0.33
   0   5  -2   13.52    0.39
   0   5   2   14.12    0.31
   0   5  -2   14.30    0.31
   0   5   2   14.45    0.35
   0   5  -2   13.99    0.33
   0   5  -2   14.22    0.33
   0   5   2   14.61    0.31
   0   5  -2   14.30    0.36
   0   5  -2   14.01    0.35
   0   5   2   13.51    0.39
  -1  -5  -2  164.09    4.06
  -1  -5  -2  167.94    3.60
   1  -5   2  169.42    3.61
  -1  -5  -2  169.82    3.96
   1  -5   2  173.56    3.39
  -1  -5  -2  170.10    3.40
   1  -5   2  167.53    3.96
  -1  -5  -2  166.08    3.40
  -1  -5  -2  171.48    3.85
   1  -5   2  168.93    3.40
   1  -5   2  169.68    3.85
   1   5   2  167.12    3.39
   1   5   2  168.56    3.97
  -1   5  -2  170.82    3.39
  -1   5  -2  172.51    3.96
   1   5   2  167.20    3.95
   1   5   2  169.28    3.60
  -1   5  -2  162.56    4.41
  -1   5  -2  168.12    3.61
   1   5   2  168.50    3.67
  -1   5  -2  170.44    3.68
   1   5   2  167.77    3.40
   2  -5   2   17.83    0.36
  -2  -5  -2   16.79    0.44
   2  -5   2   17.50    0.40
   2  -5   2   17.93    0.36
   2  -5   2   16.21    0.47
  -2  -5  -2   17.10    0.42
   2  -5   2   17.29    0.43
  -2  -5  -2   17.46    0.37
   2  -5   2   17.08    0.42
  -2  -5  -2   16.92    0.43
  -2  -5  -2   17.25    0.39
   2   5   2   17.74    0.40
  -2   5  -2   16.19    0.46
   2   5   2   17.67    0.43
  -2   5  -2   17.12    0.39
  -2   5  -2   17.10    0.36
  -2   5  -2   17.69    0.43
   2   5   2   17.08    0.37
   2   5   2   17.24    0.39
  -2   5  -2   17.40    0.40
   2   5   2   17.37    0.38
   2   5   2   17.64    0.37
   3  -5   2   33.53    0.73
  -3  -5  -2   33.38    0.78
   3  -5   2   33.53    0.79
   3  -5   2   31.85    0.87
  -3  -5  -2   32.23    0.80
  -3  -5  -2   33.68    0.79
   3  -5   2   33.84    0.80
  -3  -5  -2   32.64    0.82
  -3  -5  -2   33.47    0.69
   3   5   2   32.27    0.69
  -3   5  -2   34.37    0.80
  -3   5  -2   32.98    0.73
   3   5   2   33.95    0.69
   3   5   2   33.45    0.69
   3   5   2   32.05    0.90
   3   5   2   33.18    0.73
   3   5   2   33.35    0.75
  -3   5  -2   33.43    0.80
   3   5   2   30.52    0.87
   3   5   2   34.16    0.80
  -3   5  -2   33.17    0.73
   4  -5   2    3.76    0.13
  -4  -5  -2    3.85    0.12
  -4  -5  -2    3.87    0.12
  -4  -5  -2    3.75    0.13
  -4  -5  -2    3.92    0.13
   4   5   2    3.64    0.15
   4   5   2    3.72    0.12
  -4   5  -2    3.75    0.11
   4   5   2    3.83    0.15
  -4   5  -2    3.86    0.13
  -4   5  -2    3.60    0.11
  -4   5  -2    3.75    0.12
   4   5   2    3.60    0.11
   4   5   2    3.67    0.12
   5  -5   2   38.59    0.90
   5  -5   2   36.47    1.00
  -5  -5  -2   38.66    0.89
  -5   5  -2   38.65    0.92
  -5   5  -2   38.04    0.84
   5   5   2   36.79    1.01
   5   5   2   38.01    0.86
   5   5   2   37.47    0.80
  -5   5  -2   37.63    0.91
   5   5   2   37.54    0.84
   5   5   2   38.79    1.03
   6  -5   2    1.33    0.10
  -6   5  -2    1.36    0.07
  -6   5  -2    1.30    0.07
   6   5   2    1.31    0.07
   6   5   2    1.30    0.11
   6   5   2    1.38    0.10
   7  -5   2    1.76    0.12
   7   5   2    1.84    0.15
   7   5   2    1.84    0.12
   8  -5   2   13.28    0.43
   8   5   2   13.71    0.41
   8   5   2   13.68    0.44
   9  -5   2    8.10    0.30
   9   5   2    8.39    0.27
   9   5   2    8.36    0.32
  10  -5   2    4.68    0.22
  10   5   2    4.36    0.15
  10   5   2    3.25    0.35
  10   5   2    4.75    0.24
  11  -5   2    1.94    0.16
  11   5   2    2.03    0.18
  11   5   2    1.39    0.21
  12  -5   2    0.60    0.10
  12   5   2    0.68    0.12
  12   5   2    0.59    0.17
 -13  -5  -2    2.97    0.13
  13   5   2    2.82    0.28
 -14  -5  -2    0.42    0.05
  14   5   2    0.37    0.13
 -14  -6   2    2.71    0.13
 -14  -6   2    2.72    0.12
  14   6  -2    2.89    0.27
 -13  -6   2    0.00    0.05
 -13  -6   2   -0.05    0.06
  13   6  -2    0.02    0.12
 -12  -6   2    1.35    0.11
  12  -6  -2    1.34    0.14
  12   6  -2    1.48    0.20
  12   6  -2    1.45    0.15
 -11  -6   2   -0.01    0.05
  11  -6  -2    0.05    0.08
  11   6  -2    0.07    0.13
  11   6  -2   -0.01    0.06
  11   6  -2    0.10    0.09
  10  -6  -2    7.08    0.29
 -10  -6   2    7.04    0.26
  10   6  -2    7.05    0.26
  10   6  -2    7.50    0.30
  -9  -6   2    1.09    0.11
   9  -6  -2    1.20    0.13
   9   6  -2    1.29    0.08
   9   6  -2    1.17    0.14
   9   6  -2    1.13    0.12
   8  -6  -2    3.33    0.17
   8   6  -2    3.58    0.19
   8   6  -2    3.39    0.17
   8   6  -2    3.16    0.15
   7  -6  -2    0.05    0.06
   7   6  -2    0.11    0.06
   7   6  -2    0.08    0.06
   6  -6  -2   18.77    0.51
   6  -6  -2   18.47    0.53
   6   6  -2   18.15    0.42
  -6   6   2   18.63    0.51
   6   6  -2   18.08    0.46
   6   6  -2   19.45    0.55
   6   6  -2   18.25    0.54
   5  -6  -2    9.81    0.26
   5  -6  -2    9.31    0.30
   5  -6  -2    9.87    0.28
   5  -6  -2    9.66    0.21
   5   6  -2    9.33    0.26
   5   6  -2    9.48    0.31
  -5   6   2    9.51    0.27
   5   6  -2    9.37    0.24
   5   6  -2    8.98    0.24
   5   6  -2    9.05    0.30
  -4  -6   2   66.74    1.65
   4  -6  -2   67.18    1.77
   4  -6  -2   69.37    1.40
   4  -6  -2   71.50    1.40
   4  -6  -2   70.69    1.81
   4  -6  -2   69.97    1.59
  -4  -6   2   70.10    1.58
   4   6  -2   69.51    1.53
   4   6  -2   68.68    1.84
  -4   6   2   69.10    1.81
   4   6  -2   68.39    1.42
   4   6  -2   64.63    1.77
   4   6  -2   67.02    1.64
   4   6  -2   70.01    1.50
   3  -6  -2    0.16    0.04
   3  -6  -2    0.28    0.03
  -3  -6   2    0.24    0.04
  -3  -6   2    0.20    0.03
   3  -6  -2    0.52    0.04
   3  -6  -2    0.40    0.03
  -3  -6   2    0.53    0.05
   3  -6  -2    0.33    0.03
   3   6  -2    0.40    0.05
   3   6  -2    0.26    0.04
   3   6  -2    0.29    0.05
  -3   6   2    0.35    0.03
   3   6  -2    0.27    0.04
  -3   6   2    0.32    0.03
   2  -6  -2   93.46    2.12
  -2  -6   2   93.12    2.12
   2  -6  -2   94.94    2.18
  -2  -6   2   94.94    2.17
   2  -6  -2   92.77    1.87
   2  -6  -2   95.55    1.98
  -2  -6   2   88.18    2.19
   2  -6  -2   90.46    2.43
  -2  -6   2   94.46    1.88
  -2  -6   2   92.95    1.88
   2  -6  -2   91.73    1.87
  -2   6   2   92.02    1.87
  -2   6   2   94.53    2.17
  -2   6   2   94.19    1.98
   2   6  -2   87.00    2.43
   2   6  -2   93.34    2.03
   2   6  -2   90.44    2.17
   2   6  -2   92.20    1.88
  -2   6   2   91.72    2.17
  -2   6   2   89.34    2.43
   2   6  -2   92.27    1.99
   2   6  -2   92.82    2.19
  -2   6   2   93.90    2.03
   1  -6  -2    0.39    0.04
  -1  -6   2    0.25    0.04
   1  -6  -2    0.18    0.04
  -1  -6   2    0.37    0.04
   1  -6  -2    0.36    0.04
  -1  -6   2    0.32    0.04
  -1  -6   2    0.29    0.04
   1  -6  -2    0.32    0.04
  -1  -6   2    0.20    0.04
  -1   6   2    0.36    0.03
  -1   6   2    0.23    0.03
   1   6  -2    0.26    0.04
   1   6  -2    0.27    0.04
   0  -6  -2   17.26    0.37
   0  -6   2   17.69    0.37
   0  -6   2   17.02    0.42
   0  -6  -2   17.21    0.37
   0  -6  -2   17.70    0.39
   0  -6   2   17.05    0.39
   0  -6   2   16.90    0.37
   0  -6  -2   17.39    0.42
   0  -6   2   16.66    0.43
   0   6  -2   16.97    0.39
   0   6   2   17.28    0.40
   0   6   2   17.37    0.37
   0   6   2   17.47    0.42
   0   6   2   17.32    0.38
   0   6  -2   16.72    0.42
   0   6   2   16.38    0.47
   0   6  -2   17.43    0.37
   0   6   2   16.89    0.42
   0   6  -2   16.89    0.40
   0   6  -2   16.78    0.47
   0   6  -2   17.46    0.43
   1  -6   2   14.44    0.33
   1  -6   2   15.05    0.31
   1  -6   2   13.48    0.40
  -1  -6  -2   14.23    0.37
  -1  -6  -2   14.55    0.35
   1  -6   2   14.36    0.31
  -1  -6  -2   14.54    0.32
   1  -6   2   14.16    0.36
  -1  -6  -2   14.06    0.36
  -1  -6  -2   14.61    0.33
  -1  -6  -2   14.55    0.32
   1  -6   2   14.32    0.37
   1   6   2   14.06    0.32
   1   6   2   14.61    0.32
  -1   6  -2   13.87    0.36
  -1   6  -2   13.82    0.39
  -1   6  -2   14.54    0.36
   1   6   2   13.51    0.40
  -1   6  -2   14.65    0.31
   1   6   2   14.65    0.36
   1   6   2   14.35    0.33
   1   6   2   13.99    0.36
  -1   6  -2   14.24    0.33
  -1   6  -2   14.52    0.34
   1   6   2   14.24    0.34
   2  -6   2   80.42    1.82
   2  -6   2   79.04    1.70
   2  -6   2   78.61    1.59
   2  -6   2   74.16    2.06
  -2  -6  -2   78.71    1.91
  -2  -6  -2   77.87    1.86
  -2  -6  -2   78.54    1.61
   2  -6   2   80.08    1.87
   2  -6   2   81.85    1.59
  -2  -6  -2   79.65    1.81
  -2   6  -2   78.95    1.73
   2   6   2   78.58    1.86
   2   6   2   78.30    1.60
  -2   6  -2   76.59    2.07
   2   6   2   79.48    1.60
  -2   6  -2   79.57    1.86
   2   6   2   78.16    1.61
  -2   6  -2   77.52    1.59
   2   6   2   78.29    1.70
   2   6   2   79.73    1.73
  -2   6  -2   78.65    1.70
   2   6   2   78.02    1.85
  -3  -6  -2    0.65    0.06
  -3  -6  -2    0.78    0.06
  -3  -6  -2    0.75    0.06
  -3  -6  -2    0.78    0.06
   3  -6   2    0.68    0.06
  -3  -6  -2    0.73    0.05
   3  -6   2    0.76    0.03
   3  -6   2    0.65    0.05
   3  -6   2    0.72    0.06
   3   6   2    0.75    0.08
   3   6   2    0.74    0.05
  -3   6  -2    0.69    0.05
  -3   6  -2    0.64    0.04
  -3   6  -2    0.73    0.06
   3   6   2    0.80    0.06
  -4  -6  -2   27.63    0.70
   4  -6   2   27.82    0.68
  -4  -6  -2   27.80    0.66
  -4  -6  -2   28.24    0.68
  -4   6  -2   27.36    0.68
   4   6   2   27.22    0.75
  -4   6  -2   28.91    0.69
   4   6   2   28.35    0.68
   4   6   2   28.18    0.63
   4   6   2   28.24    0.78
   4   6   2   27.56    0.60
   4   6   2   27.64    0.64
  -4   6  -2   27.31    0.62
   5  -6   2   19.16    0.48
  -5  -6  -2   19.49    0.47
   5  -6   2   18.92    0.53
   5   6   2   19.67    0.56
   5   6   2   19.40    0.46
   5   6   2   18.61    0.43
  -5   6  -2   19.23    0.44
   5   6   2   18.86    0.49
   5   6   2   18.69    0.55
   6  -6   2    1.37    0.08
   6  -6   2    1.38    0.10
  -6   6  -2    1.33    0.07
   6   6   2    1.43    0.12
   6   6   2    1.25    0.07
   6   6   2    1.46    0.11
   6   6   2    1.35    0.08
   7  -6   2    9.55    0.31
   7   6   2    9.43    0.33
   7   6   2    9.80    0.32
   8  -6   2    0.37    0.08
   8   6   2    0.42    0.07
   8   6   2    0.58    0.10
   9  -6   2   16.44    0.50
   9   6   2   16.52    0.53
   9   6   2   16.37    0.76
   9   6   2   15.75    0.49
  10  -6   2    1.32    0.14
  10   6   2    1.63    0.17
  10   6   2    1.56    0.10
  10   6   2    1.26    0.20
  11   6   2    0.33    0.16
  11   6   2    0.32    0.12
 -12  -6  -2    5.68    0.21
  12   6   2    6.01    0.41
 -13  -6  -2    4.09    0.17
  13   6   2    4.85    0.33
 -14  -6  -2    2.72    0.12
  14   6   2    2.71    0.25
 -14  -7   2    0.26    0.05
 -14  -7   2    0.35    0.05
  14   7  -2    0.21    0.13
 -13  -7   2    0.36    0.06
 -13  -7   2    0.39    0.07
  13   7  -2    0.27    0.13
 -12  -7   2    0.05    0.05
 -12  -7   2    0.00    0.06
  12  -7  -2    0.11    0.08
  12   7  -2    0.06    0.09
  12   7  -2    0.17    0.14
  11  -7  -2    0.04    0.08
 -11  -7   2   -0.08    0.05
  11   7  -2    0.05    0.09
  11   7  -2    0.00    0.13
  11   7  -2   -0.06    0.06
 -10  -7   2    0.64    0.08
  10  -7  -2    0.75    0.11
  10   7  -2    0.88    0.12
  10   7  -2    0.66    0.09
   9  -7  -2    2.89    0.18
  -9  -7   2    2.69    0.15
   9   7  -2    3.11    0.19
   9   7  -2    3.06    0.17
   9   7  -2    3.17    0.14
   8  -7  -2   33.03    0.90
  -8  -7   2   30.64    0.90
   8   7  -2   31.13    0.94
   8   7  -2   33.29    0.93
   8   7  -2   33.01    0.91
   7  -7  -2    4.86    0.20
   7   7  -2    4.79    0.21
   7   7  -2    4.74    0.21
   6  -7  -2    4.09    0.18
   6  -7  -2    4.24    0.14
   6   7  -2    4.15    0.18
  -6   7   2    4.43    0.15
   6   7  -2    4.09    0.15
   6   7  -2    4.43    0.19
   6   7  -2    4.16    0.14
   5  -7  -2    2.24    0.07
   5  -7  -2    2.32    0.10
   5  -7  -2    2.40    0.13
   5  -7  -2    2.04    0.09
   5   7  -2    2.21    0.10
   5   7  -2    2.16    0.12
  -5   7   2    2.29    0.09
   5   7  -2    2.33    0.11
   5   7  -2    2.33    0.14
   4  -7  -2    0.91    0.08
   4  -7  -2    1.01    0.05
  -4  -7   2    1.08    0.06
   4  -7  -2    0.96    0.09
   4  -7  -2    1.09    0.07
   4   7  -2    0.89    0.09
   4   7  -2    1.02    0.11
   4   7  -2    0.98    0.08
   4   7  -2    0.93    0.06
  -4   7   2    0.91    0.06
   4   7  -2    0.98    0.07
  -3  -7   2  125.97    3.09
   3  -7  -2  130.34    3.41
  -3  -7   2  132.80    2.99
   3  -7  -2  133.96    2.99
   3  -7  -2  131.12    2.63
  -3  -7   2  131.17    2.65
  -3   7   2  133.17    2.86
   3   7  -2  123.92    3.43
   3   7  -2  130.04    2.65
   3   7  -2  129.36    2.80
   3   7  -2  125.70    3.06
  -3   7   2  133.55    2.79
   3   7  -2  133.32    2.86
  -3   7   2  131.57    3.42
   2  -7  -2   12.81    0.29
  -2  -7   2   11.98    0.33
  -2  -7   2   12.30    0.31
  -2  -7   2   12.18    0.29
   2  -7  -2   12.42    0.28
   2  -7  -2   12.72    0.31
   2  -7  -2   12.52    0.32
   2  -7  -2   12.29    0.28
   2  -7  -2   12.17    0.36
  -2   7   2   12.52    0.28
   2   7  -2   12.16    0.29
  -2   7   2   12.72    0.30
   2   7  -2   12.14    0.30
  -2   7   2   12.70    0.31
   2   7  -2   12.36    0.31
   2   7  -2   11.86    0.36
   2   7  -2   12.06    0.32
  -2   7   2   12.19    0.35
   1  -7  -2    0.28    0.04
  -1  -7   2    0.28    0.05
   1  -7  -2    0.29    0.04
   1  -7  -2    0.25    0.03
  -1  -7   2    0.25    0.04
   1  -7  -2    0.21    0.04
  -1  -7   2    0.26    0.05
  -1  -7   2    0.20    0.04
   1  -7  -2    0.24    0.04
  -1  -7   2    0.24    0.04
   1  -7  -2    0.27    0.05
  -1   7   2    0.26    0.03
   1   7  -2    0.29    0.04
  -1   7   2    0.20    0.04
   1   7  -2    0.23    0.04
  -1   7   2    0.35    0.04
  -1   7   2    0.23    0.04
  -1   7   2    0.31    0.04
   1   7  -2    0.29    0.04
   1   7  -2    0.24    0.04
   1   7  -2    0.24    0.04
   1   7  -2    0.31    0.04
   0  -7   2    4.74    0.13
   0  -7  -2    4.79    0.15
   0  -7   2    4.80    0.13
   0  -7   2    4.76    0.15
   0  -7  -2    4.81    0.17
   0  -7  -2    4.80    0.13
   0  -7  -2    4.81    0.14
   0  -7  -2    4.67    0.14
   0  -7  -2    4.69    0.13
   0  -7   2    4.52    0.17
   0  -7   2    4.64    0.15
   0   7  -2    4.63    0.16
   0   7  -2    4.73    0.13
   0   7   2    4.75    0.14
   0   7   2    4.77    0.13
   0   7   2    4.74    0.13
   0   7  -2    4.68    0.13
   0   7  -2    4.67    0.15
   0   7  -2    4.62    0.13
   0   7   2    5.07    0.16
   0   7   2    4.92    0.14
   0   7   2    4.86    0.14
   0   7  -2    4.96    0.15
   1  -7   2    6.22    0.19
   1  -7   2    6.45    0.16
  -1  -7  -2    6.46    0.17
  -1  -7  -2    6.35    0.17
   1  -7   2    6.29    0.19
   1  -7   2    6.25    0.20
   1  -7   2    6.54    0.16
  -1  -7  -2    6.22    0.18
  -1  -7  -2    6.15    0.18
  -1   7  -2    6.26    0.18
  -1   7  -2    6.32    0.17
   1   7   2    6.34    0.16
  -1   7  -2    6.55    0.17
  -1   7  -2    6.83    0.19
   1   7   2    6.40    0.16
  -1   7  -2    6.21    0.19
   1   7   2    6.19    0.20
   1   7   2    6.45    0.18
   1   7   2    6.56    0.17
  -1   7  -2    6.37    0.16
   1   7   2    6.26    0.18
   2  -7   2    6.32    0.19
   2  -7   2    6.27    0.20
   2  -7   2    6.61    0.15
   2  -7   2    6.43    0.15
  -2  -7  -2    6.23    0.19
  -2  -7  -2    6.69    0.18
   2  -7   2    6.79    0.19
  -2  -7  -2    6.28    0.17
  -2   7  -2    6.17    0.19
  -2   7  -2    6.56    0.19
   2   7   2    6.31    0.17
   2   7   2    6.20    0.17
  -2   7  -2    6.20    0.17
   2   7   2    6.16    0.17
   2   7   2    6.26    0.18
  -2   7  -2    6.19    0.17
  -3  -7  -2   31.01    0.79
   3  -7   2   33.03    0.66
   3  -7   2   33.21    0.78
  -3  -7  -2   32.17    0.69
   3  -7   2   32.53    0.66
   3  -7   2   31.44    0.86
   3  -7   2   31.68    0.79
  -3  -7  -2   33.00    0.76
  -3  -7  -2   31.99    0.80
   3   7   2   33.00    0.73
  -3   7  -2   33.08    0.79
   3   7   2   32.21    0.78
  -3   7  -2   31.87    0.71
  -3   7  -2   32.18    0.73
   3   7   2   30.92    0.89
   3   7   2   31.98    0.72
   3   7   2   31.26    0.68
  -3   7  -2   31.57    0.85
   4  -7   2    0.39    0.05
   4  -7   2    0.54    0.04
  -4  -7  -2    0.36    0.04
  -4  -7  -2    0.37    0.05
   4  -7   2    0.53    0.06
   4   7   2    0.39    0.05
   4   7   2    0.42    0.05
  -4   7  -2    0.44    0.05
   4   7   2    0.36    0.04
  -4   7  -2    0.45    0.05
  -4   7  -2    0.46    0.04
  -4   7  -2    0.43    0.05
   4   7   2    0.44    0.05
   4   7   2    0.39    0.06
   4   7   2    0.43    0.06
   5  -7   2    5.93    0.19
  -5  -7  -2    5.86    0.17
   5   7   2    5.65    0.18
   5   7   2    5.41    0.16
   5   7   2    6.20    0.23
   5   7   2    5.50    0.22
  -5   7  -2    5.63    0.16
   6  -7   2    0.85    0.09
   6  -7   2    0.84    0.08
   6   7   2    0.72    0.07
   6   7   2    0.86    0.10
   6   7   2    0.91    0.09
   6   7   2    0.78    0.07
   7  -7   2    1.17    0.11
   7   7   2    1.26    0.13
   7   7   2    1.30    0.12
   8  -7   2    5.14    0.21
   8   7   2    5.06    0.24
   8   7   2    4.68    0.17
   8   7   2    5.00    0.21
  -9  -7  -2    1.02    0.10
   9   7   2    1.01    0.13
   9   7   2    1.23    0.12
 -10  -7  -2    2.70    0.14
  10   7   2    2.74    0.14
  10   7   2    2.73    0.20
  10   7   2    1.87    0.32
 -11  -7  -2    1.62    0.11
  11   7   2    1.77    0.18
 -12  -7  -2    1.28    0.10
  12   7   2    0.87    0.18
  12   7   2    1.40    0.16
 -13  -7  -2    0.39    0.06
  13   7   2    0.17    0.13
 -14  -7  -2    0.08    0.05
 -14  -7  -2    0.02    0.04
  14   7   2    0.10    0.13
 -14  -8   2    0.23    0.04
 -14  -8   2    0.20    0.05
  14   8  -2    0.13    0.13
 -13  -8   2    0.68    0.07
 -13  -8   2    0.88    0.08
  13   8  -2    0.77    0.16
 -12  -8   2    0.69    0.08
 -12  -8   2    0.74    0.09
  12   8  -2    0.72    0.16
 -11  -8   2    0.97    0.10
  11  -8  -2    0.94    0.11
 -11  -8   2    1.02    0.09
  11   8  -2    0.90    0.12
  11   8  -2    1.16    0.19
  11   8  -2    0.75    0.09
  10  -8  -2    1.00    0.12
 -10  -8   2    0.91    0.09
 -10  -8   2    1.06    0.11
  10   8  -2    1.08    0.13
  10   8  -2    0.98    0.12
  10   8  -2    0.62    0.17
  -9  -8   2   11.58    0.35
  -9  -8   2   10.74    0.36
   9  -8  -2   11.18    0.39
   9  -8  -2   13.23    0.71
   9   8  -2   11.29    0.40
   9   8  -2   10.99    0.39
   9   8  -2   10.88    0.36
  -8  -8   2   -0.01    0.05
   8  -8  -2    0.10    0.07
   8   8  -2    0.05    0.08
   8   8  -2    0.03    0.06
   8   8  -2   -0.01    0.07
  -7  -8   2    0.03    0.05
   7  -8  -2    0.00    0.06
   7   8  -2    0.00    0.06
   7   8  -2    0.08    0.07
  -7   8   2    0.04    0.04
   7   8  -2    0.08    0.07
   6  -8  -2    2.32    0.13
   6  -8  -2    2.25    0.10
   6   8  -2    2.07    0.11
  -6   8   2    2.29    0.10
   6   8  -2    2.12    0.14
   6   8  -2    2.21    0.14
   6   8  -2    2.06    0.10
   5  -8  -2    5.19    0.13
   5  -8  -2    5.19    0.17
   5  -8  -2    5.38    0.18
   5  -8  -2    5.19    0.20
   5   8  -2    5.06    0.18
  -5   8   2    5.35    0.17
   5   8  -2    5.04    0.16
   5   8  -2    5.21    0.22
   5   8  -2    5.21    0.20
   4  -8  -2   27.33    0.58
   4  -8  -2   27.93    0.75
   4  -8  -2   28.40    0.68
  -4  -8   2   28.08    0.66
   4   8  -2   25.99    0.74
  -4   8   2   27.80    0.64
   4   8  -2   27.32    0.65
   4   8  -2   27.78    0.61
  -4   8   2   28.23    0.75
   4   8  -2   27.11    0.79
   3  -8  -2   24.58    0.58
  -3  -8   2   23.64    0.57
  -3  -8   2   23.46    0.52
   3  -8  -2   23.45    0.50
   3  -8  -2   23.12    0.65
   3   8  -2   23.62    0.52
   3   8  -2   23.17    0.55
  -3   8   2   23.89    0.64
  -3   8   2   23.96    0.55
   3   8  -2   22.12    0.54
  -2  -8   2    2.24    0.09
   2  -8  -2    2.17    0.11
  -2  -8   2    2.09    0.12
   2  -8  -2    2.14    0.10
  -2  -8   2    2.22    0.09
   2  -8  -2    2.21    0.08
   2  -8  -2    2.15    0.08
  -2   8   2    2.21    0.09
   2   8  -2    2.33    0.10
  -2   8   2    2.26    0.07
  -2   8   2    2.27    0.10
   2   8  -2    2.34    0.11
   2   8  -2    2.17    0.09
   2   8  -2    2.24    0.09
  -1  -8   2  140.58    3.84
   1  -8  -2  147.40    2.96
  -1  -8   2  140.97    3.46
   1  -8  -2  146.39    3.36
   1  -8  -2  143.70    3.84
   1  -8  -2  147.95    3.14
   1  -8  -2  148.03    3.44
  -1  -8   2  144.34    3.35
  -1  -8   2  146.88    2.96
  -1   8   2  148.09    3.85
   1   8  -2  149.46    3.14
   1   8  -2  146.77    3.85
  -1   8   2  150.77    3.44
   1   8  -2  145.26    2.97
   1   8  -2  146.37    3.20
  -1   8   2  147.29    3.13
  -1   8   2  149.65    3.20
   0  -8   2   27.77    0.70
   0  -8  -2   27.39    0.78
   0  -8  -2   28.37    0.68
   0  -8  -2   28.55    0.69
   0  -8   2   27.47    0.77
   0  -8  -2   28.03    0.60
   0  -8   2   28.55    0.68
   0  -8   2   28.83    0.60
   0   8   2   28.27    0.60
   0   8   2   29.11    0.69
   0   8   2   27.78    0.69
   0   8   2   28.36    0.64
   0   8  -2   27.50    0.69
   0   8  -2   28.24    0.63
   0   8   2   28.18    0.63
   0   8  -2   28.07    0.77
   0   8  -2   28.58    0.65
   0   8   2   28.46    0.77
   1  -8   2   10.65    0.33
  -1  -8  -2   11.28    0.30
   1  -8   2   10.83    0.30
  -1  -8  -2   10.51    0.34
   1  -8   2   11.44    0.30
  -1  -8  -2   11.62    0.29
   1  -8   2   10.83    0.25
  -1  -8  -2   11.19    0.26
  -1   8  -2   10.66    0.30
   1   8   2   11.16    0.29
  -1   8  -2   11.08    0.28
   1   8   2   10.99    0.33
   1   8   2   11.03    0.28
   1   8   2   11.25    0.29
   1   8   2   11.24    0.26
   1   8   2   11.40    0.27
  -1   8  -2   11.32    0.30
  -1   8  -2   10.83    0.27
  -1   8  -2   11.16    0.32
   2  -8   2    2.68    0.12
  -2  -8  -2    2.65    0.11
  -2  -8  -2    2.62    0.10
   2  -8   2    2.61    0.08
   2  -8   2    2.90    0.11
   2  -8   2    2.76    0.11
  -2  -8  -2    2.82    0.11
  -2   8  -2    2.62    0.10
  -2   8  -2    2.62    0.09
   2   8   2    2.72    0.10
   2   8   2    2.61    0.10
  -2   8  -2    2.63    0.10
   2   8   2    2.70    0.10
  -2   8  -2    2.77    0.11
   2   8   2    2.70    0.14
   2   8   2    2.73    0.09
  -3  -8  -2    3.61    0.13
   3  -8   2    3.85    0.10
   3  -8   2    3.60    0.14
   3  -8   2    3.84    0.10
   3  -8   2    3.69    0.13
  -3   8  -2    3.73    0.12
   3   8   2    3.76    0.13
  -3   8  -2    3.69    0.13
   3   8   2    3.72    0.17
   3   8   2    3.74    0.12
   3   8   2    3.68    0.13
   3   8   2    3.79    0.13
  -3   8  -2    3.71    0.12
  -4  -8  -2    4.16    0.14
   4  -8   2    4.17    0.15
   4  -8   2    4.25    0.14
   4   8   2    4.31    0.14
  -4   8  -2    4.19    0.14
   4   8   2    4.46    0.18
  -4   8  -2    4.18    0.13
   4   8   2    4.40    0.19
   4   8   2    4.11    0.14
  -4   8  -2    4.13    0.13
   5  -8   2   30.07    0.73
  -5  -8  -2   29.65    0.71
   5   8   2   28.16    0.65
  -5   8  -2   29.81    0.79
   5   8   2   29.57    0.70
   5   8   2   30.46    0.84
   5   8   2   29.16    0.81
  -5   8  -2   29.07    0.69
   6  -8   2    0.13    0.05
  -6   8  -2    0.05    0.05
   6   8   2    0.13    0.05
   6   8   2    0.12    0.06
   6   8   2    0.11    0.07
  -6   8  -2    0.11    0.03
  -7   8  -2    0.24    0.03
   7   8   2    0.20    0.08
   7   8   2    0.13    0.07
   7   8   2    0.18    0.05
  -8  -8  -2    0.55    0.07
   8   8   2    0.45    0.05
  -8   8  -2    0.51    0.05
   8   8   2    0.56    0.11
   8   8   2    0.49    0.09
  -9  -8  -2   16.76    0.49
   9   8   2   17.19    0.54
   9   8   2   14.86    0.76
   9   8   2   16.26    0.51
 -10  -8  -2   15.90    0.49
  10   8   2   15.80    0.49
  10   8   2   17.02    0.54
  10   8   2   16.61    0.78
 -11  -8  -2   12.34    0.38
  11   8   2   11.24    0.61
  11   8   2   12.17    0.43
 -12  -8  -2    0.04    0.05
  12   8   2   -0.02    0.13
 -13  -8  -2    0.06    0.05
 -13  -8  -2    0.02    0.05
  13   8   2    0.11    0.12
 -14  -8  -2    0.30    0.05
 -13  -9   2    0.05    0.05
 -13  -9   2    0.09    0.05
  13   9  -2   -0.05    0.12
 -12  -9   2   -0.02    0.06
 -12  -9   2    0.01    0.05
  12   9  -2    0.00    0.12
 -11  -9   2    0.97    0.10
 -11  -9   2    0.83    0.08
  11   9  -2    0.96    0.12
  11   9  -2    0.86    0.18
  11   9  -2    0.70    0.09
 -10  -9   2    0.12    0.06
 -10  -9   2    0.07    0.07
  10  -9  -2   -0.01    0.15
  10   9  -2    0.12    0.08
  10   9  -2    0.02    0.13
  10   9  -2    0.09    0.10
  -9  -9   2   12.04    0.37
   9  -9  -2   12.09    0.40
  -9  -9   2    9.78    0.35
   9   9  -2   11.67    0.41
   9   9  -2   11.98    0.41
   9   9  -2   12.14    0.38
  -8  -9   2    2.20    0.13
   8  -9  -2    2.32    0.15
   8   9  -2    1.97    0.15
   8   9  -2    2.37    0.16
   8   9  -2    1.89    0.15
   7  -9  -2    1.92    0.13
  -7  -9   2    1.55    0.11
   7   9  -2    1.45    0.14
   7   9  -2    1.65    0.14
   7   9  -2    1.62    0.14
  -7   9   2    1.72    0.10
   6  -9  -2    0.15    0.04
  -6   9   2    0.14    0.05
   6   9  -2    0.16    0.07
   6   9  -2    0.19    0.07
   5  -9  -2    3.65    0.14
   5  -9  -2    3.75    0.14
  -5   9   2    3.70    0.14
   5   9  -2    3.40    0.16
   5   9  -2    3.63    0.19
   5   9  -2    3.38    0.13
  -5   9   2    3.69    0.14
   5   9  -2    3.68    0.15
   4  -9  -2   13.22    0.35
   4  -9  -2   12.91    0.29
   4  -9  -2   12.71    0.37
  -4   9   2   12.46    0.32
   4   9  -2   12.43    0.33
  -4   9   2   13.08    0.37
   4   9  -2   12.02    0.31
   3  -9  -2    0.42    0.06
   3  -9  -2    0.44    0.06
  -3  -9   2    0.36    0.05
   3  -9  -2    0.46    0.05
  -3  -9   2    0.43    0.06
   3   9  -2    0.41    0.06
  -3   9   2    0.43    0.05
  -3   9   2    0.43    0.05
   2  -9  -2   21.00    0.60
  -2  -9   2   21.33    0.48
   2  -9  -2   21.21    0.53
  -2  -9   2   20.42    0.61
   2  -9  -2   21.42    0.46
  -2  -9   2   21.29    0.53
   2   9  -2   21.08    0.59
  -2   9   2   21.66    0.59
  -2   9   2   21.45    0.50
   2   9  -2   21.49    0.51
   2   9  -2   20.67    0.49
   1  -9  -2    0.67    0.07
  -1  -9   2    0.81    0.08
   1  -9  -2    0.75    0.09
   1  -9  -2    0.81    0.06
   1  -9  -2    0.81    0.06
  -1  -9   2    0.82    0.07
  -1  -9   2    0.76    0.07
  -1   9   2    0.76    0.07
   1   9  -2    0.81    0.06
  -1   9   2    0.81    0.06
   1   9  -2    0.78    0.07
  -1   9   2    0.87    0.05
  -1   9   2    0.76    0.06
   1   9  -2    0.73    0.07
   0  -9  -2    3.91    0.17
   0  -9  -2    3.97    0.13
   0  -9   2    3.98    0.12
   0  -9   2    3.79    0.14
   0  -9   2    4.10    0.14
   0  -9  -2    4.13    0.14
   0  -9  -2    3.92    0.13
   0  -9   2    3.96    0.16
   0   9  -2    3.97    0.13
   0   9   2    4.03    0.12
   0   9   2    4.00    0.13
   0   9  -2    3.96    0.13
   0   9  -2    4.20    0.15
   0   9   2    4.09    0.13
   0   9   2    4.10    0.15
   0   9   2    3.92    0.13
   1  -9   2    0.83    0.07
   1  -9   2    1.01    0.09
   1  -9   2    0.95    0.06
  -1  -9  -2    0.89    0.07
  -1  -9  -2    0.80    0.07
  -1  -9  -2    0.94    0.07
   1  -9   2    0.87    0.07
  -1  -9  -2    0.85    0.09
  -1   9  -2    0.89    0.06
   1   9   2    0.92    0.06
   1   9   2    0.89    0.07
   1   9   2    0.90    0.07
   1   9   2    0.99    0.06
   1   9   2    0.84    0.07
  -1   9  -2    0.83    0.06
  -1   9  -2    0.97    0.08
   2  -9   2    8.09    0.25
   2  -9   2    7.80    0.23
  -2  -9  -2    7.97    0.21
   2  -9   2    8.05    0.19
  -2  -9  -2    7.83    0.23
   2  -9   2    7.86    0.24
   2   9   2    7.96    0.22
  -2   9  -2    8.04    0.24
  -2   9  -2    8.05    0.22
   2   9   2    8.00    0.21
  -2   9  -2    8.00    0.21
   2   9   2    7.91    0.21
  -3  -9  -2   20.01    0.50
   3  -9   2   20.39    0.51
   3  -9   2   20.13    0.42
   3  -9   2   20.21    0.55
   3   9   2   19.22    0.48
  -3   9  -2   20.07    0.55
  -3   9  -2   19.87    0.46
   3   9   2   19.59    0.59
  -3   9  -2   19.65    0.47
   3   9   2   19.30    0.45
   4  -9   2    9.40    0.27
  -4  -9  -2    9.31    0.26
   4  -9   2    9.23    0.27
   4   9   2    8.90    0.25
  -4   9  -2    9.28    0.27
   4   9   2    8.94    0.31
   4   9   2    9.02    0.24
   4   9   2    9.06    0.30
  -4   9  -2    9.14    0.25
   5  -9   2    0.85    0.08
   5   9   2    0.88    0.08
  -5   9  -2    0.86    0.07
   5   9   2    0.99    0.12
   5   9   2    0.87    0.07
   5   9   2    1.02    0.12
  -5   9  -2    0.90    0.06
   6  -9   2    5.40    0.20
  -6   9  -2    5.31    0.18
   6   9   2    5.66    0.24
  -6   9  -2    5.63    0.17
   6   9   2    5.50    0.19
   6   9   2    5.63    0.23
  -7  -9  -2   19.30    0.57
  -7   9  -2   19.74    0.54
   7   9   2   20.54    0.61
   7   9   2   19.54    0.60
   7   9   2   19.47    0.60
  -8  -9  -2    1.57    0.11
   8   9   2    1.54    0.11
   8   9   2    1.69    0.14
   8   9   2    1.52    0.16
   8   9   2    1.04    0.18
  -8   9  -2    1.61    0.08
  -9  -9  -2    5.03    0.21
   9   9   2    4.90    0.23
   9   9   2    5.97    0.41
   9   9   2    5.39    0.26
 -10  -9  -2    6.69    0.24
  10   9   2    6.74    0.30
  10   9   2    6.28    0.25
 -11  -9  -2    1.20    0.10
 -11  -9  -2    1.16    0.11
  11   9   2    1.08    0.14
  11   9   2    1.17    0.19
 -12  -9  -2    0.42    0.06
 -12  -9  -2    0.25    0.06
  12   9   2    0.17    0.14
 -13  -9  -2    0.18    0.05
 -13  -9  -2    0.13    0.05
  13   9   2    0.07    0.12
 -13 -10   2    0.03    0.05
 -13 -10   2    0.05    0.04
  13  10  -2   -0.01    0.12
 -12 -10   2    1.96    0.12
 -12 -10   2    1.87    0.11
  12  10  -2    1.76    0.27
 -11 -10   2    1.18    0.12
 -11 -10   2    1.21    0.10
  11  10  -2    0.80    0.18
 -10 -10   2   18.08    0.49
 -10 -10   2   17.51    0.53
  10 -10  -2   18.86    0.97
  10  10  -2   18.11    0.82
  10  10  -2   16.70    0.56
  10  10  -2   16.98    0.56
  -9 -10   2    5.91    0.22
  -9 -10   2    5.11    0.21
   9  10  -2    5.28    0.24
   9  10  -2    5.09    0.21
   9  10  -2    4.94    0.24
  -8 -10   2    6.04    0.23
   8  10  -2    6.33    0.26
   8  10  -2    6.28    0.25
   8  10  -2    6.48    0.27
  -7 -10   2    2.93    0.14
  -7  10   2    3.04    0.13
   7  10  -2    2.70    0.16
   7  10  -2    2.77    0.17
   7  10  -2    2.87    0.17
   6 -10  -2    8.87    0.26
  -6 -10   2    8.37    0.28
   6  10  -2    9.07    0.33
   6  10  -2    8.42    0.30
  -6  10   2    8.87    0.28
   6  10  -2    8.25    0.31
   5 -10  -2   13.05    0.36
   5 -10  -2   12.95    0.38
  -5  10   2   13.36    0.38
  -5  10   2   12.54    0.34
   4 -10  -2    5.36    0.19
   4 -10  -2    5.65    0.20
   4  10  -2    5.13    0.18
  -4  10   2    5.24    0.17
  -4  10   2    5.54    0.19
  -3 -10   2    0.26    0.05
   3 -10  -2    0.22    0.06
   3 -10  -2    0.32    0.06
  -3  10   2    0.21    0.05
   3  10  -2    0.19    0.05
  -2 -10   2   32.75    0.71
   2 -10  -2   33.16    0.90
   2 -10  -2   31.91    0.69
  -2 -10   2   32.10    0.91
   2 -10  -2   31.92    0.79
  -2 -10   2   32.84    0.79
   2  10  -2   32.66    0.89
  -2  10   2   33.23    0.89
  -2  10   2   32.02    0.75
   2  10  -2   32.03    0.76
   1 -10  -2   12.85    0.40
  -1 -10   2   13.16    0.31
   1 -10  -2   12.84    0.30
  -1 -10   2   12.69    0.40
  -1 -10   2   13.11    0.35
   1 -10  -2   13.16    0.35
  -1  10   2   13.11    0.38
   1  10  -2   12.58    0.33
  -1  10   2   12.49    0.32
   1  10  -2   12.90    0.38
  -1  10   2   12.45    0.31
   0 -10  -2    8.26    0.25
   0 -10   2    8.82    0.29
   0 -10  -2    8.33    0.25
   0 -10   2    8.72    0.22
   0 -10   2    8.66    0.25
   0 -10  -2    8.71    0.22
   0 -10  -2    8.56    0.29
   0  10  -2    8.88    0.27
   0  10   2    8.89    0.27
   0  10   2    8.35    0.22
   0  10  -2    8.42    0.23
   0  10   2    8.82    0.24
  -1 -10  -2   47.66    1.15
   1 -10   2   49.27    1.31
  -1 -10  -2   49.05    1.02
  -1 -10  -2   47.15    1.32
   1 -10   2   47.32    1.15
   1 -10   2   48.81    1.01
  -1  10  -2   47.81    1.07
   1  10   2   48.74    1.30
   1  10   2   47.16    1.06
  -1  10  -2   48.68    1.09
   1  10   2   48.30    1.09
  -1  10  -2   49.84    1.30
  -2 -10  -2    2.98    0.12
   2 -10   2    3.09    0.13
   2 -10   2    3.11    0.10
   2 -10   2    3.19    0.14
   2 -10   2    3.07    0.12
  -2  10  -2    3.07    0.11
  -2  10  -2    3.15    0.13
  -2  10  -2    3.34    0.12
   2  10   2    3.00    0.12
   3 -10   2    1.87    0.11
   3 -10   2    1.93    0.10
  -3 -10  -2    1.87    0.10
   3 -10   2    1.93    0.07
  -3  10  -2    1.95    0.10
  -3  10  -2    1.83    0.09
   3  10   2    1.93    0.10
   4 -10   2   13.08    0.36
  -4 -10  -2   12.76    0.34
   4 -10   2   12.81    0.36
   4 -10   2   12.90    0.27
   4  10   2   12.27    0.32
   4  10   2   12.50    0.41
   4  10   2   12.36    0.39
  -4  10  -2   12.06    0.33
  -4  10  -2   12.93    0.37
   4  10   2   12.63    0.34
   5 -10   2    2.21    0.12
   5  10   2    2.48    0.16
  -5  10  -2    2.15    0.10
   5  10   2    2.23    0.14
  -5  10  -2    2.24    0.10
   5  10   2    2.20    0.11
  -6 -10  -2    0.01    0.05
   6  10   2   -0.03    0.07
   6  10   2   -0.04    0.07
   6  10   2   -0.03    0.06
  -6  10  -2    0.04    0.04
  -7 -10  -2    0.02    0.05
   7  10   2   -0.01    0.06
   7  10   2    0.07    0.09
  -7  10  -2    0.04    0.04
   7  10   2   -0.02    0.08
   8 -10   2   -0.11    0.15
  -8 -10  -2    0.04    0.06
  -8 -10  -2   -0.11    0.06
   8  10   2    0.01    0.06
   8  10   2    0.10    0.10
   8  10   2   -0.01    0.12
  -8  10  -2    0.10    0.04
   8  10   2    0.01    0.08
   9 -10   2   -0.05    0.15
  -9 -10  -2   -0.01    0.06
  -9 -10  -2   -0.02    0.06
   9  10   2    0.07    0.14
   9  10   2   -0.01    0.07
   9  10   2    0.00    0.10
 -10 -10  -2    1.05    0.10
 -10 -10  -2    1.02    0.12
  10  10   2    1.14    0.14
  10  10   2    0.98    0.19
  10  10   2    0.98    0.11
 -11 -10  -2    0.28    0.06
 -11 -10  -2    0.27    0.07
  11  10   2    0.36    0.11
  11  10   2    0.30    0.15
 -12 -10  -2    0.05    0.06
 -12 -10  -2    0.07    0.05
  12  10   2    0.03    0.12
 -13 -10  -2    0.47    0.06
 -13 -10  -2    0.40    0.06
  13  10   2    0.32    0.13
 -13 -11   2    0.13    0.05
 -13 -11   2    0.25    0.04
  13  11  -2    0.06    0.12
 -12 -11   2   -0.01    0.06
 -12 -11   2    0.01    0.05
  12  11  -2   -0.04    0.12
 -11 -11   2    1.85    0.12
 -11 -11   2    2.18    0.13
  11 -11  -2    2.50    0.29
  11  11  -2    2.46    0.29
 -10 -11   2    4.73    0.19
  10 -11  -2    3.58    0.39
 -10 -11   2    4.80    0.19
  10  11  -2    4.59    0.22
  10  11  -2    4.14    0.36
  -9 -11   2    0.65    0.08
  -9 -11   2    0.61    0.08
   9 -11  -2    0.67    0.21
   9  11  -2    0.55    0.08
   9  11  -2    0.81    0.17
   9  11  -2    0.49    0.10
  -8 -11   2   20.50    0.62
   8 -11  -2   23.63    1.14
  -8 -11   2   21.77    0.58
   8  11  -2   20.61    0.67
   8  11  -2   20.86    0.66
  -7 -11   2    0.21    0.06
  -7 -11   2    0.05    0.06
   7 -11  -2    0.06    0.16
   7  11  -2    0.18    0.08
   7  11  -2    0.14    0.09
  -7  11   2    0.26    0.06
   6 -11  -2    2.18    0.10
  -6 -11   2    2.16    0.11
   6  11  -2    2.20    0.16
  -6  11   2    2.29    0.12
   6  11  -2    2.05    0.15
   5 -11  -2    5.05    0.18
   5 -11  -2    4.89    0.19
  -5  11   2    4.95    0.18
   4 -11  -2    2.37    0.13
   4 -11  -2    2.55    0.13
  -4  11   2    2.54    0.12
   4  11  -2    2.46    0.12
  -4  11   2    2.48    0.12
  -3 -11   2   10.38    0.30
   3 -11  -2   10.72    0.33
   3 -11  -2   10.35    0.30
   3  11  -2   10.04    0.29
  -3  11   2   10.58    0.32
  -3  11   2   10.19    0.28
   2 -11  -2   27.07    0.61
  -2 -11   2   27.48    0.62
   2 -11  -2   27.90    0.78
  -2 -11   2   27.91    0.80
  -2 -11   2   28.11    0.69
   2 -11  -2   27.48    0.70
  -2  11   2   27.13    0.65
  -2  11   2   28.96    0.77
   2  11  -2   27.83    0.66
   1 -11  -2    0.30    0.06
   1 -11  -2    0.31    0.05
  -1 -11   2    0.31    0.07
  -1 -11   2    0.27    0.06
   1 -11  -2    0.22    0.06
  -1 -11   2    0.38    0.06
   1  11  -2    0.29    0.05
  -1  11   2    0.22    0.05
  -1  11   2    0.24    0.05
   1  11  -2    0.35    0.06
   0 -11   2    3.91    0.15
   0 -11  -2    3.71    0.17
   0 -11  -2    3.63    0.14
   0 -11   2    4.02    0.17
   0 -11  -2    3.70    0.13
   0 -11   2    3.59    0.15
   0 -11   2    3.70    0.13
   0  11  -2    3.92    0.15
   0  11  -2    3.69    0.13
   0  11   2    3.84    0.15
   0  11   2    3.71    0.13
   1 -11   2   13.11    0.31
  -1 -11  -2   13.00    0.42
   1 -11   2   13.61    0.41
   1 -11   2   13.42    0.37
  -1 -11  -2   13.45    0.36
  -1 -11  -2   13.41    0.33
   1 -11   2   12.39    0.37
  -1  11  -2   13.49    0.39
   1  11   2   13.13    0.34
  -1  11  -2   13.28    0.34
   2 -11   2   10.71    0.33
   2 -11   2   10.17    0.25
   2 -11   2   10.26    0.30
  -2 -11  -2   10.38    0.30
  -2  11  -2   10.77    0.32
   2  11   2    9.92    0.28
  -2  11  -2   10.02    0.27
  -3 -11  -2    0.59    0.07
   3 -11   2    0.74    0.08
   3 -11   2    0.65    0.08
  -3  11  -2    0.68    0.07
   3  11   2    0.67    0.07
  -3  11  -2    0.70    0.06
   3  11   2    0.61    0.08
   4 -11   2    0.30    0.06
   4 -11   2    0.42    0.05
  -4 -11  -2    0.27    0.06
   4  11   2    0.36    0.07
  -4  11  -2    0.36    0.06
   4  11   2    0.29    0.06
  -4  11  -2    0.34    0.05
  -5 -11  -2    0.15    0.05
  -5  11  -2    0.10    0.04
   5  11   2    0.15    0.07
   5  11   2    0.11    0.08
  -6 -11  -2    0.47    0.06
   6  11   2    0.42    0.10
   6  11   2    0.44    0.09
  -6  11  -2    0.50    0.06
   6  11   2    0.38    0.08
  -7 -11  -2    0.44    0.07
  -7 -11  -2    0.35    0.07
   7 -11   2    0.50    0.19
   7  11   2    0.50    0.10
   7  11   2    0.39    0.08
   7  11   2    0.49    0.10
  -7  11  -2    0.53    0.06
  -8 -11  -2    0.78    0.09
  -8 -11  -2    1.15    0.10
   8  11   2    1.07    0.12
   8  11   2    1.33    0.14
  -8  11  -2    1.26    0.08
   8  11   2    1.00    0.12
  -9 -11  -2    1.15    0.12
  -9 -11  -2    1.19    0.10
   9 -11   2    0.98    0.22
   9  11   2    1.02    0.18
   9  11   2    1.33    0.15
   9  11   2    1.24    0.13
 -10 -11  -2    0.32    0.07
 -10 -11  -2    0.32    0.07
  10 -11   2    0.40    0.17
  10  11   2    0.17    0.11
  10  11   2    0.22    0.08
 -11 -11  -2    1.11    0.12
 -11 -11  -2    1.24    0.10
  11  11   2    0.92    0.17
 -12 -11  -2    2.37    0.13
 -12 -11  -2    2.37    0.12
  12  11   2    1.92    0.25
 -13 -11  -2    0.19    0.05
 -13 -11  -2    0.25    0.05
  13  11   2    0.20    0.12
 -12 -12   2    0.13    0.05
 -12 -12   2    0.20    0.06
  12  12  -2    0.13    0.12
  11 -12  -2    0.54    0.17
 -11 -12   2    0.77    0.08
 -11 -12   2    0.75    0.08
  11  12  -2    0.62    0.15
  10 -12  -2    0.02    0.16
 -10 -12   2    0.09    0.07
 -10 -12   2    0.04    0.06
  10  12  -2    0.13    0.13
  -9 -12   2    0.30    0.07
  -9 -12   2    0.52    0.08
   9 -12  -2    0.81    0.22
   9  12  -2    0.24    0.10
   9  12  -2    0.70    0.16
   9  12  -2    0.28    0.07
   8 -12  -2    0.05    0.17
  -8 -12   2    0.51    0.07
  -8 -12   2    0.29    0.07
   8  12  -2    0.47    0.10
   8  12  -2    0.40    0.08
  -7 -12   2    2.09    0.12
   7 -12  -2    2.41    0.39
  -7 -12   2    2.49    0.14
   7  12  -2    2.14    0.17
  -7  12   2    2.34    0.13
   7  12  -2    2.22    0.17
  -6 -12   2    0.42    0.06
  -6 -12   2    0.40    0.07
   6 -12  -2    0.35    0.05
   6  12  -2    0.29    0.08
  -6  12   2    0.34    0.07
   5 -12  -2    4.58    0.18
  -5  12   2    4.62    0.18
   4 -12  -2   10.00    0.32
  -4  12   2    9.43    0.31
  -3 -12   2    3.79    0.15
   3 -12  -2    3.42    0.16
   3 -12  -2    3.71    0.17
  -3  12   2    3.67    0.15
  -2 -12   2   20.65    0.63
   2 -12  -2   21.57    0.62
  -2 -12   2   21.66    0.55
   2 -12  -2   20.33    0.55
  -2  12   2   19.91    0.51
  -2  12   2   21.87    0.60
   2  12  -2   20.77    0.52
  -1 -12   2    0.12    0.07
  -1 -12   2    0.14    0.05
   1 -12  -2    0.20    0.07
   1 -12  -2    0.21    0.06
  -1 -12   2    0.22    0.06
  -1 -12   2    0.22    0.06
   1 -12  -2    0.22    0.06
  -1  12   2    0.14    0.05
   1  12  -2    0.16    0.06
   1  12  -2    0.16    0.06
  -1  12   2    0.19    0.05
   0 -12  -2    4.47    0.15
   0 -12   2    4.05    0.17
   0 -12   2    4.43    0.17
   0 -12   2    4.38    0.19
   0 -12  -2    4.26    0.17
   0 -12  -2    4.33    0.19
   0 -12   2    4.36    0.15
   0  12  -2    4.42    0.17
   0  12   2    3.97    0.15
   0  12  -2    4.43    0.16
   0  12   2    4.45    0.17
   1 -12   2    2.14    0.12
  -1 -12  -2    2.28    0.11
   1 -12   2    2.13    0.12
   1 -12   2    2.28    0.14
  -1 -12  -2    2.24    0.11
  -1 -12  -2    2.28    0.15
  -1  12  -2    2.44    0.12
   1  12   2    2.21    0.11
  -1  12  -2    2.08    0.10
   2 -12   2    0.04    0.06
   2 -12   2    0.05    0.05
  -2 -12  -2    0.02    0.05
   2  12   2    0.00    0.05
  -2  12  -2    0.03    0.05
  -2  12  -2    0.04    0.04
   3 -12   2    0.13    0.06
  -3 -12  -2    0.23    0.06
   3  12   2    0.23    0.06
   3  12   2    0.30    0.07
  -3  12  -2    0.22    0.05
   4 -12   2    3.25    0.13
  -4 -12  -2    2.94    0.13
  -4  12  -2    3.18    0.14
   4  12   2    2.93    0.16
  -5 -12  -2    0.27    0.06
   5  12   2    0.34    0.08
   5  12   2    0.26    0.08
  -5  12  -2    0.31    0.05
  -6 -12  -2    3.37    0.15
  -6 -12  -2    3.30    0.15
   6 -12   2    3.27    0.37
  -6  12  -2    3.41    0.14
   6  12   2    3.31    0.18
   6  12   2    3.42    0.19
   6  12   2    3.58    0.21
  -7 -12  -2    0.09    0.07
   7 -12   2    0.19    0.18
  -7 -12  -2    0.22    0.06
   7  12   2    0.14    0.08
  -7  12  -2    0.32    0.06
   7  12   2    0.20    0.10
   7  12   2    0.31    0.10
  -8 -12  -2    0.68    0.08
  -8 -12  -2    0.87    0.10
  -8  12  -2    0.85    0.08
   8  12   2    0.76    0.09
   8  12   2    0.94    0.13
   8  12   2    0.83    0.12
   9 -12   2    3.04    0.37
  -9 -12  -2    2.17    0.13
  -9 -12  -2    2.30    0.14
   9  12   2    2.21    0.19
   9  12   2    2.29    0.11
 -10 -12  -2    3.53    0.15
  10 -12   2    2.74    0.32
 -10 -12  -2    3.40    0.16
  10  12   2    3.20    0.34
  10  12   2    3.27    0.20
 -11 -12  -2    0.68    0.08
 -11 -12  -2    0.77    0.09
  11  12   2    0.72    0.15
 -12 -12  -2    0.05    0.05
 -12 -12  -2    0.06    0.06
  12  12   2    0.04    0.12
 -12 -13   2    3.12    0.12
  12  13  -2    2.78    0.26
 -11 -13   2    0.32    0.07
  11 -13  -2    0.40    0.16
  11  13  -2    0.31    0.13
  10 -13  -2    1.10    0.23
 -10 -13   2    1.08    0.09
 -10 -13   2    1.03    0.12
  10  13  -2    0.98    0.17
  -9 -13   2    3.59    0.15
   9 -13  -2    3.48    0.38
  -9 -13   2    3.66    0.17
   9  13  -2    3.66    0.17
   9  13  -2    3.25    0.20
   8 -13  -2    1.73    0.32
  -8 -13   2    1.88    0.12
  -8 -13   2    1.69    0.13
   8  13  -2    1.82    0.15
  -7 -13   2    2.26    0.13
  -7 -13   2    1.91    0.11
   7 -13  -2    2.51    0.41
   7  13  -2    1.84    0.16
  -7  13   2    1.96    0.12
   6 -13  -2    0.28    0.18
  -6 -13   2    0.42    0.07
  -6  13   2    0.49    0.07
   6  13  -2    0.44    0.09
   5 -13  -2    1.10    0.10
  -5  13   2    1.11    0.10
   4 -13  -2    0.99    0.10
  -4  13   2    1.02    0.10
   3 -13  -2    1.48    0.11
   3 -13  -2    1.58    0.12
  -3  13   2    1.45    0.10
  -2 -13   2   11.55    0.40
   2 -13  -2   11.04    0.37
   2 -13  -2   12.17    0.38
  -2  13   2   11.74    0.37
  -1 -13   2    0.02    0.06
   1 -13  -2   -0.02    0.06
  -1 -13   2    0.02    0.05
   1  13  -2    0.01    0.05
  -1  13   2   -0.04    0.05
   0 -13   2    0.05    0.07
   0 -13   2    0.01    0.05
   0 -13  -2    0.00    0.07
   0  13   2    0.07    0.05
   0  13  -2    0.02    0.05
  -1 -13  -2    6.73    0.27
   1 -13   2    6.78    0.25
  -1  13  -2    6.48    0.23
   2 -13   2    5.65    0.22
   2 -13   2    5.04    0.19
  -2  13  -2    5.58    0.20
   3 -13   2    2.47    0.13
   3  13   2    2.30    0.15
  -3  13  -2    2.49    0.12
   4 -13   2    3.18    0.14
   4  13   2    3.20    0.18
  -4  13  -2    3.20    0.14
  -5 -13  -2    0.01    0.05
  -5 -13  -2    0.04    0.06
  -5  13  -2   -0.01    0.05
   5  13   2    0.05    0.08
   5  13   2    0.02    0.07
  -6 -13  -2    0.42    0.08
  -6 -13  -2    0.70    0.08
   6  13   2    0.67    0.12
   6  13   2    0.59    0.09
  -6  13  -2    0.65    0.07
   6  13   2    0.72    0.11
  -7 -13  -2    4.98    0.19
   7 -13   2    5.43    0.47
  -7 -13  -2    4.71    0.19
   7  13   2    4.67    0.24
   7  13   2    4.87    0.25
   7  13   2    4.73    0.22
  -7  13  -2    4.55    0.18
  -8 -13  -2    0.65    0.09
  -8 -13  -2    0.69    0.08
   8 -13   2    0.43    0.20
   8  13   2    0.58    0.11
   8  13   2    0.69    0.12
   8  13   2    0.69    0.09
  -9 -13  -2    0.61    0.08
   9 -13   2    0.41    0.19
  -9 -13  -2    0.50    0.08
   9  13   2    0.69    0.12
   9  13   2    0.66    0.08
 -10 -13  -2    1.39    0.10
  10 -13   2    1.29    0.25
 -10 -13  -2    1.44    0.12
 -11 -13  -2    0.13    0.05
 -11 -13  -2    0.24    0.06
  11  13   2    0.35    0.13
 -12 -13  -2    0.01    0.05
 -12 -13  -2    0.02    0.04
  12  13   2   -0.04    0.11
 -11 -14   2    1.98    0.10
  11 -14  -2    1.48    0.23
 -10 -14   2    0.05    0.06
  10 -14  -2    0.03    0.15
   9 -14  -2   -0.01    0.15
  -9 -14   2    0.00    0.06
   9  14  -2    0.01    0.07
  -8 -14   2    0.00    0.06
   8 -14  -2    0.00    0.17
   8  14  -2    0.01    0.07
   7 -14  -2   -0.01    0.17
  -7 -14   2    0.00    0.06
   7  14  -2    0.01    0.08
  -7  14   2    0.06    0.06
   6 -14  -2    2.62    0.39
  -6 -14   2    2.58    0.13
   6  14  -2    2.47    0.18
  -6  14   2    2.75    0.14
   5 -14  -2    0.86    0.10
   5 -14  -2    1.13    0.23
  -5  14   2    0.81    0.10
   4 -14  -2    2.43    0.14
  -4  14   2    2.33    0.13
   3 -14  -2    2.15    0.12
  -3 -14   2    2.03    0.16
   3 -14  -2    2.16    0.14
  -3  14   2    2.14    0.13
   2 -14  -2    2.01    0.14
  -2 -14   2    1.92    0.15
  -2 -14   2    1.99    0.15
   2 -14  -2    2.02    0.13
  -2  14   2    1.97    0.12
  -1 -14   2    2.00    0.13
   1 -14  -2    2.10    0.14
  -1 -14   2    2.08    0.15
  -1 -14   2    1.91    0.14
   1 -14  -2    1.89    0.14
  -1  14   2    2.07    0.13
   0 -14   2    0.22    0.07
   0 -14  -2    0.21    0.08
   0 -14   2    0.20    0.08
   0 -14  -2    0.13    0.07
   0 -14   2    0.22    0.06
   0  14  -2    0.21    0.06
   1 -14   2    8.32    0.29
  -1 -14  -2    8.05    0.31
  -1 -14  -2    8.50    0.32
   1 -14   2    8.65    0.31
  -1  14  -2    8.76    0.29
   2 -14   2    0.14    0.07
   2 -14   2    0.13    0.05
  -2  14  -2    0.13    0.06
   3 -14   2    0.95    0.10
  -3  14  -2    1.08    0.09
   3  14   2    0.82    0.10
   4 -14   2    4.93    0.18
   4 -14   2    4.68    0.43
   4  14   2    4.77    0.22
  -4  14  -2    4.82    0.19
  -5 -14  -2    1.02    0.10
   5 -14   2    0.88    0.23
   5  14   2    1.11    0.12
   5  14   2    1.16    0.14
  -5  14  -2    1.15    0.09
  -6 -14  -2    5.50    0.21
  -6 -14  -2    6.29    0.22
   6  14   2    6.08    0.26
   6  14   2    6.23    0.27
  -6  14  -2    6.28    0.22
   7 -14   2   26.67    1.44
  -7 -14  -2   28.80    0.74
  -7 -14  -2   29.01    0.81
   7  14   2   28.86    0.84
   7  14   2   29.20    0.88
   7  14   2   29.97    0.87
  -8 -14  -2    5.54    0.20
  -8 -14  -2    4.81    0.19
   8  14   2    4.92    0.24
   8  14   2    5.14    0.22
  -9 -14  -2    0.33    0.07
  -9 -14  -2    0.31    0.07
   9 -14   2    0.13    0.17
   9  14   2    0.29    0.05
  10 -14   2    2.08    0.28
 -10 -14  -2    2.42    0.12
 -10 -14  -2    2.63    0.13
  11 -14   2    1.80    0.23
 -11 -14  -2    1.67    0.10
  11 -15  -2    0.02    0.13
  10 -15  -2   -0.01    0.14
   9 -15  -2    0.10    0.17
   9  15  -2    0.09    0.07
   8 -15  -2    0.09    0.17
   8  15  -2    0.15    0.08
   7 -15  -2    0.01    0.16
   7  15  -2   -0.02    0.08
   6 -15  -2    0.62    0.22
  -6  15   2    0.64    0.09
   6  15  -2    0.58    0.10
   5 -15  -2    6.45    0.55
   5 -15  -2    8.07    0.26
  -5  15   2    7.68    0.27
   4 -15  -2    4.98    0.21
   4 -15  -2    3.99    0.43
  -4  15   2    5.00    0.20
   3 -15  -2    1.52    0.10
   3 -15  -2    1.59    0.26
   3 -15  -2    1.65    0.13
  -3 -15   2    1.48    0.16
  -3  15   2    1.59    0.12
   3  15  -2    1.44    0.11
  -2 -15   2    0.14    0.08
   2 -15  -2    0.06    0.06
  -2 -15   2    0.16    0.09
   2 -15  -2    0.09    0.08
  -2  15   2    0.13    0.07
   2  15  -2    0.13    0.06
  -1 -15   2    3.59    0.20
  -1 -15   2    3.33    0.18
   1 -15  -2    3.31    0.18
   1 -15  -2    3.49    0.19
   0 -15  -2   -0.04    0.08
   0 -15   2    0.06    0.07
   0 -15  -2    0.02    0.08
   0 -15   2    0.05    0.08
   0  15  -2    0.04    0.06
  -1 -15  -2   15.29    0.51
  -1 -15  -2   15.75    0.52
   1 -15   2   15.93    0.50
   1 -15   2   15.46    0.48
  -1  15  -2   15.65    0.48
   2 -15   2    1.89    0.14
   2 -15   2    1.84    0.09
  -2 -15  -2    1.71    0.16
  -2  15  -2    1.86    0.12
   2  15   2    1.98    0.12
   3 -15   2    0.03    0.17
   3 -15   2    0.02    0.07
  -3  15  -2    0.06    0.06
   4 -15   2    9.39    0.29
   4 -15   2    8.57    0.61
  -4  15  -2    8.99    0.31
   5 -15   2    0.63    0.22
  -5 -15  -2    0.39    0.07
  -5  15  -2    0.37    0.07
   5  15   2    0.36    0.10
   6 -15   2    0.26    0.20
  -6 -15  -2    0.44    0.07
   6  15   2    0.45    0.10
  -6  15  -2    0.50    0.07
   7 -15   2    1.29    0.27
  -7 -15  -2    1.87    0.12
   7  15   2    2.21    0.16
  -8 -15  -2    1.69    0.12
   8 -15   2    1.91    0.34
   8  15   2    1.75    0.14
   9 -15   2    1.96    0.36
  -9 -15  -2    1.63    0.11
 -10 -15  -2    1.86    0.11
  10 -15   2    1.67    0.25
  11 -15   2   -0.03    0.11
 -11 -15  -2    0.05    0.05
  10 -16  -2    0.96    0.19
   9 -16  -2   -0.05    0.15
   9  16  -2    0.03    0.06
   8 -16  -2    0.07    0.17
   8  16  -2    0.20    0.08
   7 -16  -2    0.19    0.18
   7  16  -2    0.14    0.09
   6 -16  -2    8.19    0.63
   6  16  -2    8.05    0.33
   5 -16  -2    2.08    0.12
  -5  16   2    2.01    0.13
  -4 -16   2    0.06    0.09
   4 -16  -2    0.10    0.08
   4 -16  -2    0.21    0.18
  -4  16   2    0.05    0.07
   3 -16  -2    1.44    0.13
  -3 -16   2    1.27    0.15
   3 -16  -2    1.81    0.28
  -3  16   2    1.28    0.11
   3  16  -2    1.34    0.11
  -2 -16   2    3.63    0.21
   2 -16  -2    4.63    0.42
   2 -16  -2    3.58    0.18
   2 -16  -2    3.67    0.20
  -2 -16   2    3.77    0.21
  -2  16   2    3.83    0.18
  -2  16   2    3.71    0.18
   2  16  -2    3.91    0.16
  -1 -16   2    8.97    0.34
  -1 -16   2    8.95    0.32
   1 -16  -2    8.76    0.34
   1 -16  -2    8.60    0.32
   1  16  -2    8.82    0.27
  -1  16   2    8.67    0.28
   0 -16   2    1.38    0.14
   0 -16   2    1.58    0.15
   0 -16  -2    1.47    0.15
   0 -16  -2    1.60    0.16
   0  16   2    1.28    0.13
   0  16  -2    1.39    0.13
  -1 -16  -2    1.05    0.13
   1 -16   2    0.95    0.23
  -1 -16  -2    1.25    0.15
   1 -16   2    1.24    0.12
   1 -16   2    0.94    0.12
   1  16   2    1.14    0.11
  -1  16  -2    1.20    0.12
  -1  16  -2    1.00    0.11
   2 -16   2   10.18    0.34
  -2 -16  -2   10.00    0.37
   2  16   2    9.06    0.28
  -2  16  -2    9.63    0.33
   3 -16   2    2.27    0.36
  -3 -16  -2    2.46    0.18
   3 -16   2    2.34    0.14
  -3  16  -2    2.29    0.14
   4 -16   2   13.76    0.40
   4 -16   2   13.07    0.80
  -4  16  -2   13.37    0.43
   5 -16   2    4.40    0.44
   5  16   2    4.22    0.22
  -5  16  -2    4.00    0.18
   6 -16   2    0.61    0.23
   7 -16   2    0.12    0.19
   7  16   2    0.15    0.08
   8  16   2    0.43    0.08
   9 -16   2    2.67    0.30
  10 -16   2    1.88    0.24
  10 -17  -2    0.39    0.15
   9 -17  -2   -0.05    0.14
   9  17  -2   -0.01    0.05
   8 -17  -2   -0.07    0.15
   8  17  -2    0.00    0.07
   7 -17  -2    0.53    0.20
   7  17  -2    0.90    0.11
   6 -17  -2    0.12    0.18
   6  17  -2    0.06    0.09
  -5 -17   2   14.44    0.51
   5 -17  -2   14.16    0.43
   5 -17  -2   16.81    0.91
   4 -17  -2    1.42    0.27
  -4 -17   2    1.98    0.18
   4 -17  -2    2.10    0.14
   3 -17  -2    0.56    0.10
   3 -17  -2    0.60    0.22
  -3 -17   2    0.56    0.11
  -3  17   2    0.60    0.09
   3  17  -2    0.43    0.07
  -3  17   2    0.43    0.08
  -2 -17   2    0.11    0.10
   2 -17  -2    0.09    0.09
  -2 -17   2    0.11    0.08
   2 -17  -2   -0.02    0.06
  -2  17   2    0.08    0.07
   2  17  -2    0.15    0.06
   1 -17  -2    3.66    0.21
   1 -17  -2    3.73    0.19
  -1 -17   2    3.88    0.21
  -1 -17   2    3.90    0.20
   1  17  -2    3.69    0.17
  -1  17   2    3.53    0.17
   0 -17   2    1.61    0.16
   0 -17   2    1.38    0.14
   0 -17  -2    1.42    0.16
   0 -17  -2    1.54    0.15
   0  17   2    1.82    0.13
   0  17  -2    1.97    0.14
  -1 -17  -2   14.69    0.52
  -1 -17  -2   15.34    0.50
   1 -17   2   15.34    0.46
   1 -17   2   14.65    0.49
  -1  17  -2   15.07    0.42
   1  17   2   14.82    0.41
   2 -17   2    0.05    0.09
   2 -17   2    0.21    0.20
  -2 -17  -2    0.19    0.10
  -2  17  -2    0.07    0.07
   2  17   2    0.09    0.06
   3 -17   2   27.14    1.34
   3 -17   2   25.67    0.74
  -3 -17  -2   25.46    0.81
   4 -17   2    0.07    0.19
   5 -17   2    3.65    0.41
   5  17   2    2.94    0.20
   6 -17   2    4.00    0.42
   6  17   2    3.60    0.20
   7 -17   2    2.67    0.36
   7  17   2    2.06    0.16
   8 -17   2    0.64    0.20
   8  17   2    0.56    0.08
   9 -17   2    3.19    0.31
  10 -17   2    0.29    0.13
   9 -18  -2   -0.06    0.13
   8 -18  -2    0.02    0.15
   8  18  -2   -0.02    0.07
   7 -18  -2    0.24    0.17
   7  18  -2    0.23    0.09
   6 -18  -2    0.31    0.19
  -6 -18   2    0.07    0.10
   6  18  -2    0.25    0.10
   5 -18  -2    7.03    0.50
  -5 -18   2    5.99    0.28
   4 -18  -2    1.67    0.30
   4 -18  -2    1.77    0.13
  -4 -18   2    1.81    0.16
  -4  18   2    1.68    0.13
   3 -18  -2    0.69    0.10
  -3 -18   2    0.77    0.11
   3 -18  -2    1.25    0.26
   3  18  -2    0.93    0.09
  -3  18   2    0.76    0.09
   2 -18  -2    1.62    0.15
  -2 -18   2    1.58    0.15
  -2 -18   2    1.59    0.16
  -2  18   2    1.66    0.13
   2  18  -2    1.82    0.12
   1 -18  -2    2.20    0.18
  -1 -18   2    2.30    0.16
   1 -18  -2    2.20    0.15
  -1 -18   2    2.24    0.18
  -1  18   2    2.37    0.14
   1  18  -2    2.46    0.14
   0 -18  -2   -0.06    0.09
   0 -18   2   -0.09    0.07
   0 -18  -2   -0.07    0.08
   0 -18   2   -0.08    0.09
   0  18  -2   -0.06    0.07
   0  18   2   -0.07    0.07
  -1 -18  -2    1.45    0.15
  -1 -18  -2    1.15    0.14
   1 -18   2    1.18    0.14
  -1  18  -2    1.18    0.13
   1  18   2    1.29    0.12
   2 -18   2    1.44    0.27
   2 -18   2    1.09    0.13
  -2 -18  -2    1.24    0.16
   2  18   2    1.20    0.11
  -2  18  -2    1.18    0.13
  -3 -18  -2    0.03    0.10
   3 -18   2    0.08    0.07
   3 -18   2    0.19    0.19
  -4 -18  -2    0.00    0.10
   4 -18   2   -0.09    0.18
   5 -18   2    3.60    0.42
   5  18   2    4.96    0.23
   6 -18   2    1.02    0.24
   6  18   2    1.16    0.14
   7 -18   2    2.10    0.34
   7  18   2    2.60    0.15
   8 -18   2    0.97    0.21
   8  18   2    1.53    0.11
   9 -18   2    0.37    0.15
   8 -19  -2    0.23    0.15
   8  19  -2    0.10    0.06
  -7 -19   2    0.79    0.11
   7 -19  -2    0.89    0.21
   7  19  -2    0.97    0.12
   6 -19  -2    0.93    0.22
  -6 -19   2    0.52    0.10
   6  19  -2    0.58    0.10
  -6  19   2    0.77    0.08
  -5 -19   2    1.45    0.15
  -5  19   2    1.55    0.12
   4 -19  -2    0.90    0.23
  -4 -19   2    1.45    0.15
  -4  19   2    1.19    0.12
   3 -19  -2    0.77    0.22
  -3 -19   2    1.18    0.14
  -3  19   2    0.84    0.09
  -2 -19   2    0.04    0.08
   2 -19  -2    0.08    0.09
  -2 -19   2    0.13    0.10
  -2  19   2    0.01    0.07
   2  19  -2    0.02    0.06
   1 -19  -2    0.31    0.10
  -1 -19   2    0.27    0.10
  -1 -19   2    0.28    0.08
   1 -19  -2    0.29    0.06
  -1  19   2    0.27    0.07
   1  19  -2    0.27    0.07
   0 -19   2    1.39    0.14
   0 -19  -2    1.48    0.15
   0 -19   2    1.55    0.11
   0 -19  -2    1.52    0.14
   0  19   2    1.65    0.12
   0  19  -2    1.67    0.12
   1 -19   2    7.14    0.29
  -1 -19  -2    6.93    0.32
  -1 -19  -2    8.05    0.30
  -1  19  -2    7.66    0.25
   1  19   2    8.03    0.24
  -2 -19  -2    1.01    0.12
   2 -19   2    1.01    0.12
  -2  19  -2    1.28    0.12
  -3 -19  -2    0.82    0.11
   3 -19   2    1.10    0.24
  -3  19  -2    0.76    0.09
  -4 -19  -2    2.33    0.17
   4 -19   2    1.57    0.27
  -5 -19  -2    0.75    0.12
   5 -19   2    1.00    0.23
   5  19   2    0.79    0.11
   6 -19   2    0.94    0.23
   6  19   2    1.15    0.13
   7 -19   2    0.11    0.17
   7  19   2    0.89    0.11
   8 -19   2    1.88    0.24
   8  19   2    1.74    0.09
  -7 -20   2    1.05    0.12
   7 -20  -2    0.65    0.18
   7  20  -2    1.08    0.11
  -7  20   2    0.99    0.10
  -6 -20   2    1.02    0.13
   6 -20  -2    1.08    0.21
   6  20  -2    1.03    0.13
  -6  20   2    1.12    0.11
   5 -20  -2    0.03    0.16
  -5 -20   2    0.05    0.08
  -5  20   2    0.12    0.07
   4 -20  -2    2.13    0.29
  -4 -20   2    2.35    0.16
  -4  20   2    2.24    0.13
   3 -20  -2   -0.02    0.16
  -3 -20   2    0.05    0.08
  -3  20   2    0.03    0.07
  -2 -20   2    0.00    0.07
   2  20  -2    0.05    0.05
  -2  20   2   -0.01    0.07
  -1 -20   2   -0.01    0.06
  -1  20   2    0.01    0.07
   1  20  -2   -0.05    0.06
   0 -20  -2    0.33    0.07
   0  20  -2    0.29    0.07
   0  20   2    0.33    0.07
  -1 -20  -2    1.42    0.14
  -1  20  -2    1.25    0.12
   1  20   2    1.29    0.10
   2 -20   2    4.58    0.40
  -2 -20  -2    4.07    0.21
  -2  20  -2    4.13    0.17
  -3 -20  -2   -0.02    0.08
   3 -20   2    0.00    0.17
  -3  20  -2    0.00    0.06
  -4 -20  -2    3.85    0.20
   4 -20   2    3.61    0.38
  -4  20  -2    3.92    0.16
  -5 -20  -2    1.40    0.14
   5 -20   2    1.09    0.23
  -5  20  -2    1.38    0.11
   5  20   2    1.79    0.15
  -6 -20  -2    0.61    0.10
   6 -20   2    0.69    0.20
   6  20   2    0.71    0.09
   7 -20   2    0.32    0.15
   7  20   2    0.22    0.06
  -6 -21   2    0.16    0.07
   6 -21  -2    0.62    0.17
   6  21  -2    0.24    0.07
  -6  21   2    0.42    0.06
  -5 -21   2    0.45    0.08
   5 -21  -2    0.33    0.17
  -5  21   2    0.43    0.07
   5  21  -2    0.36    0.09
   4 -21  -2    0.15    0.16
  -4 -21   2    0.26    0.08
  -4  21   2    0.15    0.07
  -3 -21   2    0.00    0.07
  -3  21   2    0.02    0.06
  -2 -21   2    0.17    0.06
  -2  21   2    0.06    0.06
   1  21  -2    0.56    0.07
  -1  21   2    0.44    0.07
   0  21   2    0.14    0.06
   0  21  -2    0.06    0.06
  -1 -21  -2    2.18    0.13
  -1  21  -2    1.92    0.12
  -2 -21  -2    0.11    0.07
  -2  21  -2    0.04    0.06
   3 -21   2    0.61    0.19
  -3 -21  -2    0.66    0.09
  -3  21  -2    0.76    0.08
   4 -21   2    0.22    0.17
  -4 -21  -2    0.37    0.09
   4  21   2    0.24    0.09
  -4  21  -2    0.29    0.07
  -5 -21  -2    0.01    0.07
   5 -21   2   -0.03    0.14
  -5  21  -2    0.00    0.06
   5  21   2    0.01    0.07
  -6 -21  -2    0.96    0.11
   6 -21   2    0.71    0.17
   6  21   2    1.12    0.11
  -5 -22   2    0.10    0.05
   5 -22  -2    0.11    0.13
  -4 -22   2    0.04    0.05
  -4  22   2    0.04    0.06
  -3  22   2    0.01    0.06
  -2  22   2    0.22    0.06
  -1  22   2    0.06    0.05
   0  22  -2    0.27    0.06
  -1  22  -2    0.00    0.06
  -2  22  -2    1.90    0.11
  -3 -22  -2    0.19    0.06
  -3  22  -2    0.15    0.06
  -4 -22  -2    1.71    0.12
   4 -22   2    1.34    0.21
   4  22   2    1.67    0.13
   5 -22   2    0.00    0.12
  13   0  -3    5.87    0.38
  12   0  -3   -0.03    0.11
  12   0  -3   -0.06    0.08
  11   0  -3    0.05    0.08
  11   0  -3   -0.08    0.11
  10   0  -3   -0.02    0.07
   9   0  -3    4.90    0.17
   9   0  -3    4.87    0.22
   8   0  -3    0.00    0.06
   8   0  -3    0.05    0.04
   7   0  -3   15.62    0.36
   7   0  -3   16.44    0.49
   7   0  -3   17.03    0.47
   6   0  -3    0.03    0.04
   6   0  -3    0.03    0.05
   6   0  -3    0.04    0.03
   5   0  -3   80.80    2.12
   5   0  -3   83.54    1.94
   5   0  -3   78.64    1.95
   5   0  -3   82.42    2.17
  -5   0   3   82.53    1.77
   5   0  -3   84.23    1.77
  -5   0   3   84.64    1.95
   5   0  -3   81.76    1.68
   5   0  -3   83.77    1.68
   4   0  -3    0.02    0.02
  -4   0   3    0.02    0.03
   4   0  -3   -0.03    0.04
   4   0  -3    0.00    0.03
   4   0  -3    0.00    0.03
  -4   0   3    0.01    0.02
  -4   0   3    0.05    0.02
   4   0  -3    0.02    0.02
   4   0  -3   -0.02    0.03
  -4   0   3   -0.03    0.03
  -3   0   3   12.67    0.28
   3   0  -3   12.83    0.28
   3   0  -3   12.44    0.33
   3   0  -3   13.55    0.29
  -3   0   3   13.35    0.29
   3   0  -3   13.22    0.32
  -3   0   3   13.24    0.33
  -3   0   3   13.03    0.32
   3   0  -3   13.42    0.29
   2   0  -3    0.01    0.02
   2   0  -3    0.03    0.02
   2   0  -3    0.00    0.01
   2   0  -3    0.02    0.03
   2   0  -3    0.03    0.03
  -2   0   3    0.03    0.02
  -2   0   3    0.05    0.02
   2   0  -3    0.05    0.03
   2   0  -3    0.04    0.01
  -2   0   3   -0.02    0.03
  -2   0   3    0.04    0.03
  -2   0   3    0.06    0.03
  -2   0   3    0.05    0.01
   2   0  -3    0.01    0.02
  -1   0   3  982.88   22.31
   1   0  -3  973.12   19.89
  -1   0   3  959.50   21.04
   1   0  -3  992.51   21.09
  -1   0   3  947.36   19.87
   1   0  -3  972.95   23.12
   1   0  -3 1000.00   22.40
  -1   0   3  965.00   22.94
  -1   0   3  945.33   21.34
   1   0  -3  999.11   21.79
  -1   0   3  959.59   23.12
   1   0  -3  948.82   22.93
   1   0  -3  971.77   19.86
  -1   0   3  972.21   19.85
   0   0  -3    0.04    0.02
   0   0   3    0.03    0.01
   0   0   3    0.04    0.02
   0   0  -3    0.01    0.02
   0   0  -3    0.01    0.02
   0   0  -3    0.01    0.02
   0   0  -3    0.04    0.02
   0   0   3    0.02    0.01
   0   0   3    0.00    0.01
   0   0   3    0.03    0.01
   0   0  -3   -0.01    0.01
   0   0  -3    0.06    0.02
   0   0  -3    0.03    0.01
   0   0   3    0.02    0.02
   0   0   3    0.01    0.02
   1   0   3  163.51    3.67
   1   0   3  165.95    3.43
  -1   0  -3  167.30    4.42
  -1   0  -3  166.31    3.81
   1   0   3  167.89    3.64
   1   0   3  169.03    3.35
  -1   0  -3  162.92    3.42
  -1   0  -3  167.73    3.90
  -1   0  -3  165.98    3.57
  -1   0  -3  161.38    3.34
  -1   0  -3  169.28    3.68
  -1   0  -3  166.92    4.37
  -1   0  -3  165.68    3.90
  -2   0  -3    0.01    0.02
  -2   0  -3    0.11    0.03
   2   0   3    0.05    0.03
  -2   0  -3    0.00    0.02
  -2   0  -3    0.04    0.02
  -2   0  -3    0.02    0.02
  -2   0  -3    0.01    0.02
  -2   0  -3    0.07    0.03
  -2   0  -3    0.04    0.03
   2   0   3    0.04    0.02
   3   0   3   10.92    0.27
  -3   0  -3   10.62    0.28
  -3   0  -3   10.87    0.28
  -3   0  -3   11.22    0.27
   3   0   3   10.81    0.23
  -3   0  -3   10.50    0.23
   3   0   3   10.93    0.25
   3   0   3   10.85    0.28
  -3   0  -3   10.62    0.25
   3   0   3   10.95    0.23
  -3   0  -3   11.03    0.26
  -3   0  -3   11.12    0.27
  -4   0  -3    0.07    0.04
   4   0   3    0.02    0.02
  -4   0  -3    0.01    0.02
   4   0   3   -0.03    0.03
   4   0   3   -0.02    0.03
  -4   0  -3    0.00    0.02
   4   0   3    0.04    0.02
  -4   0  -3    0.02    0.03
   4   0   3    0.09    0.03
  -4   0  -3   -0.03    0.03
   4   0   3    0.02    0.01
  -5   0  -3   21.89    0.55
  -5   0  -3   22.61    0.53
   5   0   3   20.78    0.60
   5   0   3   20.71    0.58
  -5   0  -3   22.55    0.54
   5   0   3   22.16    0.54
   5   0   3   22.26    0.50
  -5   0  -3   21.84    0.51
   5   0   3   22.57    0.59
  -6   0  -3    0.01    0.03
   6   0   3    0.03    0.04
   6   0   3    0.02    0.05
  -6   0  -3   -0.04    0.03
   6   0   3   -0.01    0.04
   7   0   3   43.58    1.17
   8   0   3    0.03    0.07
   9   0   3    0.16    0.08
  10   0   3   -0.01    0.09
  10   0   3   -0.07    0.12
  11   0   3    0.20    0.10
  11   0   3    0.38    0.15
  12   0   3    0.04    0.10
  12   0   3   -0.02    0.12
  13   0   3    0.54    0.15
  14   0   3   -0.02    0.12
 -14  -1   3    1.92    0.10
  14   1  -3    1.93    0.23
  13   1  -3    0.07    0.12
  12  -1  -3    0.63    0.15
  12  -1  -3    0.65    0.11
  12   1  -3    0.50    0.11
  12   1  -3    0.47    0.15
  11  -1  -3    2.11    0.17
  11  -1  -3    1.42    0.23
  11   1  -3    2.06    0.17
  11   1  -3    1.37    0.23
  10  -1  -3    0.11    0.08
  10   1  -3    0.11    0.05
  10   1  -3    0.14    0.08
   9  -1  -3    0.13    0.04
   9  -1  -3    0.07    0.07
   9   1  -3    0.03    0.07
   9   1  -3    0.10    0.05
   8  -1  -3    5.83    0.20
   8  -1  -3    6.03    0.24
   8   1  -3    5.85    0.21
   8   1  -3    5.80    0.24
   7  -1  -3    0.30    0.05
   7  -1  -3    0.30    0.04
   7  -1  -3    0.25    0.06
   7   1  -3    0.27    0.06
   7   1  -3    0.28    0.04
   7   1  -3    0.40    0.06
   6  -1  -3    2.44    0.11
   6  -1  -3    2.29    0.13
   6  -1  -3    2.26    0.08
   6   1  -3    2.36    0.11
   6   1  -3    2.15    0.08
   6   1  -3    2.17    0.13
   5  -1  -3    5.72    0.18
   5  -1  -3    5.43    0.15
   5  -1  -3    5.63    0.14
   5  -1  -3    5.54    0.13
  -5  -1   3    5.65    0.14
   5  -1  -3    5.57    0.14
   5  -1  -3    5.11    0.17
  -5  -1   3    5.45    0.16
   5  -1  -3    5.79    0.20
   5   1  -3    5.57    0.14
  -5   1   3    5.49    0.15
   5   1  -3    5.23    0.17
   5   1  -3    5.77    0.14
   5   1  -3    5.45    0.19
   5   1  -3    5.36    0.15
   5   1  -3    5.66    0.20
  -4  -1   3   76.91    1.59
  -4  -1   3   77.47    1.68
  -4  -1   3   78.42    1.85
   4  -1  -3   74.93    1.85
   4  -1  -3   78.64    2.06
   4  -1  -3   79.64    1.69
   4  -1  -3   79.44    1.85
   4  -1  -3   81.49    1.59
  -4  -1   3   78.89    1.85
   4  -1  -3   78.75    1.59
   4   1  -3   79.81    1.85
  -4   1   3   77.51    1.59
  -4   1   3   80.79    1.85
   4   1  -3   75.50    2.06
   4   1  -3   79.96    1.68
   4   1  -3   77.91    1.59
  -4   1   3   79.45    1.69
   4   1  -3   78.36    1.59
   4   1  -3   75.58    1.85
  -4   1   3   78.41    1.85
   3  -1  -3   58.09    1.20
   3  -1  -3   59.71    1.20
   3  -1  -3   59.18    1.40
  -3  -1   3   58.97    1.39
  -3  -1   3   58.29    1.39
   3  -1  -3   58.54    1.36
   3  -1  -3   60.84    1.29
  -3  -1   3   57.73    1.20
   3  -1  -3   56.76    1.39
  -3  -1   3   59.26    1.27
   3   1  -3   59.06    1.20
   3   1  -3   60.36    1.20
  -3   1   3   59.10    1.35
   3   1  -3   60.12    1.27
  -3   1   3   58.86    1.28
   3   1  -3   57.30    1.42
  -3   1   3   59.09    1.20
   3   1  -3   59.44    1.39
  -3   1   3   58.40    1.40
   3   1  -3   57.00    1.39
  -3   1   3   59.83    1.39
  -2  -1   3   19.67    0.41
   2  -1  -3   20.12    0.47
  -2  -1   3   19.74    0.43
   2  -1  -3   19.22    0.48
   2  -1  -3   19.96    0.44
   2  -1  -3   18.62    0.48
   2  -1  -3   19.87    0.41
   2  -1  -3   19.67    0.41
  -2  -1   3   19.64    0.47
  -2  -1   3   19.71    0.47
   2  -1  -3   19.70    0.46
  -2  -1   3   19.38    0.41
   2   1  -3   19.84    0.47
  -2   1   3   19.59    0.41
  -2   1   3   19.52    0.41
   2   1  -3   19.01    0.48
   2   1  -3   19.55    0.43
  -2   1   3   19.61    0.47
  -2   1   3   19.39    0.44
   2   1  -3   19.60    0.41
  -2   1   3   19.95    0.44
   2   1  -3   19.62    0.41
  -2   1   3   19.49    0.45
  -2   1   3   19.89    0.48
   2   1  -3   18.89    0.46
   2   1  -3   20.07    0.46
   1  -1  -3   50.62    1.10
   1  -1  -3   51.16    1.03
  -1  -1   3   51.15    1.03
   1  -1  -3   51.32    1.10
  -1  -1   3   48.67    1.11
  -1  -1   3   50.71    1.20
   1  -1  -3   51.74    1.21
   1  -1  -3   48.43    1.23
   1  -1  -3   51.18    1.13
   1  -1  -3   50.96    1.19
  -1  -1   3   51.45    1.09
   1  -1  -3   50.54    1.03
  -1  -1   3   50.80    1.03
  -1  -1   3   50.36    1.19
  -1   1   3   49.77    1.16
   1   1  -3   52.13    1.09
   1   1  -3   51.12    1.16
  -1   1   3   51.45    1.03
   1   1  -3   50.37    1.03
   1   1  -3   50.57    1.11
   1   1  -3   48.30    1.16
  -1   1   3   50.91    1.21
  -1   1   3   50.68    1.03
   1   1  -3   50.95    1.20
   1   1  -3   51.04    1.03
   1   1  -3   50.04    1.19
  -1   1   3   50.37    1.13
  -1   1   3   51.18    1.19
   0  -1   3  132.36    2.64
   0  -1  -3  131.94    2.64
   0  -1  -3  130.95    2.99
   0  -1  -3  132.98    3.12
   0  -1  -3  124.50    3.15
   0  -1   3  132.63    2.80
   0  -1  -3  130.21    2.64
   0  -1  -3  133.04    2.90
   0  -1  -3  131.28    3.08
   0  -1   3  132.86    2.64
   0  -1   3  133.70    3.13
   0  -1   3  130.48    3.08
   0  -1   3  128.43    2.88
   0   1  -3  129.79    2.90
   0   1  -3  130.70    2.64
   0   1   3  131.61    2.64
   0   1   3  131.57    2.64
   0   1  -3  131.50    2.81
   0   1   3  133.02    3.14
   0   1  -3  131.91    3.08
   0   1  -3  131.01    2.99
   0   1  -3  131.28    3.07
   0   1   3  127.37    2.98
   0   1  -3  131.36    2.64
   0   1   3  131.00    2.90
   0   1   3  134.59    2.86
   0   1  -3  125.19    2.98
  -1  -1  -3   13.87    0.32
  -1  -1  -3   14.35    0.33
  -1  -1  -3   13.93    0.30
  -1  -1  -3   14.93    0.34
  -1  -1  -3   13.91    0.32
   1  -1   3   14.38    0.30
  -1  -1  -3   13.94    0.30
  -1  -1  -3   14.66    0.35
   1  -1   3   14.35    0.30
   1  -1   3   13.78    0.35
  -1   1  -3   14.39    0.34
  -1   1  -3   14.28    0.32
  -1   1  -3   14.21    0.33
   1   1   3   13.77    0.33
   1   1   3   14.16    0.30
   1   1   3   14.30    0.30
  -1   1  -3   14.21    0.30
   1   1   3   13.94    0.32
  -1   1  -3   14.31    0.34
  -1   1  -3   14.13    0.32
   1   1   3   13.76    0.32
   1   1   3   14.39    0.35
  -1   1  -3   14.01    0.30
  -1   1  -3   14.70    0.35
  -1   1  -3   13.89    0.32
  -2  -1  -3    8.37    0.20
  -2  -1  -3    8.01    0.19
  -2  -1  -3    8.65    0.18
   2  -1   3    8.50    0.18
  -2  -1  -3    8.05    0.21
  -2  -1  -3    8.26    0.22
   2  -1   3    8.57    0.18
  -2  -1  -3    8.66    0.21
  -2  -1  -3    8.36    0.18
  -2  -1  -3    8.32    0.20
   2   1   3    8.42    0.20
  -2   1  -3    8.18    0.20
  -2   1  -3    8.18    0.20
  -2   1  -3    8.57    0.21
   2   1   3    8.53    0.18
  -2   1  -3    8.43    0.21
  -2   1  -3    8.18    0.18
   2   1   3    8.53    0.18
  -2   1  -3    8.30    0.22
  -2   1  -3    8.41    0.22
   2   1   3    8.38    0.21
   2   1   3    8.59    0.22
  -2   1  -3    8.60    0.21
   3  -1   3   88.50    1.88
  -3  -1  -3   89.13    2.05
  -3  -1  -3   88.02    1.95
  -3  -1  -3   86.74    1.77
  -3  -1  -3   87.68    2.01
  -3  -1  -3   87.00    1.88
  -3  -1  -3   87.25    2.07
  -3   1  -3   87.05    1.88
   3   1   3   88.62    2.05
  -3   1  -3   85.77    1.78
  -3   1  -3   88.35    1.95
  -3   1  -3   87.47    2.01
  -3   1  -3   89.28    2.05
   3   1   3   86.73    2.07
   3   1   3   88.94    1.77
  -3   1  -3   87.13    2.07
   3   1   3   87.67    1.77
   3   1   3   88.20    1.88
  -3   1  -3   86.24    1.89
  -3   1  -3   87.12    2.07
  -4  -1  -3   20.06    0.47
  -4  -1  -3   20.44    0.48
  -4  -1  -3   20.38    0.42
   4  -1   3   20.20    0.46
  -4  -1  -3   20.52    0.49
  -4  -1  -3   20.13    0.50
  -4   1  -3   20.30    0.50
  -4   1  -3   20.57    0.50
   4   1   3   20.39    0.42
  -4   1  -3   20.28    0.48
   4   1   3   19.80    0.46
  -4   1  -3   19.85    0.46
   4   1   3   20.09    0.50
   4   1   3   19.73    0.55
   4   1   3   20.99    0.42
   4   1   3   20.57    0.49
  -4   1  -3   20.20    0.47
  -4   1  -3   20.10    0.51
  -5  -1  -3   20.71    0.51
  -5  -1  -3   20.44    0.49
   5  -1   3   19.39    0.57
  -5  -1  -3   19.86    0.52
   5  -1   3   20.43    0.47
  -5  -1  -3   20.47    0.48
   5   1   3   21.04    0.43
  -5   1  -3   20.12    0.51
  -5   1  -3   21.00    0.51
   5   1   3   19.75    0.57
   5   1   3   20.50    0.43
   5   1   3   20.63    0.56
  -5   1  -3   20.58    0.48
  -5   1  -3   20.37    0.50
   5   1   3   21.04    0.51
   5   1   3   23.01    0.48
  -6  -1  -3   62.78    1.46
   6  -1   3   63.68    1.38
   6  -1   3   62.59    1.65
  -6  -1  -3   63.19    1.42
  -6   1  -3   63.60    1.39
  -6   1  -3   63.68    1.46
   6   1   3   65.12    1.66
   6   1   3   60.90    1.65
  -6   1  -3   63.33    1.42
   6   1   3   62.85    1.38
   7  -1   3   12.96    0.40
   7   1   3   12.79    0.41
   8  -1   3    4.07    0.19
   8   1   3    4.20    0.20
   9  -1   3    2.61    0.17
   9   1   3    2.71    0.18
  10  -1   3    4.26    0.34
  10  -1   3    4.00    0.21
  10   1   3    4.21    0.22
  10   1   3    4.17    0.35
  11  -1   3    0.80    0.17
  11   1   3    0.68    0.17
  11   1   3    1.36    0.15
  12  -1   3    2.08    0.27
  12  -1   3    1.71    0.16
  12   1   3    2.32    0.28
  12   1   3    1.63    0.16
  13  -1   3    0.38    0.14
  13   1   3    0.34    0.14
  14   1   3    3.48    0.28
 -14  -2   3    0.43    0.06
  14   2  -3    0.23    0.12
 -13  -2   3    1.17    0.10
  13   2  -3    1.24    0.18
  12  -2  -3    1.69    0.16
  12   2  -3    1.27    0.19
  12   2  -3    1.60    0.16
  11  -2  -3   -0.01    0.08
  11   2  -3    0.07    0.09
  10  -2  -3    0.07    0.08
  10   2  -3    0.01    0.05
  10   2  -3    0.06    0.08
   9  -2  -3    0.09    0.07
   9   2  -3    0.09    0.07
   9   2  -3    0.12    0.06
   8  -2  -3   30.89    0.88
   8  -2  -3   31.30    0.85
   8   2  -3   32.43    0.88
   8   2  -3   31.62    0.88
   7  -2  -3    8.96    0.21
   7  -2  -3    9.53    0.31
   7  -2  -3    9.49    0.28
   7   2  -3    9.41    0.31
   7   2  -3    9.46    0.30
   7   2  -3    8.74    0.23
   6  -2  -3    6.31    0.23
   6  -2  -3    6.49    0.21
  -6  -2   3    6.54    0.19
   6  -2  -3    6.08    0.15
   6   2  -3    6.24    0.22
   6   2  -3    6.15    0.17
   6   2  -3    6.84    0.22
   5  -2  -3    1.00    0.07
   5  -2  -3    1.09    0.05
   5  -2  -3    1.06    0.07
   5  -2  -3    1.03    0.09
  -5  -2   3    1.03    0.06
   5  -2  -3    1.11    0.06
  -5  -2   3    1.02    0.06
   5   2  -3    1.05    0.05
   5   2  -3    1.03    0.08
   5   2  -3    1.07    0.06
   5   2  -3    0.97    0.07
   5   2  -3    1.07    0.06
   5   2  -3    0.97    0.08
   4  -2  -3  159.21    3.17
   4  -2  -3  151.49    3.67
   4  -2  -3  152.91    3.99
   4  -2  -3  155.84    4.10
  -4  -2   3  158.28    3.36
  -4  -2   3  162.55    3.67
  -4  -2   3  156.07    3.69
   4  -2  -3  159.00    3.59
   4  -2  -3  158.52    3.16
  -4  -2   3  156.81    3.17
  -4   2   3  161.10    3.67
  -4   2   3  159.84    3.17
   4   2  -3  151.78    3.67
   4   2  -3  153.32    3.41
   4   2  -3  156.57    3.17
   4   2  -3  158.94    4.11
   4   2  -3  158.91    3.17
  -4   2   3  157.19    3.58
   4   2  -3  158.79    3.69
  -3  -2   3   54.41    1.26
   3  -2  -3   53.74    1.08
  -3  -2   3   53.72    1.09
  -3  -2   3   52.06    1.26
   3  -2  -3   51.22    1.26
  -3  -2   3   53.76    1.14
   3  -2  -3   52.62    1.22
   3  -2  -3   53.75    1.08
  -3   2   3   52.21    1.21
   3   2  -3   53.25    1.18
  -3   2   3   53.14    1.08
   3   2  -3   53.27    1.09
   3   2  -3   52.03    1.26
   3   2  -3   54.27    1.14
   3   2  -3   50.86    1.26
  -3   2   3   53.73    1.26
   3   2  -3   52.73    1.08
  -3   2   3   53.17    1.18
   2  -2  -3   16.61    0.35
   2  -2  -3   16.42    0.41
   2  -2  -3   16.82    0.39
  -2  -2   3   16.90    0.36
  -2  -2   3   16.81    0.39
  -2  -2   3   16.93    0.37
   2  -2  -3   16.57    0.35
  -2  -2   3   16.89    0.41
  -2  -2   3   16.91    0.36
   2  -2  -3   16.43    0.41
  -2  -2   3   16.64    0.41
   2   2  -3   16.23    0.39
  -2   2   3   16.78    0.39
  -2   2   3   16.51    0.35
  -2   2   3   16.72    0.38
   2   2  -3   16.77    0.36
   2   2  -3   16.28    0.41
   2   2  -3   16.73    0.41
   2   2  -3   16.47    0.38
  -2   2   3   17.03    0.41
   2   2  -3   16.49    0.36
   2   2  -3   16.91    0.37
   1  -2  -3    3.17    0.08
  -1  -2   3    3.27    0.09
  -1  -2   3    3.26    0.10
  -1  -2   3    3.30    0.09
  -1  -2   3    3.25    0.09
   1  -2  -3    3.26    0.09
   1  -2  -3    3.11    0.09
   1  -2  -3    3.29    0.09
  -1  -2   3    3.09    0.09
   1  -2  -3    3.08    0.08
  -1  -2   3    3.20    0.09
   1  -2  -3    3.26    0.08
   1  -2  -3    3.03    0.09
  -1  -2   3    3.40    0.10
   1  -2  -3    3.26    0.09
   1   2  -3    3.07    0.09
  -1   2   3    3.30    0.09
   1   2  -3    3.42    0.09
   1   2  -3    3.58    0.09
  -1   2   3    3.20    0.09
   1   2  -3    3.36    0.10
   1   2  -3    3.22    0.09
  -1   2   3    3.19    0.09
  -1   2   3    3.14    0.08
   1   2  -3    3.20    0.09
  -1   2   3    3.09    0.08
   1   2  -3    3.27    0.09
   0  -2   3  111.58    2.56
   0  -2  -3  109.97    2.21
   0  -2  -3  110.85    2.43
   0  -2   3  108.52    2.35
   0  -2  -3  108.08    2.21
   0  -2  -3  105.05    2.64
   0  -2   3  111.19    2.21
   0  -2  -3  108.23    2.58
   0  -2   3  108.70    2.58
   0  -2   3  106.26    2.39
   0  -2   3  110.98    2.21
   0  -2  -3  111.17    2.50
   0  -2   3  109.64    2.50
   0   2  -3   99.03    2.87
   0   2  -3  109.10    2.21
   0   2   3  113.18    2.57
   0   2   3  110.88    2.21
   0   2   3  109.28    2.35
   0   2  -3  112.77    2.58
   0   2   3  110.78    2.21
   0   2  -3  111.94    2.40
   0   2   3  109.71    2.58
   0   2   3  109.54    2.40
   0   2  -3  111.01    2.21
   0   2  -3  109.87    2.56
   0   2  -3  109.79    2.35
   0   2   3  110.62    2.42
  -1  -2  -3  185.41    4.41
  -1  -2  -3  185.54    3.87
   1  -2   3  190.26    4.29
   1  -2   3  189.81    4.42
   1  -2   3  192.02    3.84
  -1  -2  -3  183.98    3.78
  -1  -2  -3  193.46    4.16
   1  -2   3  192.69    3.79
  -1  -2  -3  190.04    4.29
  -1  -2  -3  187.13    4.01
  -1  -2  -3  190.12    4.21
  -1  -2  -3  175.04    4.52
   1  -2   3  190.67    4.02
   1   2   3  186.45    4.11
  -1   2  -3  192.79    3.79
   1   2   3  187.34    4.46
   1   2   3  190.05    4.02
   1   2   3  186.71    3.79
  -1   2  -3  188.99    4.42
  -1   2  -3  182.09    4.56
   1   2   3  189.39    4.53
   1   2   3  188.67    4.15
   1   2   3  188.67    3.78
  -1   2  -3  190.42    4.28
  -1   2  -3  188.53    4.02
  -1   2  -3  186.72    3.78
   2  -2   3   31.05    0.63
   2  -2   3   31.13    0.63
   2  -2   3   30.31    0.74
  -2  -2  -3   30.50    0.72
  -2  -2  -3   30.58    0.73
   2  -2   3   30.16    0.72
  -2  -2  -3   30.75    0.67
  -2  -2  -3   30.34    0.63
  -2  -2  -3   30.50    0.71
  -2  -2  -3   30.62    0.69
  -2  -2  -3   29.44    0.67
   2   2   3   30.69    0.67
  -2   2  -3   30.50    0.67
   2   2   3   30.36    0.63
  -2   2  -3   30.42    0.62
   2   2   3   30.57    0.73
   2   2   3   30.15    0.63
   2   2   3   29.91    0.67
  -2   2  -3   30.30    0.67
  -2   2  -3   30.96    0.74
  -2   2  -3   30.72    0.72
   2   2   3   30.42    0.72
  -3  -2  -3   29.93    0.72
  -3  -2  -3   30.24    0.69
  -3  -2  -3   29.80    0.74
  -3  -2  -3   30.51    0.71
   3  -2   3   30.34    0.72
  -3  -2  -3   30.18    0.67
  -3  -2  -3   30.88    0.63
   3   2   3   30.79    0.72
  -3   2  -3   31.18    0.73
  -3   2  -3   30.73    0.69
   3   2   3   30.90    0.63
   3   2   3   29.38    0.81
  -3   2  -3   30.04    0.67
   3   2   3   30.12    0.67
  -3   2  -3   30.92    0.74
  -3   2  -3   30.08    0.73
   3   2   3   31.41    0.63
  -3   2  -3   30.48    0.71
   3   2   3   30.45    0.74
  -3   2  -3   30.29    0.67
   3   2   3   31.02    0.68
  -4  -2  -3   84.05    2.01
  -4  -2  -3   84.73    1.72
  -4  -2  -3   85.87    1.99
  -4  -2  -3   85.20    1.95
  -4  -2  -3   84.54    1.89
   4   2   3   84.46    1.72
  -4   2  -3   87.76    1.95
   4   2   3   86.50    1.99
   4   2   3   77.37    2.18
  -4   2  -3   86.53    2.02
  -4   2  -3   85.32    2.01
  -4   2  -3   85.99    1.90
   4   2   3   85.76    2.01
  -4   2  -3   84.06    1.84
   4   2   3   84.42    1.83
   4   2   3   86.38    1.72
  -4   2  -3   87.27    2.00
   4   2   3   84.06    2.23
  -5  -2  -3    8.12    0.23
  -5  -2  -3    8.02    0.21
   5  -2   3    7.59    0.26
  -5  -2  -3    8.21    0.22
  -5  -2  -3    8.25    0.21
   5   2   3    8.40    0.19
  -5   2  -3    8.07    0.23
   5   2   3    8.31    0.22
   5   2   3    7.75    0.26
   5   2   3    8.09    0.18
  -5   2  -3    8.28    0.22
  -5   2  -3    8.19    0.21
   5   2   3    8.21    0.25
  -5   2  -3    8.10    0.21
   5   2   3    7.98    0.21
  -5   2  -3    8.58    0.23
  -6  -2  -3    0.03    0.03
  -6  -2  -3    0.01    0.03
   6  -2   3    0.05    0.05
  -6   2  -3    0.12    0.04
   6   2   3    0.13    0.05
   6   2   3    0.06    0.03
  -6   2  -3    0.04    0.03
   6   2   3   -0.03    0.04
  -6   2  -3   -0.01    0.03
   6   2   3    0.04    0.04
   7  -2   3   13.72    0.42
   7   2   3   13.82    0.43
   7   2   3   13.99    0.39
   8  -2   3    0.15    0.07
   8   2   3    0.26    0.08
   9  -2   3   20.14    0.61
   9   2   3   20.30    0.62
  10  -2   3    0.20    0.09
  10  -2   3    0.39    0.15
  10   2   3    0.50    0.15
  10   2   3    0.28    0.10
  11  -2   3    0.27    0.14
  11  -2   3    0.31    0.10
  11   2   3    0.20    0.15
  11   2   3    0.35    0.11
  12  -2   3    0.24    0.13
  12  -2   3    0.25    0.10
  12   2   3    0.31    0.11
  12   2   3    0.31    0.15
  13   2   3    1.64    0.25
  14   2   3    1.99    0.24
  14   3  -3    0.41    0.13
 -13  -3   3    0.32    0.06
  13   3  -3    0.27    0.14
  12  -3  -3   -0.09    0.08
 -12  -3   3   -0.02    0.05
  12   3  -3   -0.06    0.11
  12   3  -3    0.00    0.09
  11  -3  -3    2.10    0.17
  11   3  -3    2.41    0.18
  10  -3  -3    1.29    0.14
  10   3  -3    1.33    0.15
  10   3  -3    1.29    0.10
   9  -3  -3    4.75    0.22
   9   3  -3    4.73    0.19
   9   3  -3    4.74    0.23
   8  -3  -3   15.74    0.48
   8  -3  -3   15.49    0.43
   8   3  -3   15.54    0.48
   8   3  -3   15.76    0.47
   7  -3  -3    6.03    0.23
   7  -3  -3    5.61    0.14
   7  -3  -3    5.87    0.19
   7   3  -3    6.12    0.22
   7   3  -3    5.85    0.16
   7   3  -3    5.77    0.22
   6  -3  -3    0.54    0.07
   6  -3  -3    0.59    0.07
   6  -3  -3    0.59    0.04
  -6  -3   3    0.51    0.06
   6   3  -3    0.55    0.05
   6   3  -3    0.54    0.07
   6   3  -3    0.54    0.07
   6   3  -3    0.50    0.05
   5  -3  -3   14.35    0.42
   5  -3  -3   14.20    0.31
  -5  -3   3   14.29    0.37
   5  -3  -3   14.46    0.31
   5  -3  -3   14.51    0.41
   5   3  -3   14.44    0.33
   5   3  -3   13.87    0.41
   5   3  -3   14.46    0.37
   5   3  -3   14.65    0.33
   5   3  -3   14.62    0.43
  -4  -3   3   24.18    0.58
   4  -3  -3   22.41    0.63
   4  -3  -3   24.00    0.55
  -4  -3   3   23.30    0.58
   4  -3  -3   23.40    0.49
   4  -3  -3   22.52    0.63
  -4  -3   3   23.83    0.50
  -4  -3   3   23.35    0.52
   4  -3  -3   24.49    0.49
   4  -3  -3   22.49    0.58
  -4   3   3   23.48    0.49
   4   3  -3   23.43    0.54
   4   3  -3   23.59    0.57
   4   3  -3   23.81    0.52
   4   3  -3   23.08    0.57
   4   3  -3   23.28    0.50
   4   3  -3   22.91    0.50
   4   3  -3   23.60    0.52
   4   3  -3   22.45    0.65
   4   3  -3   22.79    0.58
  -4   3   3   23.97    0.58
   3  -3  -3  109.14    2.42
  -3  -3   3  103.77    2.14
  -3  -3   3  105.96    2.27
  -3  -3   3  104.60    2.49
   3  -3  -3  100.88    2.77
   3  -3  -3  106.02    2.13
  -3  -3   3  107.15    2.42
  -3  -3   3  107.47    2.48
   3  -3  -3  102.10    2.48
   3  -3  -3  105.88    2.14
   3   3  -3  105.84    2.14
   3   3  -3  104.28    2.48
  -3   3   3  101.55    2.77
   3   3  -3  109.08    2.27
   3   3  -3  106.04    2.32
  -3   3   3  105.23    2.14
  -3   3   3  109.72    2.48
   3   3  -3  106.69    2.41
   3   3  -3  107.71    2.14
   3   3  -3  105.77    2.49
  -2  -3   3   12.52    0.32
  -2  -3   3   12.77    0.29
  -2  -3   3   12.86    0.32
  -2  -3   3   12.51    0.28
  -2  -3   3   12.89    0.28
  -2  -3   3   12.47    0.30
   2  -3  -3   13.13    0.28
   2  -3  -3   13.01    0.28
   2  -3  -3   12.57    0.31
  -2   3   3   12.90    0.32
   2   3  -3   12.86    0.29
   2   3  -3   13.00    0.32
   2   3  -3   12.45    0.32
   2   3  -3   12.32    0.30
   2   3  -3   12.81    0.28
  -2   3   3   12.05    0.35
   2   3  -3   12.95    0.30
  -2   3   3   12.76    0.28
   2   3  -3   12.47    0.28
   1  -3  -3   59.59    1.47
  -1  -3   3   61.16    1.40
  -1  -3   3   61.35    1.24
   1  -3  -3   62.65    1.31
  -1  -3   3   62.25    1.24
  -1  -3   3   60.70    1.44
   1  -3  -3   62.95    1.40
   1  -3  -3   60.68    1.24
  -1  -3   3   61.34    1.31
   1  -3  -3   62.15    1.24
   1  -3  -3   62.27    1.45
  -1  -3   3   63.16    1.43
  -1   3   3   60.33    1.45
   1   3  -3   61.98    1.44
  -1   3   3   60.89    1.24
  -1   3   3   61.15    1.24
   1   3  -3   61.18    1.43
   1   3  -3   61.05    1.24
   1   3  -3   61.97    1.31
  -1   3   3   56.13    1.60
  -1   3   3   60.72    1.35
   1   3  -3   55.00    1.60
   1   3  -3   61.18    1.34
   1   3  -3   59.71    1.24
  -1   3   3   60.38    1.31
  -1   3   3   62.42    1.43
   0  -3  -3  146.00    3.45
   0  -3   3  146.14    3.35
   0  -3  -3  150.87    2.96
   0  -3   3  144.58    3.45
   0  -3   3  149.46    2.96
   0  -3  -3  146.77    2.96
   0  -3   3  150.64    2.96
   0  -3  -3  142.07    3.54
   0  -3   3  149.68    3.15
   0  -3  -3  148.38    3.35
   0   3  -3  145.32    3.49
   0   3  -3  136.74    3.85
   0   3  -3  148.65    3.15
   0   3   3  148.86    3.45
   0   3   3  146.68    3.14
   0   3   3  149.32    2.96
   0   3  -3  148.27    2.96
   0   3   3  147.72    3.25
   0   3  -3  144.97    2.96
   0   3   3  148.74    2.96
   0   3  -3  147.07    3.45
   0   3  -3  149.29    3.21
   1  -3   3   22.40    0.50
  -1  -3  -3   22.31    0.49
  -1  -3  -3   21.76    0.47
  -1  -3  -3   22.14    0.54
  -1  -3  -3   22.41    0.47
  -1  -3  -3   21.28    0.55
   1  -3   3   22.66    0.53
  -1  -3  -3   23.17    0.53
   1  -3   3   22.71    0.46
  -1  -3  -3   22.30    0.47
   1  -3   3   22.24    0.55
   1  -3   3   22.73    0.46
  -1  -3  -3   21.54    0.50
  -1   3  -3   22.32    0.50
   1   3   3   22.33    0.50
  -1   3  -3   22.03    0.53
   1   3   3   22.77    0.53
   1   3   3   22.20    0.47
   1   3   3   22.37    0.47
  -1   3  -3   22.65    0.46
   1   3   3   22.74    0.54
  -1   3  -3   22.84    0.50
  -1   3  -3   22.41    0.55
   1   3   3   22.34    0.49
   2  -3   3  182.27    4.12
  -2  -3  -3  183.76    4.11
   2  -3   3  181.73    3.86
  -2  -3  -3  186.61    4.34
  -2  -3  -3  181.86    3.63
  -2  -3  -3  167.59    4.34
  -2  -3  -3  181.73    3.86
   2  -3   3  186.42    3.68
   2  -3   3  186.38    3.70
  -2  -3  -3  179.44    4.23
   2  -3   3  176.43    4.24
  -2  -3  -3  182.66    3.99
   2   3   3  178.86    3.93
   2   3   3  181.38    4.23
  -2   3  -3  176.78    3.86
  -2   3  -3  182.38    4.24
   2   3   3  176.92    3.86
  -2   3  -3  179.34    3.86
  -2   3  -3  178.58    3.64
   2   3   3  181.45    3.63
   2   3   3  180.73    4.21
   2   3   3  181.59    3.64
  -3  -3  -3   77.97    1.58
  -3  -3  -3   77.55    1.67
  -3  -3  -3   77.73    1.78
  -3  -3  -3   78.16    1.73
   3  -3   3   79.52    1.79
  -3  -3  -3   75.35    1.84
  -3  -3  -3   77.73    1.81
  -3  -3  -3   72.38    1.88
  -3   3  -3   77.91    1.68
   3   3   3   78.73    1.70
   3   3   3   75.39    2.04
  -3   3  -3   80.73    1.84
   3   3   3   78.90    1.57
   3   3   3   76.89    1.58
  -3   3  -3   80.61    1.82
   3   3   3   77.20    1.67
   3   3   3   77.78    1.84
  -3   3  -3   77.28    1.84
   3   3   3   77.87    1.82
  -3   3  -3   77.02    1.67
   4  -3   3   15.95    0.39
  -4  -3  -3   15.77    0.38
  -4  -3  -3   16.04    0.37
  -4  -3  -3   15.64    0.39
  -4  -3  -3   15.41    0.40
  -4   3  -3   15.60    0.38
  -4   3  -3   15.90    0.39
  -4   3  -3   15.97    0.41
  -4   3  -3   15.56    0.40
   4   3   3   14.82    0.44
   4   3   3   15.85    0.34
  -4   3  -3   15.93    0.37
   4   3   3   15.81    0.44
   4   3   3   15.91    0.39
   4   3   3   15.78    0.37
   4   3   3   15.81    0.34
  -4   3  -3   16.01    0.40
   5  -3   3    0.20    0.05
  -5  -3  -3    0.20    0.04
  -5  -3  -3    0.19    0.03
  -5   3  -3    0.26    0.04
   5   3   3    0.22    0.04
  -5   3  -3    0.14    0.03
   5   3   3    0.17    0.04
   5   3   3    0.16    0.04
  -5   3  -3    0.24    0.04
   5   3   3    0.21    0.03
  -5   3  -3    0.30    0.04
   5   3   3    0.15    0.05
  -5   3  -3    0.13    0.04
  -6  -3  -3   23.40    0.56
   6  -3   3   23.43    0.65
  -6   3  -3   23.70    0.57
  -6   3  -3   23.12    0.54
  -6   3  -3   23.23    0.55
   6   3   3   23.47    0.50
   6   3   3   22.29    0.65
   6   3   3   23.72    0.65
   7  -3   3    3.47    0.16
   7   3   3    3.21    0.18
   7   3   3    3.74    0.14
   7   3   3    3.35    0.10
   8  -3   3    0.59    0.09
   8   3   3    0.70    0.10
   8   3   3    0.59    0.07
   9  -3   3    0.34    0.08
   9   3   3    0.37    0.10
  10  -3   3    0.51    0.10
  10   3   3    0.47    0.16
  10   3   3    0.64    0.12
  11  -3   3    0.35    0.10
  11   3   3    0.19    0.11
  11   3   3    0.51    0.16
  12  -3   3    0.02    0.08
  12   3   3    0.00    0.10
  12   3   3    0.01    0.13
  13   3   3    0.63    0.15
  14   3   3    0.12    0.13
 -14  -4   3    0.01    0.04
  14   4  -3    0.01    0.11
 -13  -4   3    0.19    0.05
  13   4  -3    0.12    0.12
 -12  -4   3    0.43    0.07
  12  -4  -3    0.33    0.09
  12   4  -3    0.55    0.11
  12   4  -3    0.54    0.15
 -11  -4   3   -0.05    0.05
  11  -4  -3   -0.01    0.08
  11   4  -3   -0.11    0.05
  11   4  -3   -0.06    0.08
  10  -4  -3    3.75    0.20
  10   4  -3    3.62    0.21
  10   4  -3    3.64    0.17
   9  -4  -3    0.11    0.07
   9   4  -3    0.11    0.06
   9   4  -3    0.08    0.08
   8  -4  -3    2.17    0.15
   8   4  -3    2.27    0.13
   8   4  -3    2.20    0.15
   7  -4  -3    0.25    0.06
   7  -4  -3    0.27    0.04
   7  -4  -3    0.28    0.03
   7   4  -3    0.24    0.06
   7   4  -3    0.24    0.06
   6  -4  -3   27.32    0.74
   6  -4  -3   27.31    0.73
   6  -4  -3   26.38    0.56
   6   4  -3   27.83    0.76
   6   4  -3   26.16    0.59
   6   4  -3   26.85    0.74
   6   4  -3   26.93    0.61
   5  -4  -3   28.81    0.61
  -5  -4   3   29.17    0.73
   5  -4  -3   29.57    0.79
   5  -4  -3   29.76    0.79
   5   4  -3   28.71    0.79
   5   4  -3   29.66    0.63
   5   4  -3   29.43    0.66
   5   4  -3   29.57    0.68
   5   4  -3   29.73    0.82
   4  -4  -3    3.68    0.10
   4  -4  -3    3.70    0.13
   4  -4  -3    3.84    0.11
  -4  -4   3    3.75    0.10
  -4  -4   3    3.79    0.13
   4  -4  -3    3.86    0.11
  -4  -4   3    3.74    0.12
   4  -4  -3    3.63    0.14
   4   4  -3    3.89    0.12
   4   4  -3    3.87    0.13
   4   4  -3    3.64    0.11
  -4   4   3    3.85    0.13
   4   4  -3    3.70    0.15
   4   4  -3    3.79    0.13
   4   4  -3    3.78    0.11
  -3  -4   3   22.54    0.54
   3  -4  -3   21.02    0.60
   3  -4  -3   22.02    0.52
  -3  -4   3   21.91    0.51
  -3  -4   3   22.16    0.49
   3  -4  -3   21.90    0.46
   3  -4  -3   22.77    0.46
  -3  -4   3   22.10    0.47
  -3  -4   3   21.41    0.54
   3   4  -3   22.45    0.49
   3   4  -3   21.77    0.54
   3   4  -3   21.47    0.47
  -3   4   3   22.60    0.54
   3   4  -3   21.85    0.54
  -3   4   3   21.14    0.59
   3   4  -3   21.58    0.47
  -3   4   3   21.52    0.46
   3   4  -3   21.96    0.51
   2  -4  -3   92.55    1.96
   2  -4  -3   90.12    1.81
  -2  -4   3   86.29    2.11
  -2  -4   3   89.84    1.81
   2  -4  -3   89.90    1.81
  -2  -4   3   89.23    1.92
  -2  -4   3   89.88    2.04
  -2  -4   3   87.90    1.81
  -2  -4   3   91.51    2.09
   2  -4  -3   91.31    2.04
   2   4  -3   89.66    1.81
   2   4  -3   89.25    1.81
   2   4  -3   91.56    1.92
  -2   4   3   89.56    1.81
   2   4  -3   90.12    1.96
   2   4  -3   91.68    2.11
  -2   4   3   89.75    2.09
  -2   4   3   84.11    2.34
   2   4  -3   82.02    2.34
   2   4  -3   88.85    2.09
  -1  -4   3  498.90   12.18
   1  -4  -3  526.03   11.02
  -1  -4   3  494.63   11.50
  -1  -4   3  505.46   11.13
   1  -4  -3  525.97   12.12
   1  -4  -3  503.02   12.40
  -1  -4   3  518.00   12.08
   1  -4  -3  503.37   10.15
   1  -4  -3  505.02   10.36
   1  -4  -3  514.77   11.92
  -1  -4   3  499.40   10.41
  -1  -4   3  502.50   10.17
  -1   4   3  460.64   13.35
  -1   4   3  517.13   10.98
  -1   4   3  502.71   10.42
   1   4  -3  524.58   11.24
   1   4  -3  496.71   12.01
  -1   4   3  520.39   11.38
   1   4  -3  519.84   11.41
  -1   4   3  509.17   11.99
  -1   4   3  518.42   12.05
   1   4  -3  492.89   10.16
   1   4  -3  480.66   13.42
   1   4  -3  501.05   10.16
   1   4  -3  521.13   12.35
   0  -4   3   81.48    1.76
   0  -4  -3   80.47    1.97
   0  -4   3   83.73    1.88
   0  -4  -3   83.62    1.66
   0  -4  -3   83.27    1.92
   0  -4   3   84.50    1.65
   0  -4  -3   81.19    1.65
   0  -4  -3   84.04    1.87
   0  -4   3   79.51    1.93
   0  -4   3   82.34    1.65
   0  -4  -3   82.97    1.66
   0   4   3   81.25    1.65
   0   4   3   81.31    1.66
   0   4  -3   83.76    1.66
   0   4   3   81.51    1.75
   0   4   3   74.44    2.14
   0   4   3   82.45    1.79
   0   4  -3   81.66    1.93
   0   4  -3   83.07    1.79
   0   4  -3   76.77    2.14
   0   4   3   83.73    1.92
   0   4  -3   80.80    1.76
   0   4  -3   80.62    1.91
   1  -4   3   78.82    1.68
   1  -4   3   78.14    1.79
   1  -4   3   77.50    1.85
  -1  -4  -3   78.12    1.58
   1  -4   3   80.50    1.58
  -1  -4  -3   79.38    1.67
   1  -4   3   79.47    1.58
  -1  -4  -3   75.63    1.89
  -1  -4  -3   77.30    1.84
  -1  -4  -3   76.97    1.58
  -1  -4  -3   78.32    1.79
   1   4   3   78.26    1.58
  -1   4  -3   76.78    1.68
  -1   4  -3   76.20    1.82
   1   4   3   78.34    1.67
  -1   4  -3   72.51    2.04
  -1   4  -3   78.67    1.58
   1   4   3   78.37    1.58
   1   4   3   79.42    1.84
  -1   4  -3   79.02    1.71
   1   4   3   77.88    1.82
  -1   4  -3   79.31    1.84
  -2  -4  -3   17.28    0.41
  -2  -4  -3   17.02    0.39
   2  -4   3   17.53    0.39
  -2  -4  -3   17.09    0.37
  -2  -4  -3   16.65    0.43
  -2  -4  -3   17.06    0.43
   2  -4   3   16.22    0.46
   2  -4   3   17.62    0.36
   2  -4   3   17.21    0.43
   2  -4   3   17.79    0.36
   2  -4   3   17.51    0.42
   2   4   3   17.09    0.39
   2   4   3   17.31    0.42
  -2   4  -3   17.00    0.39
   2   4   3   17.01    0.37
  -2   4  -3   17.43    0.43
   2   4   3   17.24    0.43
  -2   4  -3   17.29    0.39
   2   4   3   17.28    0.37
  -2   4  -3   17.06    0.36
  -3  -4  -3    0.62    0.05
  -3  -4  -3    0.64    0.04
  -3  -4  -3    0.67    0.05
  -3  -4  -3    0.69    0.06
   3  -4   3    0.66    0.06
   3  -4   3    0.65    0.05
  -3  -4  -3    0.65    0.05
   3   4   3    0.52    0.05
   3   4   3    0.63    0.07
   3   4   3    0.51    0.04
   3   4   3    0.70    0.05
   3   4   3    0.65    0.04
   3   4   3    0.66    0.05
  -3   4  -3    0.61    0.05
  -3   4  -3    0.67    0.05
  -3   4  -3    0.59    0.05
   3   4   3    0.69    0.05
  -3   4  -3    0.68    0.06
   4  -4   3   18.83    0.46
  -4  -4  -3   18.50    0.44
  -4  -4  -3   18.51    0.45
  -4  -4  -3   17.85    0.46
   4   4   3   18.47    0.52
  -4   4  -3   18.19    0.42
   4   4   3   18.27    0.43
  -4   4  -3   18.38    0.46
   4   4   3   17.29    0.51
   4   4   3   18.48    0.42
  -4   4  -3   18.04    0.46
   4   4   3   18.44    0.45
  -4   4  -3   18.37    0.46
   4   4   3   17.94    0.40
  -5  -4  -3   57.24    1.33
   5  -4   3   58.65    1.35
   5  -4   3   56.98    1.49
   5   4   3   56.31    1.18
  -5   4  -3   57.04    1.38
   5   4   3   58.36    1.54
  -5   4  -3   57.92    1.26
   5   4   3   58.35    1.26
  -5   4  -3   57.69    1.30
   5   4   3   59.22    1.37
   5   4   3   55.57    1.50
  -5   4  -3   57.61    1.34
   6  -4   3    1.76    0.11
   6   4   3    1.81    0.11
   6   4   3    1.83    0.13
  -6   4  -3    1.94    0.08
   6   4   3    1.80    0.08
  -6   4  -3    1.99    0.09
  -6   4  -3    1.83    0.08
   7  -4   3   17.50    0.52
   7   4   3   18.35    0.51
   7   4   3   17.23    0.53
   8  -4   3    7.45    0.27
   8   4   3    7.58    0.29
   8   4   3    7.64    0.25
   9  -4   3    6.48    0.26
   9   4   3    6.57    0.28
   9   4   3    6.21    0.20
  10  -4   3    3.03    0.18
  10   4   3    2.03    0.30
  10   4   3    3.08    0.21
  11  -4   3   20.79    0.62
  11   4   3   21.00    0.64
  11   4   3   18.09    0.89
  12   4   3    2.34    0.30
  12   4   3    2.20    0.18
  13   4   3    3.57    0.30
  14   4   3    0.21    0.13
 -14  -5   3    0.57    0.07
 -14  -5   3    0.67    0.07
  14   5  -3    0.43    0.13
 -13  -5   3    0.33    0.06
  13   5  -3    0.39    0.14
  12  -5  -3    0.41    0.10
 -12  -5   3    0.47    0.07
  12   5  -3    0.58    0.11
  12   5  -3    0.49    0.16
 -11  -5   3    0.35    0.07
  11  -5  -3    0.42    0.10
  11   5  -3    0.27    0.07
  11   5  -3    0.29    0.10
 -10  -5   3    5.95    0.23
  10  -5  -3    5.93    0.26
  10   5  -3    6.08    0.27
  10   5  -3    5.92    0.23
  -9  -5   3   15.30    0.48
   9  -5  -3   16.02    0.51
   9   5  -3   16.55    0.50
   9   5  -3   16.68    0.51
   9   5  -3   15.94    0.47
   8  -5  -3   14.71    0.46
   8   5  -3   14.64    0.46
   8   5  -3   13.56    0.44
   8   5  -3   14.82    0.45
   7  -5  -3    2.49    0.15
   7  -5  -3    2.64    0.11
   7   5  -3    2.47    0.15
   7   5  -3    2.48    0.14
   6  -5  -3   14.67    0.41
   6  -5  -3   14.13    0.31
   6  -5  -3   14.17    0.43
   6   5  -3   14.36    0.35
   6   5  -3   14.44    0.44
   6   5  -3   14.08    0.34
   6   5  -3   14.20    0.43
   5  -5  -3    0.69    0.07
   5  -5  -3    0.65    0.04
   5  -5  -3    0.68    0.06
   5  -5  -3    0.56    0.06
   5   5  -3    0.65    0.06
   5   5  -3    0.66    0.07
   5   5  -3    0.60    0.05
   5   5  -3    0.62    0.07
   5   5  -3    0.65    0.06
  -5   5   3    0.59    0.06
   4  -5  -3   43.75    1.14
   4  -5  -3   44.43    1.00
   4  -5  -3   41.73    1.12
   4  -5  -3   44.21    0.88
  -4  -5   3   41.30    1.04
  -4  -5   3   43.45    0.99
  -4  -5   3   42.49    0.90
   4  -5  -3   42.34    0.88
   4   5  -3   42.46    0.90
  -4   5   3   43.19    1.14
   4   5  -3   43.22    0.97
   4   5  -3   40.37    1.12
   4   5  -3   42.75    1.04
   4   5  -3   42.52    0.94
   4   5  -3   43.51    1.16
  -3  -5   3   35.45    0.85
   3  -5  -3   35.45    0.73
   3  -5  -3   35.39    0.73
   3  -5  -3   35.74    0.83
   3  -5  -3   34.20    0.93
  -3  -5   3   34.15    0.86
  -3  -5   3   34.92    0.82
   3  -5  -3   35.01    0.95
  -3  -5   3   35.50    0.74
   3   5  -3   35.65    0.78
  -3   5   3   34.56    0.94
   3   5  -3   34.84    0.74
   3   5  -3   35.74    0.74
   3   5  -3   36.12    0.80
   3   5  -3   34.74    0.85
   3   5  -3   36.23    0.86
  -3   5   3   35.93    0.86
  -3   5   3   35.27    0.73
  -2  -5   3    0.80    0.06
   2  -5  -3    0.87    0.03
   2  -5  -3    0.96    0.06
  -2  -5   3    0.87    0.06
   2  -5  -3    0.80    0.05
  -2  -5   3    0.83    0.07
  -2  -5   3    0.76    0.06
   2  -5  -3    0.82    0.05
   2  -5  -3    0.84    0.04
   2  -5  -3    0.83    0.06
  -2  -5   3    0.85    0.06
  -2  -5   3    0.84    0.05
   2  -5  -3    0.77    0.07
  -2   5   3    0.86    0.06
   2   5  -3    0.84    0.06
  -2   5   3    0.88    0.03
  -2   5   3    0.81    0.03
  -2   5   3    0.79    0.05
   2   5  -3    0.75    0.06
   2   5  -3    0.87    0.06
  -2   5   3    0.76    0.06
   2   5  -3    0.82    0.06
   2   5  -3    0.76    0.05
   2   5  -3    0.76    0.06
   2   5  -3    0.78    0.05
   1  -5  -3   34.27    0.73
  -1  -5   3   34.88    0.81
  -1  -5   3   33.06    0.74
  -1  -5   3   33.47    0.79
   1  -5  -3   34.72    0.80
  -1  -5   3   32.50    0.81
   1  -5  -3   33.00    0.82
   1  -5  -3   33.30    0.70
   1  -5  -3   33.75    0.70
  -1  -5   3   32.77    0.70
  -1  -5   3   34.32    0.70
   1  -5  -3   34.56    0.79
   1   5  -3   33.32    0.74
  -1   5   3   33.95    0.80
  -1   5   3   33.65    0.73
  -1   5   3   31.44    0.90
  -1   5   3   33.44    0.70
   1   5  -3   33.49    0.70
   1   5  -3   33.43    0.80
  -1   5   3   34.38    0.75
   1   5  -3   34.09    0.75
   1   5  -3   33.89    0.81
   1   5  -3   32.22    0.90
   0  -5   3   29.94    0.61
   0  -5  -3   29.07    0.73
   0  -5   3   30.18    0.62
   0  -5  -3   30.58    0.69
   0  -5   3   29.92    0.70
   0  -5   3   29.12    0.65
   0  -5   3   29.03    0.72
   0  -5  -3   28.75    0.62
   0  -5  -3   29.72    0.71
   0  -5  -3   29.99    0.62
   0   5  -3   30.31    0.72
   0   5  -3   29.22    0.66
   0   5   3   29.81    0.62
   0   5   3   29.36    0.62
   0   5   3   27.71    0.79
   0   5   3   29.86    0.66
   0   5  -3   28.22    0.79
   0   5  -3   29.91    0.62
   0   5  -3   28.94    0.71
   0   5  -3   29.07    0.65
   0   5   3   30.10    0.71
   0   5   3   29.78    0.64
   1  -5   3    7.08    0.16
  -1  -5  -3    7.28    0.19
  -1  -5  -3    6.98    0.17
   1  -5   3    7.04    0.18
   1  -5   3    6.56    0.21
   1  -5   3    7.00    0.20
  -1  -5  -3    7.02    0.19
   1  -5   3    7.45    0.17
  -1  -5  -3    7.05    0.19
  -1  -5  -3    7.18    0.17
  -1  -5  -3    7.11    0.17
   1  -5   3    7.16    0.20
   1   5   3    7.12    0.18
   1   5   3    7.01    0.18
   1   5   3    7.02    0.17
   1   5   3    7.01    0.17
  -1   5  -3    7.17    0.19
   1   5   3    7.30    0.19
   1   5   3    7.00    0.17
  -1   5  -3    6.51    0.20
  -1   5  -3    7.07    0.18
  -1   5  -3    7.27    0.20
  -1   5  -3    6.82    0.18
  -1   5  -3    7.09    0.17
  -2  -5  -3   13.35    0.31
   2  -5   3   12.76    0.37
   2  -5   3   13.65    0.34
   2  -5   3   13.49    0.35
  -2  -5  -3   13.66    0.30
  -2  -5  -3   13.36    0.34
  -2  -5  -3   13.37    0.35
  -2  -5  -3   14.02    0.33
   2  -5   3   13.98    0.29
   2  -5   3   13.19    0.32
   2  -5   3   13.75    0.29
  -2   5  -3   13.17    0.32
   2   5   3   13.70    0.34
   2   5   3   13.47    0.30
  -2   5  -3   12.78    0.36
   2   5   3   13.72    0.32
  -2   5  -3   13.80    0.35
  -2   5  -3   13.58    0.31
  -2   5  -3   13.52    0.29
   2   5   3   13.67    0.31
   2   5   3   13.63    0.30
   2   5   3   13.47    0.33
  -3  -5  -3    0.21    0.04
   3  -5   3    0.36    0.04
   3  -5   3    0.29    0.04
  -3  -5  -3    0.24    0.04
   3   5   3    0.23    0.04
  -3   5  -3    0.25    0.04
  -3   5  -3    0.21    0.03
   3   5   3    0.22    0.04
   3   5   3    0.25    0.04
  -3   5  -3    0.23    0.04
   3   5   3    0.22    0.04
   3   5   3    0.24    0.04
   3   5   3    0.16    0.05
  -4  -5  -3   36.75    0.85
  -4  -5  -3   34.94    0.88
   4  -5   3   37.34    0.86
  -4  -5  -3   36.58    0.86
  -4  -5  -3   35.68    0.89
  -4   5  -3   35.84    0.88
   4   5   3   36.24    0.98
  -4   5  -3   37.51    0.88
   4   5   3   36.08    0.80
   4   5   3   36.52    0.82
   4   5   3   34.77    0.96
  -4   5  -3   36.37    0.80
   4   5   3   34.91    0.76
   4   5   3   36.43    0.87
   5  -5   3    2.51    0.11
  -5  -5  -3    2.55    0.10
  -5   5  -3    2.40    0.10
   5   5   3    2.42    0.13
  -5   5  -3    2.54    0.10
   5   5   3    2.41    0.09
   5   5   3    2.49    0.13
  -5   5  -3    2.58    0.10
   5   5   3    2.55    0.10
   6  -5   3   10.70    0.33
   6   5   3   10.34    0.25
   6   5   3   10.79    0.34
  -6   5  -3   10.52    0.28
  -6   5  -3   10.69    0.29
   6   5   3   10.50    0.34
   7  -5   3    7.73    0.27
   7   5   3    8.02    0.27
   7   5   3    7.87    0.29
   8  -5   3    3.79    0.18
   8   5   3    3.72    0.16
   8   5   3    3.74    0.20
   9  -5   3    4.59    0.21
   9   5   3    4.68    0.24
   9   5   3    4.69    0.37
   9   5   3    4.58    0.18
  10  -5   3   11.01    0.38
  10   5   3   11.21    0.41
  10   5   3    9.97    0.57
  11   5   3    3.27    0.33
  11   5   3    2.52    0.20
  12   5   3    0.30    0.11
  12   5   3    0.40    0.16
  13   5   3    0.97    0.17
 -14  -5  -3    2.86    0.12
  14   5   3    2.98    0.26
 -14  -6   3    0.04    0.04
 -14  -6   3    0.08    0.05
  14   6  -3    0.14    0.12
 -13  -6   3    0.03    0.06
 -13  -6   3    0.14    0.05
  13   6  -3    0.06    0.12
  12  -6  -3    1.15    0.13
 -12  -6   3    1.10    0.10
  12   6  -3    1.18    0.13
  12   6  -3    0.68    0.17
 -11  -6   3    0.08    0.06
  11  -6  -3    0.14    0.09
  11   6  -3   -0.05    0.12
  11   6  -3    0.15    0.09
  11   6  -3    0.05    0.06
 -10  -6   3    0.22    0.06
  10  -6  -3    0.26    0.09
  10   6  -3    0.22    0.08
  10   6  -3    0.23    0.10
   9  -6  -3    3.59    0.19
  -9  -6   3    3.32    0.16
   9   6  -3    3.45    0.18
   9   6  -3    3.28    0.14
   9   6  -3    3.38    0.19
  -8  -6   3    0.69    0.09
   8  -6  -3    0.73    0.09
   8   6  -3    0.57    0.07
   8   6  -3    0.69    0.09
   8   6  -3    0.76    0.10
   7  -6  -3    1.91    0.13
   7  -6  -3    1.88    0.09
   7   6  -3    1.83    0.13
   7   6  -3    1.96    0.13
   6  -6  -3   24.45    0.65
   6  -6  -3   23.92    0.50
   6  -6  -3   24.05    0.66
   6   6  -3   22.84    0.53
   6   6  -3   23.45    0.66
   6   6  -3   24.22    0.69
   6   6  -3   23.05    0.58
   5  -6  -3   70.62    1.84
   5  -6  -3   72.48    1.64
   5  -6  -3   72.83    1.87
   5  -6  -3   72.75    1.87
   5  -6  -3   70.62    1.44
   5   6  -3   72.55    1.90
   5   6  -3   64.72    1.54
   5   6  -3   68.53    1.83
   5   6  -3   68.67    1.46
  -5   6   3   72.61    1.87
   5   6  -3   71.77    1.59
  -4  -6   3    5.45    0.14
   4  -6  -3    5.30    0.18
   4  -6  -3    5.09    0.13
   4  -6  -3    5.34    0.17
   4  -6  -3    4.29    0.15
   4   6  -3    4.94    0.15
   4   6  -3    5.17    0.15
   4   6  -3    5.15    0.16
  -4   6   3    5.24    0.17
   4   6  -3    4.97    0.19
   4   6  -3    4.75    0.18
   3  -6  -3   11.09    0.28
  -3  -6   3   10.78    0.26
  -3  -6   3   11.07    0.27
  -3  -6   3   10.67    0.30
   3  -6  -3   10.87    0.25
   3  -6  -3   10.64    0.32
   3  -6  -3   10.59    0.32
   3   6  -3   10.83    0.27
   3   6  -3   11.07    0.30
   3   6  -3   10.77    0.26
   3   6  -3   10.76    0.26
  -3   6   3   11.05    0.24
  -3   6   3   10.63    0.31
   2  -6  -3    3.21    0.13
   2  -6  -3    3.18    0.10
   2  -6  -3    2.99    0.11
  -2  -6   3    3.24    0.10
   2  -6  -3    3.71    0.09
   2  -6  -3    3.09    0.10
  -2  -6   3    3.22    0.12
   2  -6  -3    3.04    0.09
  -2  -6   3    3.13    0.11
  -2  -6   3    3.51    0.11
  -2  -6   3    3.36    0.11
   2  -6  -3    3.13    0.13
   2   6  -3    3.26    0.13
   2   6  -3    3.22    0.11
  -2   6   3    3.07    0.12
  -2   6   3    3.20    0.10
  -2   6   3    3.22    0.08
   2   6  -3    3.20    0.11
  -2   6   3    2.80    0.09
   2   6  -3    3.39    0.11
   2   6  -3    3.23    0.10
  -2   6   3    3.30    0.10
  -2   6   3    3.09    0.12
   2   6  -3    3.14    0.11
   1  -6  -3  158.84    3.56
  -1  -6   3  157.03    3.15
  -1  -6   3  159.37    3.15
  -1  -6   3  149.74    3.67
   1  -6  -3  159.49    3.33
   1  -6  -3  147.07    4.07
   1  -6  -3  157.82    3.14
  -1  -6   3  155.04    3.56
   1  -6  -3  157.93    3.14
   1  -6  -3  158.65    3.66
  -1   6   3  151.67    4.08
  -1   6   3  157.03    3.14
  -1   6   3  156.89    3.65
   1   6  -3  158.41    3.67
   1   6  -3  156.61    3.15
   1   6  -3  159.39    3.40
  -1   6   3  159.44    3.33
   1   6  -3  151.65    3.34
  -1   6   3  158.41    3.40
   1   6  -3  152.10    4.08
   1   6  -3  149.79    3.63
   0  -6   3   10.06    0.28
   0  -6  -3   10.30    0.26
   0  -6  -3    9.17    0.24
   0  -6  -3   10.55    0.24
   0  -6  -3   10.26    0.24
   0  -6  -3   10.89    0.27
   0  -6   3    9.98    0.30
   0  -6  -3   10.35    0.27
   0  -6   3   10.07    0.27
   0  -6   3   10.39    0.24
   0  -6   3   10.97    0.24
   0   6   3   10.39    0.26
   0   6  -3   10.55    0.25
   0   6   3   10.21    0.24
   0   6  -3   10.41    0.24
   0   6  -3   10.40    0.25
   0   6   3   10.37    0.24
   0   6  -3   10.00    0.29
   0   6  -3   10.58    0.28
   0   6   3    9.86    0.30
   0   6   3   10.60    0.25
   0   6  -3   10.06    0.27
  -1  -6  -3   92.58    2.08
   1  -6   3   91.87    2.08
   1  -6   3   91.01    1.83
   1  -6   3   94.11    1.83
  -1  -6  -3   89.54    1.84
   1  -6   3   87.14    2.37
  -1  -6  -3   88.48    2.13
   1  -6   3   88.42    2.14
  -1  -6  -3   90.95    1.94
  -1  -6  -3   90.52    2.19
   1   6   3   93.55    1.98
  -1   6  -3   90.41    2.12
  -1   6  -3   89.78    1.98
   1   6   3   86.03    2.38
  -1   6  -3   88.39    1.95
   1   6   3   90.94    1.84
   1   6   3   93.01    2.13
  -1   6  -3   91.82    1.83
   1   6   3   88.35    1.94
  -1   6  -3   92.55    2.14
  -1   6  -3   87.62    2.37
   1   6   3   90.60    1.84
   2  -6   3    4.68    0.15
  -2  -6  -3    4.67    0.14
  -2  -6  -3    4.59    0.14
   2  -6   3    4.66    0.11
   2  -6   3    4.40    0.14
   2  -6   3    4.50    0.15
  -2  -6  -3    4.65    0.14
  -2  -6  -3    4.73    0.13
   2  -6   3    4.81    0.12
   2   6   3    4.88    0.14
  -2   6  -3    4.48    0.13
   2   6   3    4.54    0.13
  -2   6  -3    4.81    0.15
   2   6   3    4.51    0.13
  -2   6  -3    4.51    0.12
   2   6   3    4.64    0.13
  -2   6  -3    4.44    0.13
   2   6   3    4.46    0.13
  -2   6  -3    4.56    0.14
   2   6   3    4.61    0.13
  -3  -6  -3    0.27    0.04
  -3  -6  -3    0.14    0.03
   3  -6   3    0.20    0.02
  -3  -6  -3    0.23    0.04
   3  -6   3    0.20    0.03
   3  -6   3    0.23    0.02
   3  -6   3    0.27    0.05
   3  -6   3    0.25    0.04
  -3   6  -3    0.23    0.03
  -3   6  -3    0.26    0.03
   3   6   3    0.19    0.05
   3   6   3    0.33    0.04
  -3   6  -3    0.31    0.05
  -3   6  -3    0.32    0.04
   3   6   3    0.18    0.04
   3   6   3    0.26    0.04
   3   6   3    0.24    0.04
  -4  -6  -3    1.22    0.08
  -4  -6  -3    1.06    0.06
   4  -6   3    1.07    0.08
   4  -6   3    1.26    0.07
  -4  -6  -3    1.20    0.07
   4   6   3    1.14    0.10
   4   6   3    1.10    0.10
  -4   6  -3    1.10    0.06
   4   6   3    1.10    0.07
   4   6   3    1.11    0.07
  -4   6  -3    1.13    0.07
   4   6   3    1.06    0.07
  -4   6  -3    1.16    0.07
   4   6   3    1.02    0.07
   5  -6   3   11.78    0.31
  -5  -6  -3   11.57    0.30
  -5   6  -3   11.12    0.30
   5   6   3   11.15    0.35
   5   6   3   11.29    0.27
   5   6   3   11.35    0.36
  -5   6  -3   11.23    0.28
   5   6   3   11.43    0.29
   6  -6   3    0.47    0.06
   6   6   3    0.39    0.05
  -6   6  -3    0.42    0.05
   6   6   3    0.39    0.08
   6   6   3    0.43    0.07
   7   6   3    4.52    0.19
   7   6   3    4.46    0.21
   8  -6   3    0.30    0.07
   8   6   3    0.29    0.07
   8   6   3    0.31    0.09
   9   6   3    0.07    0.06
   9   6   3    0.04    0.09
   9   6   3    0.08    0.13
  10   6   3    0.25    0.05
  10   6   3    0.02    0.14
  10   6   3    0.39    0.12
  11   6   3    0.46    0.16
  11   6   3    0.14    0.11
 -12  -6  -3    0.28    0.06
  12   6   3    0.45    0.16
  12   6   3    0.20    0.11
 -13  -6  -3    0.08    0.05
  13   6   3    0.08    0.13
 -14  -6  -3    0.16    0.04
  14   6   3    0.09    0.13
 -14  -7   3    0.75    0.07
 -14  -7   3    0.90    0.09
  14   7  -3    0.89    0.16
 -13  -7   3    0.06    0.06
 -13  -7   3    0.00    0.05
  13   7  -3   -0.02    0.11
 -12  -7   3    0.04    0.05
  12  -7  -3   -0.01    0.08
 -12  -7   3    0.08    0.07
  12   7  -3    0.13    0.08
  12   7  -3    0.22    0.14
 -11  -7   3    1.13    0.10
  11  -7  -3    1.17    0.13
 -11  -7   3    0.83    0.09
  11   7  -3    1.35    0.20
  11   7  -3    1.01    0.11
  11   7  -3    1.08    0.13
 -10  -7   3    3.48    0.17
  10  -7  -3    3.49    0.20
  10   7  -3    3.34    0.18
  10   7  -3    3.67    0.21
   9  -7  -3   26.04    0.75
  -9  -7   3   25.26    0.74
   9   7  -3   25.40    0.75
   9   7  -3   25.56    0.75
   9   7  -3   25.82    0.76
   8  -7  -3    3.25    0.18
  -8  -7   3    3.02    0.15
   8   7  -3    3.13    0.17
   8   7  -3    3.13    0.16
   8   7  -3    3.30    0.18
   7  -7  -3   11.85    0.33
   7  -7  -3   11.59    0.38
   7   7  -3   11.62    0.39
   7   7  -3   11.65    0.38
   6  -7  -3   17.67    0.38
   6  -7  -3   18.30    0.50
   6  -7  -3   18.29    0.53
   6   7  -3   18.36    0.55
   6   7  -3   17.59    0.52
   6   7  -3   17.52    0.42
   6   7  -3   17.84    0.46
  -6   7   3   18.49    0.51
   5  -7  -3    3.52    0.16
   5  -7  -3    3.70    0.14
   5  -7  -3    3.42    0.13
   5  -7  -3    3.49    0.10
   5   7  -3    3.56    0.17
   5   7  -3    3.35    0.13
   5   7  -3    3.37    0.13
   5   7  -3    3.49    0.16
  -5   7   3    3.66    0.13
   4  -7  -3   20.06    0.55
   4  -7  -3   19.98    0.42
   4  -7  -3   19.65    0.55
   4  -7  -3   20.62    0.49
   4   7  -3   19.23    0.45
   4   7  -3   18.55    0.54
   4   7  -3   19.23    0.58
  -4   7   3   20.37    0.55
   4   7  -3   19.41    0.46
   4   7  -3   19.32    0.48
   3  -7  -3   54.39    1.14
  -3  -7   3   55.43    1.29
   3  -7  -3   55.79    1.30
   3  -7  -3   55.97    1.48
  -3  -7   3   55.94    1.16
  -3   7   3   56.72    1.24
   3   7  -3   56.54    1.25
   3   7  -3   54.07    1.22
   3   7  -3   55.91    1.16
  -3   7   3   55.67    1.48
   2  -7  -3    0.86    0.09
  -2  -7   3    0.77    0.09
   2  -7  -3    0.74    0.04
   2  -7  -3    0.74    0.05
   2  -7  -3    0.73    0.06
   2  -7  -3    0.73    0.04
  -2  -7   3    0.71    0.06
  -2  -7   3    0.75    0.06
  -2  -7   3    0.75    0.06
   2   7  -3    0.85    0.07
   2   7  -3    0.72    0.06
   2   7  -3    0.76    0.06
  -2   7   3    0.66    0.04
  -2   7   3    0.76    0.04
   2   7  -3    0.82    0.07
  -2   7   3    0.74    0.06
   2   7  -3    0.83    0.06
  -2   7   3    0.71    0.05
   1  -7  -3    0.57    0.06
   1  -7  -3    0.61    0.04
  -1  -7   3    0.56    0.06
   1  -7  -3    0.58    0.05
  -1  -7   3    0.58    0.05
   1  -7  -3    0.64    0.06
  -1  -7   3    0.53    0.05
  -1  -7   3    0.55    0.06
   1  -7  -3    0.64    0.05
  -1   7   3    0.59    0.06
  -1   7   3    0.62    0.04
  -1   7   3    0.60    0.04
  -1   7   3    0.58    0.05
   1   7  -3    0.67    0.05
   1   7  -3    0.66    0.06
  -1   7   3    0.55    0.05
   1   7  -3    0.63    0.05
   1   7  -3    0.57    0.05
   1   7  -3    0.59    0.05
   0  -7   3    2.08    0.08
   0  -7   3    2.04    0.09
   0  -7  -3    2.17    0.09
   0  -7   3    1.89    0.09
   0  -7   3    2.03    0.08
   0  -7  -3    1.96    0.08
   0  -7   3    1.98    0.10
   0  -7  -3    2.47    0.09
   0  -7  -3    2.00    0.08
   0  -7  -3    1.90    0.11
   0  -7  -3    1.86    0.07
   0   7   3    2.03    0.08
   0   7  -3    2.02    0.09
   0   7   3    1.99    0.07
   0   7   3    2.02    0.08
   0   7  -3    1.86    0.08
   0   7   3    2.04    0.08
   0   7  -3    2.00    0.09
   0   7  -3    1.86    0.08
   0   7  -3    1.97    0.08
   0   7   3    1.94    0.09
   0   7   3    2.01    0.07
   0   7  -3    2.05    0.08
  -1  -7  -3    0.64    0.06
   1  -7   3    0.64    0.05
  -1  -7  -3    0.85    0.07
   1  -7   3    0.72    0.06
   1  -7   3    0.69    0.07
   1  -7   3    0.73    0.06
  -1  -7  -3    0.68    0.05
   1  -7   3    0.72    0.08
  -1  -7  -3    0.70    0.06
  -1   7  -3    0.76    0.05
  -1   7  -3    0.76    0.06
   1   7   3    0.69    0.05
   1   7   3    0.69    0.05
   1   7   3    0.63    0.05
  -1   7  -3    0.68    0.06
  -1   7  -3    0.75    0.06
   1   7   3    0.68    0.05
  -1   7  -3    0.74    0.06
   1   7   3    0.86    0.06
   1   7   3    0.74    0.07
   2  -7   3    5.71    0.14
  -2  -7  -3    5.72    0.16
  -2  -7  -3    5.55    0.17
   2  -7   3    5.68    0.14
   2  -7   3    5.52    0.17
   2  -7   3    5.83    0.18
  -2  -7  -3    5.63    0.17
  -2  -7  -3    5.81    0.17
   2  -7   3    5.55    0.18
   2   7   3    5.85    0.16
  -2   7  -3    5.69    0.17
  -2   7  -3    5.38    0.17
  -2   7  -3    5.73    0.16
   2   7   3    5.62    0.21
   2   7   3    5.70    0.15
  -2   7  -3    5.63    0.15
  -2   7  -3    5.51    0.17
   2   7   3    5.52    0.16
   3  -7   3    1.98    0.06
   3  -7   3    1.97    0.06
   3  -7   3    1.85    0.09
   3  -7   3    1.86    0.09
  -3  -7  -3    2.02    0.09
  -3  -7  -3    1.81    0.09
   3  -7   3    1.82    0.08
   3   7   3    1.98    0.08
   3   7   3    1.94    0.08
   3   7   3    1.96    0.08
   3   7   3    1.86    0.09
  -3   7  -3    1.91    0.08
   3   7   3    2.07    0.12
  -3   7  -3    2.04    0.08
  -3   7  -3    1.88    0.08
  -4  -7  -3    1.51    0.09
  -4  -7  -3    1.59    0.08
   4  -7   3    1.49    0.09
   4  -7   3    1.44    0.08
   4   7   3    1.52    0.08
  -4   7  -3    1.39    0.07
   4   7   3    1.50    0.08
  -4   7  -3    1.45    0.06
  -4   7  -3    1.46    0.07
   4   7   3    1.50    0.08
   4   7   3    1.51    0.12
   4   7   3    1.43    0.11
  -5  -7  -3    0.82    0.06
   5  -7   3    0.69    0.07
   5   7   3    0.60    0.07
   5   7   3    0.58    0.06
   5   7   3    0.70    0.08
   5   7   3    0.64    0.06
  -5   7  -3    0.65    0.06
   6  -7   3    7.87    0.24
   6   7   3    8.08    0.28
  -6   7  -3    7.44    0.22
   6   7   3    7.86    0.28
   6   7   3    7.91    0.23
  -6   7  -3    7.32    0.21
   7   7   3    0.06    0.06
   7   7   3    0.04    0.07
   7   7   3    0.08    0.04
   8   7   3    1.18    0.13
   8   7   3    1.05    0.11
   9   7   3    0.35    0.15
   9   7   3    0.19    0.07
   9   7   3    0.18    0.11
 -10  -7  -3    9.01    0.32
  10   7   3    9.65    0.37
  10   7   3    9.10    0.30
  10   7   3   11.00    0.56
 -11  -7  -3    0.25    0.06
  11   7   3    0.15    0.15
  11   7   3    0.28    0.12
 -12  -7  -3    0.99    0.09
 -13  -7  -3    0.32    0.06
  13   7   3    0.04    0.12
 -14  -7  -3    0.02    0.04
 -14  -7  -3    0.01    0.04
  14   7   3    0.00    0.13
 -14  -8   3    0.16    0.04
 -13  -8   3    0.65    0.08
 -13  -8   3    0.58    0.07
  13   8  -3    0.63    0.15
 -12  -8   3    0.75    0.09
 -12  -8   3    0.65    0.08
  12   8  -3    0.44    0.15
 -11  -8   3    0.81    0.09
 -11  -8   3    0.82    0.10
  11   8  -3    0.83    0.12
  11   8  -3    0.76    0.09
  11   8  -3    0.65    0.17
 -10  -8   3    2.33    0.16
 -10  -8   3    2.76    0.15
  10  -8  -3    2.71    0.17
  10   8  -3    2.75    0.18
  10   8  -3    2.74    0.16
  -9  -8   3    7.58    0.29
  -9  -8   3    9.14    0.30
   9  -8  -3    8.90    0.33
   9   8  -3    9.36    0.30
   9   8  -3    8.81    0.33
   9   8  -3    8.84    0.33
  -8  -8   3   47.76    1.34
   8  -8  -3   49.01    1.32
   8   8  -3   49.73    1.36
   8   8  -3   48.17    1.40
   8   8  -3   48.21    1.32
  -7  -8   3   14.34    0.44
   7  -8  -3   15.29    0.41
   7  -8  -3   14.90    0.45
   7   8  -3   14.31    0.45
   7   8  -3   15.01    0.48
   7   8  -3   14.05    0.47
   6  -8  -3    0.71    0.08
   6  -8  -3    0.88    0.08
   6   8  -3    0.86    0.08
   6   8  -3    0.74    0.07
   6   8  -3    0.97    0.11
  -6   8   3    0.90    0.08
   6   8  -3    0.90    0.11
   5  -8  -3   48.42    1.27
   5  -8  -3   46.72    0.97
   5   8  -3   45.90    1.01
   5   8  -3   47.98    1.31
  -5   8   3   48.59    1.27
   5   8  -3   45.76    1.24
   5   8  -3   46.80    1.09
   4  -8  -3    2.55    0.09
   4  -8  -3    2.77    0.13
   4  -8  -3    2.47    0.11
  -4   8   3    2.62    0.11
   4   8  -3    2.47    0.11
   4   8  -3    2.74    0.16
   4   8  -3    2.68    0.12
  -4   8   3    2.64    0.11
   3  -8  -3   26.69    0.74
   3  -8  -3   27.45    0.65
   3  -8  -3   26.26    0.57
  -3  -8   3   26.89    0.64
  -3  -8   3   25.93    0.59
  -3   8   3   27.06    0.62
   3   8  -3   27.56    0.63
   3   8  -3   25.67    0.59
   3   8  -3   26.26    0.61
  -3   8   3   27.36    0.73
  -2  -8   3   99.33    2.75
   2  -8  -3  102.70    2.11
   2  -8  -3  106.70    2.40
   2  -8  -3  103.70    2.74
  -2  -8   3  104.13    2.12
  -2  -8   3  105.36    2.39
  -2   8   3  104.04    2.74
   2   8  -3  104.14    2.29
  -2   8   3  105.97    2.23
  -2   8   3  106.97    2.29
   2   8  -3  101.65    2.74
   2   8  -3  102.88    2.25
  -1  -8   3    5.46    0.18
  -1  -8   3    5.71    0.17
   1  -8  -3    5.62    0.20
   1  -8  -3    5.53    0.15
   1  -8  -3    5.78    0.16
   1  -8  -3    5.67    0.17
   1  -8  -3    5.74    0.15
  -1  -8   3    5.57    0.16
  -1  -8   3    5.50    0.20
  -1   8   3    5.70    0.19
  -1   8   3    5.64    0.14
   1   8  -3    5.40    0.17
  -1   8   3    5.85    0.16
   1   8  -3    5.74    0.16
   1   8  -3    5.48    0.19
   1   8  -3    5.48    0.16
  -1   8   3    5.66    0.16
   0  -8  -3   51.09    1.05
   0  -8  -3   51.21    1.19
   0  -8   3   51.40    1.05
   0  -8   3   50.30    1.19
   0  -8  -3   49.58    1.36
   0  -8   3   50.68    1.36
   0  -8   3   49.09    1.22
   0   8  -3   50.54    1.13
   0   8  -3   47.85    1.21
   0   8   3   50.28    1.35
   0   8   3   52.34    1.21
   0   8   3   52.60    1.13
   0   8   3   51.03    1.10
   0   8  -3   50.82    1.35
   0   8   3   49.75    1.20
   0   8   3   51.16    1.05
   0   8  -3   50.39    1.11
  -1  -8  -3    0.17    0.04
   1  -8   3    0.10    0.04
  -1  -8  -3    0.12    0.04
  -1  -8  -3    0.15    0.04
   1  -8   3    0.15    0.05
  -1  -8  -3    0.30    0.06
   1  -8   3    0.10    0.05
   1  -8   3    0.12    0.05
   1   8   3    0.08    0.04
   1   8   3    0.10    0.04
   1   8   3    0.16    0.04
  -1   8  -3    0.09    0.04
   1   8   3    0.12    0.04
  -1   8  -3    0.13    0.04
  -1   8  -3    0.13    0.04
   1   8   3    0.13    0.04
  -1   8  -3    0.11    0.03
  -2  -8  -3    5.21    0.17
   2  -8   3    5.38    0.18
   2  -8   3    5.40    0.17
   2  -8   3    5.33    0.17
  -2  -8  -3    5.30    0.16
   2  -8   3    5.44    0.14
  -2  -8  -3    5.41    0.17
  -2  -8  -3    5.41    0.17
   2   8   3    5.33    0.16
   2   8   3    5.01    0.20
   2   8   3    5.31    0.16
  -2   8  -3    5.45    0.17
  -2   8  -3    5.48    0.15
   2   8   3    5.44    0.16
   2   8   3    5.19    0.15
  -2   8  -3    5.34    0.15
   3  -8   3   72.30    1.68
   3  -8   3   74.61    1.46
  -3  -8  -3   72.16    1.76
  -3  -8  -3   72.77    1.67
   3  -8   3   69.79    1.72
   3  -8   3   72.01    1.89
  -3   8  -3   71.29    1.59
  -3   8  -3   71.47    1.90
   3   8   3   72.34    1.93
   3   8   3   71.15    1.49
   3   8   3   72.57    1.60
  -3   8  -3   70.62    1.56
   3   8   3   70.76    1.57
  -4  -8  -3    9.67    0.26
   4  -8   3    9.60    0.27
  -4  -8  -3    9.69    0.27
   4   8   3    9.30    0.24
  -4   8  -3    9.34    0.25
  -4   8  -3    9.25    0.24
   4   8   3    9.45    0.32
   4   8   3    9.11    0.31
  -4   8  -3    9.45    0.27
   4   8   3    9.42    0.25
  -5  -8  -3    3.28    0.12
   5  -8   3    3.35    0.14
   5   8   3    3.01    0.12
   5   8   3    2.86    0.12
   5   8   3    3.25    0.17
  -5   8  -3    3.09    0.11
   5   8   3    3.13    0.16
  -5   8  -3    3.13    0.12
   6  -8   3   14.35    0.39
  -6   8  -3   13.93    0.39
   6   8   3   13.75    0.37
   6   8   3   14.10    0.44
  -6   8  -3   13.66    0.36
   6   8   3   14.63    0.45
  -7  -8  -3    0.00    0.04
   7   8   3    0.02    0.07
   7   8   3    0.01    0.07
   7   8   3   -0.01    0.05
  -8  -8  -3    5.56    0.21
   8   8   3    5.74    0.26
   8   8   3    5.65    0.19
   8   8   3    5.65    0.23
  -9  -8  -3    5.92    0.22
   9   8   3    5.06    0.40
   9   8   3    5.87    0.24
   9   8   3    6.76    0.29
 -10  -8  -3    0.17    0.06
  10   8   3    0.08    0.14
  10   8   3    0.20    0.11
  10   8   3    0.12    0.06
 -11  -8  -3    0.15    0.06
  11   8   3    0.02    0.14
  11   8   3    0.11    0.11
 -12  -8  -3    3.11    0.15
  12   8   3    3.42    0.31
 -13  -8  -3    2.92    0.13
 -13  -8  -3    2.82    0.13
  13   8   3    2.58    0.27
 -13  -9   3    0.00    0.05
 -13  -9   3    0.06    0.05
  13   9  -3   -0.05    0.12
 -12  -9   3    1.24    0.10
 -12  -9   3    0.91    0.08
  12   9  -3    0.73    0.16
 -11  -9   3    0.45    0.08
 -11  -9   3    0.45    0.07
  11   9  -3    0.47    0.08
  11   9  -3    0.51    0.16
 -10  -9   3    0.34    0.07
 -10  -9   3    0.17    0.07
  10  -9  -3    0.46    0.19
  10   9  -3    0.24    0.10
  10   9  -3    0.26    0.08
  -9  -9   3    0.41    0.07
   9  -9  -3    0.15    0.17
   9   9  -3    0.49    0.10
   9   9  -3    0.55    0.11
   9   9  -3    0.52    0.08
  -8  -9   3    3.94    0.17
  -8  -9   3    4.26    0.19
   8  -9  -3    4.55    0.40
   8   9  -3    3.90    0.21
   8   9  -3    4.01    0.19
   8   9  -3    4.10    0.21
  -7  -9   3    7.75    0.26
   7   9  -3    7.48    0.29
   7   9  -3    8.21    0.31
   7   9  -3    8.04    0.29
   6  -9  -3    3.12    0.13
  -6   9   3    3.25    0.14
   6   9  -3    3.07    0.17
   5  -9  -3    7.98    0.24
   5  -9  -3    8.18    0.26
   5   9  -3    7.71    0.24
  -5   9   3    8.14    0.25
   5   9  -3    7.74    0.29
  -5   9   3    7.57    0.23
   4  -9  -3    6.61    0.22
   4  -9  -3    6.21    0.20
   4  -9  -3    6.29    0.17
   4   9  -3    6.46    0.20
  -4   9   3    6.41    0.21
  -4   9   3    6.16    0.19
   3  -9  -3   35.72    0.77
   3  -9  -3   36.70    0.88
  -3  -9   3   35.75    0.79
   3  -9  -3   36.45    1.00
  -3  -9   3   37.75    0.87
  -3   9   3   37.24    0.99
  -3   9   3   36.29    0.84
   3   9  -3   35.92    0.84
   2  -9  -3    1.87    0.11
  -2  -9   3    1.69    0.09
  -2  -9   3    1.81    0.09
   2  -9  -3    1.89    0.08
   2  -9  -3    1.76    0.09
  -2  -9   3    1.65    0.12
   2   9  -3    1.77    0.10
  -2   9   3    1.84    0.09
   2   9  -3    1.81    0.09
  -2   9   3    1.76    0.09
   1  -9  -3   34.02    0.81
   1  -9  -3   32.91    0.71
  -1  -9   3   33.08    0.92
  -1  -9   3   33.35    0.80
  -1  -9   3   33.95    0.71
   1  -9  -3   32.78    0.92
   1   9  -3   32.73    0.75
  -1   9   3   33.15    0.76
   1   9  -3   33.38    0.91
  -1   9   3   33.73    0.91
   1   9  -3   33.67    0.77
  -1   9   3   33.18    0.73
   0  -9  -3   16.42    0.40
   0  -9   3   15.51    0.41
   0  -9   3   15.70    0.46
   0  -9  -3   15.10    0.46
   0  -9   3   15.79    0.36
   0  -9  -3   15.33    0.36
   0   9  -3   15.41    0.38
   0   9   3   15.82    0.45
   0   9   3   14.74    0.40
   0   9   3   16.17    0.40
   0   9  -3   15.18    0.37
   0   9  -3   15.96    0.45
   0   9   3   15.63    0.36
   0   9   3   15.68    0.38
   1  -9   3   24.05    0.51
  -1  -9  -3   23.47    0.59
  -1  -9  -3   23.48    0.60
  -1  -9  -3   24.66    0.53
   1  -9   3   23.28    0.59
  -1  -9  -3   23.16    0.68
   1  -9   3   24.53    0.67
   1   9   3   23.57    0.54
   1   9   3   23.81    0.66
  -1   9  -3   23.92    0.55
  -1   9  -3   23.97    0.56
   1   9   3   24.09    0.56
   1   9   3   23.36    0.59
  -1   9  -3   24.09    0.66
   2  -9   3    0.01    0.03
   2  -9   3    0.02    0.04
   2  -9   3    0.05    0.05
  -2  -9  -3    0.03    0.04
   2   9   3    0.06    0.04
  -2   9  -3    0.02    0.04
  -2   9  -3    0.06    0.04
  -2   9  -3    0.01    0.04
   2   9   3    0.04    0.05
   2   9   3    0.05    0.04
   2   9   3    0.00    0.04
   3  -9   3    8.86    0.27
  -3  -9  -3    8.85    0.26
   3  -9   3    9.24    0.21
   3  -9   3    9.08    0.27
   3   9   3    9.22    0.25
  -3   9  -3    9.00    0.24
  -3   9  -3    9.23    0.27
  -3   9  -3    8.91    0.24
   3   9   3    9.11    0.31
   3   9   3    9.08    0.24
  -4  -9  -3   22.06    0.55
   4  -9   3   21.75    0.56
   4  -9   3   22.42    0.59
  -4   9  -3   21.71    0.60
   4   9   3   22.26    0.65
  -4   9  -3   21.54    0.52
   4   9   3   21.60    0.53
   4   9   3   21.16    0.50
   4   9   3   21.74    0.62
  -5  -9  -3    5.44    0.18
   5  -9   3    5.41    0.19
   5   9   3    5.92    0.23
   5   9   3    5.26    0.18
  -5   9  -3    5.21    0.17
   5   9   3    5.57    0.23
  -5   9  -3    5.42    0.17
   6  -9   3    9.03    0.28
   6   9   3    8.84    0.31
   6   9   3    9.11    0.32
   6   9   3    8.59    0.26
   6   9   3    9.46    0.33
  -6   9  -3    8.65    0.25
  -6   9  -3    9.26    0.26
  -7  -9  -3    0.20    0.06
   7   9   3    0.13    0.06
  -7   9  -3    0.21    0.04
   7   9   3    0.20    0.09
   7   9   3    0.09    0.08
   8  -9   3    0.75    0.20
  -8  -9  -3    0.48    0.07
  -8   9  -3    0.58    0.05
   8   9   3    0.47    0.06
   8   9   3    0.57    0.11
   8   9   3    0.86    0.16
   8   9   3    0.59    0.10
  -9  -9  -3   27.35    0.80
   9   9   3   28.87    1.18
   9   9   3   27.86    0.83
 -10  -9  -3    0.50    0.08
  10   9   3    0.50    0.08
  10   9   3    0.82    0.18
  10   9   3    0.59    0.13
 -11  -9  -3    9.58    0.32
 -11  -9  -3    9.19    0.30
  11   9   3    9.99    0.54
  11   9   3    9.75    0.37
 -12  -9  -3    0.45    0.07
 -12  -9  -3    0.44    0.07
  12   9   3    0.55    0.15
 -13  -9  -3    0.61    0.07
 -13  -9  -3    0.54    0.06
  13   9   3    0.60    0.15
 -13 -10   3   -0.01    0.05
 -13 -10   3   -0.02    0.04
  13  10  -3   -0.12    0.11
 -12 -10   3    0.09    0.05
 -12 -10   3    0.04    0.06
  12  10  -3    0.07    0.12
 -11 -10   3    0.89    0.09
 -11 -10   3    1.06    0.10
  11 -10  -3    0.92    0.21
  11  10  -3    0.80    0.17
  10 -10  -3    0.40    0.19
 -10 -10   3    0.51    0.08
 -10 -10   3    0.62    0.08
  10  10  -3    0.42    0.16
  10  10  -3    0.64    0.10
  -9 -10   3    2.58    0.14
   9 -10  -3    1.63    0.33
  -9 -10   3    2.16    0.15
   9  10  -3    2.48    0.17
   9  10  -3    2.61    0.15
  -8 -10   3    7.07    0.26
  -8 -10   3    8.43    0.26
   8  10  -3    7.29    0.31
   8  10  -3    7.31    0.29
  -7 -10   3   10.94    0.34
   7  10  -3   11.00    0.39
   7  10  -3   10.50    0.38
   6 -10  -3    1.20    0.09
  -6 -10   3    1.31    0.09
   6  10  -3    1.30    0.13
  -6  10   3    1.24    0.09
   6  10  -3    1.16    0.12
   5 -10  -3    1.53    0.11
  -5  10   3    1.49    0.10
   4 -10  -3   11.29    0.35
   4 -10  -3   11.12    0.32
  -4  10   3   11.64    0.34
  -4  10   3   10.67    0.30
   4  10  -3   11.06    0.31
   3 -10  -3    1.91    0.10
   3 -10  -3    1.93    0.12
  -3 -10   3    1.78    0.10
   3 -10  -3    1.82    0.08
  -3  10   3    1.62    0.09
   3  10  -3    1.73    0.10
  -3  10   3    1.79    0.10
  -2 -10   3   16.23    0.42
   2 -10  -3   16.58    0.48
  -2 -10   3   15.99    0.50
  -2 -10   3   16.10    0.38
   2 -10  -3   16.66    0.43
   2 -10  -3   15.63    0.37
   2  10  -3   15.99    0.47
  -2  10   3   16.21    0.40
  -2  10   3   16.72    0.47
   2  10  -3   16.13    0.41
   1 -10  -3   12.11    0.30
  -1 -10   3   12.39    0.39
  -1 -10   3   12.42    0.30
   1 -10  -3   12.58    0.39
   1 -10  -3   12.37    0.34
  -1 -10   3   12.43    0.34
   1  10  -3   12.25    0.32
  -1  10   3   12.72    0.37
  -1  10   3   12.58    0.32
   1  10  -3   12.73    0.37
   0 -10  -3   21.35    0.49
   0 -10   3   22.11    0.55
   0 -10  -3   20.91    0.63
   0 -10   3   22.42    0.63
   0 -10  -3   22.51    0.55
   0 -10   3   22.03    0.49
   0  10  -3   21.25    0.52
   0  10   3   22.16    0.62
   0  10   3   21.87    0.52
   0  10   3   21.25    0.50
   0  10  -3   22.29    0.61
  -1 -10  -3    1.27    0.11
   1 -10   3    1.41    0.09
  -1 -10  -3    1.27    0.08
   1 -10   3    1.25    0.09
  -1 -10  -3    1.32    0.08
   1 -10   3    1.40    0.10
   1 -10   3    1.32    0.07
  -1  10  -3    1.36    0.09
   1  10   3    1.26    0.07
   1  10   3    1.30    0.08
  -1  10  -3    1.34    0.08
   2 -10   3    0.28    0.05
  -2 -10  -3    0.19    0.05
   2 -10   3    0.19    0.05
   2 -10   3    0.24    0.04
   2 -10   3    0.23    0.04
   2  10   3    0.21    0.05
  -2  10  -3    0.25    0.05
  -2  10  -3    0.26    0.05
   3 -10   3    6.49    0.17
   3 -10   3    6.87    0.22
   3 -10   3    7.02    0.22
  -3 -10  -3    6.67    0.21
  -3  10  -3    6.85    0.22
  -3  10  -3    6.77    0.20
   3  10   3    6.61    0.20
  -4 -10  -3    7.99    0.25
   4 -10   3    8.57    0.24
   4 -10   3    7.90    0.26
  -4  10  -3    8.40    0.25
   4  10   3    8.05    0.28
   4  10   3    8.42    0.30
   4  10   3    7.98    0.24
   4  10   3    8.24    0.23
  -4  10  -3    8.03    0.23
   5 -10   3    0.12    0.05
  -5  10  -3    0.01    0.04
   5  10   3    0.16    0.06
   5  10   3    0.05    0.07
  -5  10  -3    0.00    0.03
   5  10   3   -0.01    0.07
  -6 -10  -3    2.21    0.12
   6  10   3    2.37    0.16
   6  10   3    2.30    0.14
   6  10   3    2.04    0.16
  -6  10  -3    2.39    0.10
  -7 -10  -3    1.12    0.09
   7  10   3    1.25    0.14
   7  10   3    1.05    0.12
   7  10   3    1.25    0.13
  -7  10  -3    1.23    0.07
  -8 -10  -3    0.49    0.08
   8 -10   3    0.54    0.20
  -8 -10  -3    0.52    0.07
  -8  10  -3    0.76    0.06
   8  10   3    0.61    0.10
   8  10   3    0.71    0.16
   8  10   3    0.60    0.07
   8  10   3    0.81    0.13
  -9 -10  -3    0.04    0.07
  -9 -10  -3    0.19    0.06
   9 -10   3    0.02    0.16
   9  10   3    0.09    0.14
   9  10   3    0.41    0.12
  -9  10  -3    0.23    0.04
   9  10   3    0.29    0.09
 -10 -10  -3    1.80    0.13
 -10 -10  -3    1.88    0.12
  10  10   3    1.90    0.18
  10  10   3    1.58    0.12
  10  10   3    2.17    0.32
 -11 -10  -3    0.13    0.06
 -11 -10  -3    0.18    0.07
  11  10   3    0.04    0.10
  11  10   3    0.38    0.15
 -12 -10  -3    1.60    0.11
 -12 -10  -3    1.49    0.10
  12  10   3    1.16    0.18
 -13 -10  -3    0.70    0.07
 -13 -10  -3    0.63    0.06
  13  10   3    0.86    0.16
 -13 -11   3   -0.06    0.04
 -13 -11   3   -0.07    0.05
  13  11  -3   -0.08    0.11
 -12 -11   3    0.65    0.08
 -12 -11   3    0.53    0.07
  12  11  -3    0.43    0.14
 -11 -11   3    0.09    0.06
  11 -11  -3    0.08    0.15
 -11 -11   3    0.07    0.06
  11  11  -3    0.02    0.12
 -10 -11   3    0.24    0.06
  10 -11  -3    0.34    0.18
 -10 -11   3    0.36    0.07
  10  11  -3    0.28    0.04
  10  11  -3    0.37    0.15
  10  11  -3    0.23    0.09
   9 -11  -3    3.84    0.41
  -9 -11   3    4.20    0.18
  -9 -11   3    4.09    0.18
   9  11  -3    4.32    0.19
   8 -11  -3    5.82    0.51
  -8 -11   3    7.46    0.25
  -8 -11   3    7.04    0.25
   8  11  -3    7.63    0.29
   8  11  -3    6.97    0.30
   7 -11  -3   13.35    0.78
  -7 -11   3   12.23    0.35
  -7 -11   3   11.61    0.37
   7  11  -3   11.63    0.41
   7  11  -3   11.58    0.43
  -6 -11   3    0.12    0.05
   6 -11  -3    0.17    0.05
   6  11  -3    0.10    0.07
  -6  11   3    0.16    0.05
   5 -11  -3    1.69    0.11
  -5 -11   3    1.48    0.09
  -5  11   3    1.69    0.11
   4 -11  -3   38.18    1.04
   4 -11  -3   37.26    0.93
  -4  11   3   38.41    1.04
   3 -11  -3   11.68    0.36
  -3 -11   3   11.52    0.32
   3 -11  -3   11.33    0.33
   3  11  -3   11.23    0.31
  -3  11   3   11.29    0.35
  -3  11   3   11.09    0.30
   2 -11  -3   22.87    0.65
   2 -11  -3   22.05    0.57
  -2 -11   3   22.43    0.57
   2 -11  -3   21.79    0.50
  -2 -11   3   22.54    0.66
  -2 -11   3   21.93    0.51
   2  11  -3   22.10    0.55
  -2  11   3   22.63    0.54
  -2  11   3   23.14    0.64
  -1 -11   3   -0.03    0.05
   1 -11  -3    0.04    0.05
  -1 -11   3    0.06    0.05
   1 -11  -3    0.04    0.05
  -1 -11   3    0.01    0.06
  -1 -11   3    0.03    0.05
   1 -11  -3   -0.01    0.06
   1  11  -3    0.08    0.05
  -1  11   3    0.02    0.05
   1  11  -3    0.04    0.05
  -1  11   3    0.02    0.05
   0 -11  -3   45.77    0.99
   0 -11  -3   44.98    1.12
   0 -11   3   44.42    1.19
   0 -11   3   47.88    1.28
   0 -11   3   46.82    0.99
   0 -11   3   47.83    1.13
   0 -11  -3   47.17    1.28
   0  11  -3   48.01    1.27
   0  11   3   46.33    1.27
   0  11  -3   46.71    1.06
   0  11   3   47.73    1.06
   1 -11   3    8.74    0.27
  -1 -11  -3    8.62    0.31
   1 -11   3    8.60    0.22
  -1 -11  -3    8.70    0.24
   1 -11   3    8.47    0.27
   1 -11   3    9.27    0.30
  -1 -11  -3    8.97    0.26
  -1  11  -3    8.89    0.24
  -1  11  -3    9.11    0.28
   1  11   3    8.71    0.25
   2 -11   3    1.01    0.09
   2 -11   3    1.12    0.09
  -2 -11  -3    1.01    0.08
   2 -11   3    1.00    0.08
   2  11   3    0.98    0.08
  -2  11  -3    1.00    0.09
  -2  11  -3    1.02    0.07
   3 -11   3    0.11    0.05
   3 -11   3    0.07    0.05
  -3 -11  -3    0.00    0.05
  -3  11  -3    0.05    0.05
  -3  11  -3    0.10    0.05
   3  11   3    0.08    0.05
  -4 -11  -3    5.60    0.20
   4 -11   3    5.97    0.19
   4  11   3    5.35    0.19
  -4  11  -3    5.73    0.19
  -4  11  -3    5.48    0.18
   4  11   3    5.75    0.25
   4  11   3    5.80    0.23
  -5 -11  -3    0.11    0.05
   5  11   3    0.06    0.06
  -5  11  -3    0.01    0.04
   5  11   3    0.03    0.08
   5  11   3    0.11    0.08
  -6 -11  -3    0.42    0.06
   6  11   3    0.44    0.10
  -6  11  -3    0.47    0.06
   6  11   3    0.45    0.10
   6  11   3    0.39    0.08
  -7 -11  -3    3.41    0.17
   7 -11   3    2.89    0.38
  -7 -11  -3    3.81    0.16
   7  11   3    4.47    0.22
   7  11   3    4.10    0.22
  -7  11  -3    4.04    0.14
   7  11   3    3.81    0.19
   8 -11   3    1.69    0.32
  -8 -11  -3    1.25    0.12
  -8 -11  -3    1.03    0.10
   8  11   3    1.23    0.14
  -8  11  -3    1.11    0.07
   8  11   3    0.94    0.11
   8  11   3    1.01    0.12
  -9 -11  -3    5.50    0.21
  -9 -11  -3    4.94    0.20
   9  11   3    5.67    0.26
   9  11   3    4.48    0.39
   9  11   3    5.01    0.23
 -10 -11  -3    0.03    0.07
 -10 -11  -3    0.02    0.06
  10  11   3   -0.02    0.07
  10  11   3    0.06    0.14
  10  11   3    0.07    0.10
 -11 -11  -3    1.14    0.11
 -11 -11  -3    1.31    0.10
  11  11   3    1.08    0.18
 -12 -11  -3    2.65    0.13
 -12 -11  -3    2.56    0.12
  12  11   3    2.71    0.27
 -13 -11  -3    1.59    0.09
 -12 -12   3    0.57    0.07
 -12 -12   3    0.71    0.07
  12  12  -3    0.59    0.14
 -11 -12   3    0.01    0.05
 -11 -12   3    0.00    0.06
  11 -12  -3    0.02    0.14
  11  12  -3   -0.07    0.11
  10 -12  -3    0.41    0.19
 -10 -12   3    0.14    0.06
 -10 -12   3    0.19    0.07
  10  12  -3    0.35    0.15
   9 -12  -3    2.70    0.35
  -9 -12   3    2.40    0.15
  -9 -12   3    2.22    0.13
   9  12  -3    2.49    0.30
   9  12  -3    2.36    0.15
   9  12  -3    2.28    0.17
   8 -12  -3    4.08    0.42
  -8 -12   3    4.63    0.19
  -8 -12   3    4.59    0.18
   8  12  -3    4.75    0.22
   8  12  -3    4.59    0.24
  -7 -12   3   12.18    0.35
   7 -12  -3   11.60    0.72
  -7 -12   3   11.70    0.37
   7  12  -3   12.21    0.42
   6 -12  -3    1.25    0.24
  -6 -12   3    1.48    0.10
   6 -12  -3    1.61    0.10
  -6 -12   3    1.51    0.11
   6  12  -3    1.39    0.14
  -6  12   3    1.60    0.11
   5 -12  -3    0.09    0.06
  -5  12   3    0.06    0.06
   4 -12  -3   21.12    0.60
   4 -12  -3   19.38    0.59
  -4  12   3   21.71    0.60
   3 -12  -3    0.30    0.07
  -3  12   3    0.40    0.06
  -2 -12   3    4.31    0.16
   2 -12  -3    4.26    0.17
  -2 -12   3    4.40    0.20
   2 -12  -3    4.36    0.19
  -2 -12   3    4.21    0.17
  -2  12   3    4.38    0.17
   2  12  -3    4.23    0.16
  -2  12   3    4.10    0.15
   1 -12  -3    0.64    0.07
  -1 -12   3    0.83    0.09
  -1 -12   3    0.70    0.07
  -1 -12   3    0.63    0.07
  -1 -12   3    0.76    0.07
   1 -12  -3    0.78    0.09
  -1  12   3    0.72    0.07
   1  12  -3    0.76    0.07
  -1  12   3    0.76    0.08
   1  12  -3    0.90    0.09
   0 -12  -3    1.81    0.13
   0 -12   3    1.64    0.11
   0 -12  -3    1.59    0.10
   0 -12  -3    1.55    0.09
   0 -12   3    1.65    0.11
   0 -12   3    1.88    0.12
   0  12  -3    1.71    0.10
   0  12   3    1.66    0.11
   0  12  -3    1.74    0.10
   0  12   3    1.63    0.09
   1 -12   3    3.98    0.16
  -1 -12  -3    3.94    0.16
   1 -12   3    4.20    0.17
   1 -12   3    4.17    0.18
   1  12   3    4.14    0.15
  -1  12  -3    4.35    0.17
  -1  12  -3    3.95    0.15
  -2 -12  -3   13.06    0.37
   2 -12   3   13.31    0.37
   2 -12   3   13.57    0.41
  -2  12  -3   12.61    0.34
   2  12   3   12.32    0.35
  -2  12  -3   13.78    0.40
   3 -12   3    1.51    0.10
  -3  12  -3    1.39    0.09
  -4 -12  -3    3.81    0.15
   4 -12   3    3.81    0.14
  -4  12  -3    3.74    0.15
   4  12   3    3.93    0.19
  -5 -12  -3    3.50    0.15
   5  12   3    3.29    0.18
   5  12   3    3.44    0.21
  -5  12  -3    3.55    0.14
   5  12   3    3.40    0.19
   6 -12   3    0.57    0.20
  -6 -12  -3    0.25    0.07
  -6 -12  -3    0.11    0.06
   6  12   3    0.16    0.09
  -6  12  -3    0.13    0.05
   6  12   3    0.13    0.09
   6  12   3    0.08    0.07
  -7 -12  -3   -0.02    0.06
  -7 -12  -3   -0.04    0.07
   7 -12   3   -0.02    0.16
   7  12   3   -0.02    0.09
   7  12   3    0.03    0.07
  -7  12  -3    0.04    0.05
   7  12   3    0.03    0.10
   8 -12   3   10.04    0.64
  -8 -12  -3    9.54    0.32
  -8 -12  -3    9.24    0.30
   8  12   3    9.62    0.37
   8  12   3    9.57    0.32
   8  12   3    9.01    0.35
   9 -12   3    9.53    0.64
  -9 -12  -3   10.13    0.33
  -9 -12  -3   10.02    0.31
   9  12   3   10.54    0.39
 -10 -12  -3    1.07    0.12
  10 -12   3    0.78    0.21
 -10 -12  -3    0.97    0.10
  10  12   3    1.10    0.14
  10  12   3    0.96    0.18
 -11 -12  -3    1.22    0.11
 -11 -12  -3    1.14    0.10
  11  12   3    1.23    0.17
 -12 -12  -3    0.70    0.07
 -12 -12  -3    0.78    0.08
  12  12   3    0.73    0.15
 -12 -13   3   -0.05    0.05
  12  13  -3    0.00    0.10
  11 -13  -3    0.03    0.14
 -11 -13   3   -0.04    0.06
  11  13  -3    0.03    0.11
  10 -13  -3    0.75    0.20
 -10 -13   3    0.81    0.08
  10  13  -3    0.77    0.16
  -9 -13   3    1.15    0.10
   9  13  -3    1.22    0.13
   9  13  -3    1.12    0.14
  -8 -13   3    0.42    0.07
  -8 -13   3    0.40    0.07
   8 -13  -3    0.53    0.20
   8  13  -3    0.48    0.09
   8  13  -3    0.40    0.11
  -7 -13   3    7.80    0.25
   7 -13  -3    7.21    0.55
   7  13  -3    7.82    0.31
  -6 -13   3    1.26    0.11
   6 -13  -3    1.35    0.10
   6 -13  -3    0.84    0.22
   6  13  -3    1.21    0.15
  -6  13   3    1.18    0.11
   5 -13  -3    3.09    0.15
  -5  13   3    3.02    0.15
   4 -13  -3   23.39    0.67
  -4  13   3   22.75    0.67
  -3 -13   3    1.22    0.15
   3 -13  -3    1.28    0.11
   3 -13  -3    1.20    0.12
  -3  13   3    1.21    0.10
  -2 -13   3    0.03    0.07
   2 -13  -3    0.09    0.07
   2 -13  -3    0.03    0.06
  -2  13   3    0.07    0.06
  -1 -13   3    2.39    0.14
  -1 -13   3    2.37    0.15
   1 -13  -3    2.62    0.15
   1  13  -3    2.55    0.14
  -1  13   3    2.43    0.13
   0 -13   3    0.00    0.05
   0 -13   3    0.01    0.06
   0 -13  -3    0.00    0.07
   0 -13   3   -0.05    0.06
   0  13  -3    0.02    0.05
   1 -13   3    2.01    0.12
   1 -13   3    2.48    0.14
   1 -13   3    2.27    0.13
  -1  13  -3    2.32    0.13
   2 -13   3    7.14    0.25
  -2  13  -3    7.00    0.24
   3 -13   3    0.26    0.06
   3  13   3    0.24    0.08
  -3  13  -3    0.31    0.06
   4 -13   3    0.41    0.06
  -4  13  -3    0.47    0.07
   4  13   3    0.51    0.09
   5 -13   3    1.40    0.25
  -5 -13  -3    1.68    0.12
  -5 -13  -3    1.96    0.11
  -5  13  -3    1.91    0.11
   5  13   3    1.88    0.15
   5  13   3    1.93    0.15
  -6 -13  -3   29.41    0.83
   6 -13   3   32.90    1.50
  -6 -13  -3   28.59    0.76
   6  13   3   28.42    0.85
   6  13   3   29.40    0.90
  -6  13  -3   28.74    0.82
  -7 -13  -3    1.19    0.12
  -7 -13  -3    1.38    0.11
  -7  13  -3    1.49    0.10
   7  13   3    1.37    0.17
   7  13   3    1.39    0.15
   7  13   3    1.58    0.16
   8 -13   3    5.56    0.49
  -8 -13  -3    6.07    0.22
  -8 -13  -3    5.67    0.21
   8  13   3    5.71    0.27
   8  13   3    6.26    0.24
   9 -13   3    0.19    0.17
  -9 -13  -3    0.08    0.07
  -9 -13  -3    0.01    0.06
   9  13   3    0.04    0.08
   9  13   3    0.00    0.10
  10 -13   3    0.82    0.19
 -10 -13  -3    1.07    0.10
 -10 -13  -3    1.11    0.11
 -11 -13  -3    2.57    0.13
 -11 -13  -3    2.24    0.11
 -12 -13  -3    0.12    0.04
 -12 -13  -3    0.03    0.05
  11 -14  -3    0.40    0.16
 -11 -14   3    0.60    0.06
  10 -14  -3    0.23    0.16
 -10 -14   3    0.09    0.06
  -9 -14   3    0.20    0.06
   9 -14  -3    0.10    0.17
   9  14  -3    0.11    0.07
  -8 -14   3    0.00    0.06
   8 -14  -3    0.08    0.17
   8  14  -3    0.00    0.08
  -7 -14   3    2.09    0.12
   7  14  -3    2.04    0.17
   6 -14  -3    3.98    0.15
   6 -14  -3    3.34    0.47
   6  14  -3    3.81    0.21
  -6  14   3    3.98    0.18
   5 -14  -3    2.20    0.38
   5 -14  -3    2.02    0.13
  -5  14   3    1.77    0.12
   4 -14  -3    7.65    0.54
   4 -14  -3    7.18    0.27
   4  14  -3    7.32    0.22
  -4  14   3    7.24    0.26
   3 -14  -3    0.58    0.09
  -3 -14   3    0.42    0.10
   3 -14  -3    0.42    0.07
  -3  14   3    0.50    0.08
  -2 -14   3    1.22    0.14
   2 -14  -3    1.24    0.13
  -2 -14   3    1.30    0.13
   2 -14  -3    1.30    0.12
  -2  14   3    1.40    0.11
  -1 -14   3    1.30    0.11
  -1 -14   3    1.20    0.12
   1 -14  -3    1.32    0.13
   1 -14  -3    1.20    0.13
  -1 -14   3    1.38    0.13
   0 -14   3    0.04    0.06
   0 -14  -3    0.01    0.07
   0 -14   3    0.05    0.06
   0 -14   3    0.03    0.07
   0 -14  -3    0.06    0.08
   0  14  -3    0.03    0.06
   1 -14   3    1.70    0.13
  -1 -14  -3    1.43    0.15
   1 -14   3    1.48    0.11
  -1  14  -3    1.73    0.12
   2 -14   3    7.48    0.27
  -2  14  -3    7.43    0.26
   3 -14   3    0.35    0.07
  -3  14  -3    0.30    0.07
   3  14   3    0.36    0.09
   4 -14   3    3.64    0.40
  -4 -14  -3    3.98    0.15
   4 -14   3    4.24    0.16
   4  14   3    4.14    0.21
  -4  14  -3    4.09    0.17
  -5 -14  -3    0.10    0.06
   5 -14   3    0.00    0.17
   5  14   3    0.03    0.09
   5  14   3   -0.05    0.08
  -5  14  -3   -0.01    0.05
  -6 -14  -3    0.56    0.08
   6 -14   3    0.43    0.21
  -6 -14  -3    0.66    0.07
  -6  14  -3    0.73    0.08
   6  14   3    0.63    0.10
   6  14   3    0.68    0.12
  -7 -14  -3    0.49    0.08
  -7 -14  -3    0.48    0.07
   7 -14   3    1.04    0.24
   7  14   3    0.48    0.09
   7  14   3    0.50    0.12
   7  14   3    0.69    0.12
  -8 -14  -3    3.67    0.17
  -8 -14  -3    3.91    0.16
   8 -14   3    2.99    0.40
   8  14   3    3.87    0.18
   8  14   3    3.69    0.21
  -9 -14  -3   -0.01    0.07
  -9 -14  -3   -0.02    0.06
   9 -14   3    0.20    0.18
 -10 -14  -3    0.24    0.06
  10 -14   3    0.30    0.15
 -10 -14  -3    0.29    0.07
 -11 -14  -3    1.80    0.11
  11 -15  -3    0.15    0.14
  10 -15  -3    0.13    0.15
   9 -15  -3   -0.02    0.16
   9  15  -3   -0.04    0.06
   8 -15  -3   -0.06    0.16
   8  15  -3   -0.01    0.07
   7 -15  -3    1.55    0.30
   7  15  -3    1.27    0.14
   6 -15  -3    0.22    0.18
   6  15  -3    0.05    0.09
  -6  15   3   -0.08    0.06
   5 -15  -3    3.84    0.47
   5 -15  -3    3.57    0.17
  -5  15   3    3.39    0.17
  -4 -15   3    0.32    0.10
   4 -15  -3    0.45    0.09
   4 -15  -3    0.43    0.20
  -4  15   3    0.45    0.08
   4  15  -3    0.42    0.06
   3 -15  -3    0.16    0.06
   3 -15  -3    0.03    0.17
  -3 -15   3    0.13    0.09
   3 -15  -3    0.12    0.08
  -3  15   3    0.11    0.07
   3  15  -3    0.05    0.06
  -2 -15   3    0.05    0.09
   2 -15  -3   -0.03    0.08
  -2 -15   3    0.00    0.08
   2 -15  -3   -0.04    0.06
   2  15  -3   -0.05    0.06
  -2  15   3    0.01    0.07
   1 -15  -3    1.18    0.14
  -1 -15   3    1.54    0.13
  -1 -15   3    1.41    0.12
   1 -15  -3    1.47    0.15
  -1 -15   3    1.54    0.15
   0 -15  -3    4.99    0.24
   0 -15  -3    4.76    0.22
   0 -15   3    5.01    0.22
   0 -15   3    5.02    0.21
   0  15  -3    5.06    0.21
   0  15   3    4.57    0.18
   1 -15   3    0.70    0.07
  -1 -15  -3    0.65    0.10
   1 -15   3    0.84    0.11
  -1  15  -3    0.79    0.09
   1  15   3    0.59    0.07
   2 -15   3    6.36    0.50
   2 -15   3    6.88    0.26
  -2 -15  -3    6.59    0.28
   2  15   3    6.44    0.21
  -2  15  -3    6.76    0.25
   3 -15   3   -0.03    0.17
   3 -15   3    0.22    0.07
  -3  15  -3    0.14    0.06
   3  15   3    0.09    0.09
   4 -15   3   12.25    0.71
   4 -15   3   10.79    0.33
   4  15   3   10.75    0.38
  -4  15  -3   10.55    0.35
   5 -15   3    4.75    0.47
  -5 -15  -3    5.43    0.19
   5  15   3    5.85    0.26
   5  15   3    6.20    0.26
  -5  15  -3    5.79    0.22
  -6 -15  -3   -0.01    0.07
   6 -15   3    0.00    0.18
   6  15   3    0.05    0.10
  -6  15  -3    0.01    0.06
   6  15   3   -0.05    0.08
  -7 -15  -3    1.13    0.11
   7  15   3    0.70    0.13
   7  15   3    0.68    0.10
  -8 -15  -3    1.43    0.11
   8 -15   3    1.53    0.27
   8  15   3    1.25    0.12
   9 -15   3    1.81    0.32
  -9 -15  -3    2.01    0.12
 -10 -15  -3    7.26    0.21
  10 -15   3    5.76    0.43
  11 -15   3    0.11    0.12
 -11 -15  -3    0.19    0.05
  10 -16  -3    0.03    0.14
   9 -16  -3    0.02    0.16
   9  16  -3    0.12    0.06
   8 -16  -3    0.04    0.16
   8  16  -3    0.07    0.08
   7 -16  -3    2.25    0.32
   7  16  -3    1.50    0.15
   6 -16  -3    4.33    0.43
   6  16  -3    5.08    0.24
   5 -16  -3    0.18    0.18
   5 -16  -3    0.25    0.07
  -5  16   3    0.19    0.08
   4 -16  -3    2.17    0.14
   4 -16  -3    2.07    0.30
  -4 -16   3    2.05    0.18
  -4  16   3    2.05    0.14
  -3 -16   3    0.31    0.10
   3 -16  -3    0.22    0.09
   3 -16  -3    0.19    0.19
   3 -16  -3    0.23    0.05
  -3  16   3    0.25    0.08
   3  16  -3    0.20    0.06
  -3  16   3    0.20    0.07
  -2 -16   3    2.89    0.19
  -2 -16   3    2.79    0.18
   2 -16  -3    2.78    0.16
   2 -16  -3    2.84    0.18
  -2  16   3    3.05    0.16
   2  16  -3    3.12    0.14
   1 -16  -3    1.19    0.11
   1 -16  -3    1.27    0.15
  -1 -16   3    1.40    0.15
  -1 -16   3    1.50    0.14
  -1  16   3    1.00    0.09
   1  16  -3    1.28    0.11
   0 -16  -3    3.16    0.19
   0 -16  -3    3.31    0.21
   0 -16   3    3.34    0.17
   0 -16   3    3.36    0.19
   0  16   3    3.37    0.16
   0  16  -3    3.61    0.16
   1 -16   3    0.12    0.06
   1 -16   3    0.07    0.08
  -1 -16  -3    0.04    0.09
   1  16   3    0.19    0.07
  -1  16  -3    0.08    0.07
   2 -16   3   30.65    1.44
  -2 -16  -3   27.66    0.88
   2 -16   3   29.23    0.83
   2  16   3   28.97    0.73
  -2  16  -3   27.15    0.82
   3 -16   3    2.97    0.15
  -3  16  -3    2.83    0.15
   4 -16   3   -0.01    0.18
  -4  16  -3    0.23    0.07
   5 -16   3    0.38    0.21
   5  16   3    0.23    0.10
   6 -16   3    4.45    0.43
   6  16   3    3.46    0.21
   7 -16   3    0.08    0.19
   7  16   3   -0.01    0.08
   8 -16   3    0.17    0.18
  -8 -16  -3    0.07    0.05
   8  16   3    0.10    0.07
   9 -16   3    0.08    0.16
  10 -16   3    0.78    0.16
  10 -17  -3   -0.02    0.13
   9 -17  -3    0.04    0.14
   9  17  -3   -0.03    0.05
   8 -17  -3    0.92    0.22
   8  17  -3    1.14    0.12
   7 -17  -3    0.05    0.16
   7  17  -3    0.25    0.09
   6 -17  -3    3.54    0.37
   6  17  -3    2.86    0.19
   5 -17  -3    0.37    0.20
  -5 -17   3    0.54    0.11
   5 -17  -3    0.46    0.08
   4 -17  -3    0.44    0.20
   4 -17  -3    0.28    0.08
  -4 -17   3    0.25    0.10
  -4  17   3    0.34    0.08
   3 -17  -3    0.57    0.20
  -3 -17   3    0.29    0.10
   3 -17  -3    0.36    0.10
   3  17  -3    0.32    0.07
  -3  17   3    0.35    0.08
  -2 -17   3    0.34    0.10
   2 -17  -3    0.35    0.10
   2 -17  -3    0.23    0.07
  -2 -17   3    0.34    0.09
  -2  17   3    0.29    0.07
   2  17  -3    0.30    0.07
   1 -17  -3    0.09    0.08
  -1 -17   3    0.26    0.08
  -1 -17   3    0.20    0.10
   1 -17  -3    0.16    0.10
   1  17  -3    0.31    0.07
  -1  17   3    0.24    0.07
   0 -17  -3    2.24    0.17
   0 -17   3    2.16    0.15
   0 -17  -3    2.22    0.18
   0 -17   3    2.23    0.17
   0  17  -3    2.19    0.14
   0  17   3    2.43    0.14
   1 -17   3   -0.05    0.05
  -1 -17  -3   -0.01    0.09
   1 -17   3   -0.01    0.18
   1 -17   3    0.05    0.09
   1  17   3   -0.02    0.07
  -1  17  -3   -0.07    0.07
  -2 -17  -3   15.63    0.52
   2 -17   3   15.59    0.48
   2 -17   3   14.65    0.86
  -2  17  -3   14.73    0.48
   2  17   3   15.27    0.41
  -3 -17  -3    0.05    0.10
   3 -17   3    0.15    0.20
   3 -17   3    0.07    0.07
  -3  17  -3    0.04    0.07
   4 -17   3    0.35    0.21
   5 -17   3    0.06    0.19
   5  17   3    0.13    0.09
   6 -17   3    1.00    0.24
   6  17   3    0.68    0.11
   7 -17   3    0.79    0.23
   7  17   3    1.38    0.13
   8 -17   3    3.02    0.35
   8  17   3    2.74    0.14
   9 -17   3    0.12    0.14
  10 -17   3    1.62    0.20
   9 -18  -3    0.05    0.13
   9  18  -3    0.00    0.04
   8 -18  -3    0.36    0.17
   8  18  -3    0.29    0.07
   7 -18  -3    0.02    0.16
   7  18  -3    0.01    0.08
   6 -18  -3    0.57    0.21
  -6 -18   3    0.83    0.12
   6  18  -3    0.82    0.11
   5 -18  -3    4.16    0.39
  -5 -18   3    3.51    0.22
  -5  18   3    3.72    0.17
  -4 -18   3    0.08    0.09
   4 -18  -3    0.30    0.19
   4 -18  -3    0.05    0.07
  -4  18   3    0.09    0.07
   3 -18  -3    3.49    0.18
  -3 -18   3    3.77    0.20
   3 -18  -3    2.86    0.36
  -3  18   3    3.53    0.17
   3  18  -3    3.62    0.14
   2 -18  -3    0.23    0.10
  -2 -18   3    0.20    0.10
   2 -18  -3    0.19    0.06
  -2 -18   3    0.20    0.09
  -2  18   3    0.21    0.07
   2  18  -3    0.20    0.07
   1 -18  -3    0.19    0.10
  -1 -18   3    0.29    0.08
   1 -18  -3    0.28    0.08
  -1 -18   3    0.44    0.11
  -1  18   3    0.22    0.08
   1  18  -3    0.34    0.07
   0 -18   3    3.16    0.19
   0 -18   3    3.22    0.16
   0 -18  -3    3.36    0.19
   0 -18  -3    3.24    0.21
   0  18  -3    3.18    0.16
   0  18   3    3.11    0.15
  -1 -18  -3    1.45    0.15
   1 -18   3    1.07    0.12
  -1  18  -3    1.16    0.13
   1  18   3    1.34    0.12
  -2 -18  -3   15.90    0.53
   2 -18   3   15.35    0.49
   2 -18   3   16.12    0.89
  -2  18  -3   15.80    0.44
   3 -18   3    1.19    0.10
   3 -18   3    0.68    0.23
  -3 -18  -3    1.28    0.16
  -4 -18  -3    2.42    0.19
   4 -18   3    3.15    0.38
   5 -18   3    0.94    0.24
   6 -18   3    0.92    0.23
   6  18   3    0.64    0.10
   7 -18   3    2.36    0.32
   7  18   3    2.48    0.15
   8 -18   3    2.07    0.31
   8  18   3    2.82    0.12
   9 -18   3    0.68    0.16
  -8 -19   3    0.20    0.08
   8 -19  -3    0.36    0.16
  -8  19   3    0.32    0.06
   8  19  -3    0.26    0.06
  -7 -19   3   -0.07    0.08
   7 -19  -3   -0.04    0.15
   7  19  -3   -0.07    0.07
  -7  19   3   -0.07    0.06
  -6 -19   3    1.62    0.15
   6 -19  -3    0.90    0.22
   6  19  -3    1.56    0.14
  -6  19   3    1.36    0.12
  -5 -19   3    2.00    0.16
  -5  19   3    2.30    0.14
   4 -19  -3    0.02    0.17
  -4 -19   3    0.01    0.09
  -4  19   3    0.01    0.07
  -3 -19   3    3.18    0.19
   3 -19  -3    3.24    0.35
  -3  19   3    3.27    0.16
   2 -19  -3    0.05    0.09
  -2 -19   3    0.04    0.08
   2  19  -3    0.03    0.06
  -2  19   3    0.02    0.07
  -1 -19   3    1.42    0.15
   1 -19  -3    1.56    0.15
   1 -19  -3    1.63    0.13
  -1 -19   3    1.71    0.12
  -1  19   3    1.44    0.12
   1  19  -3    1.44    0.12
   0 -19  -3    0.65    0.12
   0 -19  -3    0.71    0.09
   0 -19   3    0.59    0.11
   0  19  -3    0.56    0.08
   0  19   3    0.60    0.08
  -1 -19  -3    5.43    0.24
   1 -19   3    4.89    0.23
   1  19   3    5.35    0.18
  -1  19  -3    5.45    0.20
   2 -19   3    0.50    0.21
  -2 -19  -3    0.28    0.10
   2 -19   3    0.25    0.08
  -2  19  -3    0.27    0.07
  -3 -19  -3    0.69    0.11
  -3  19  -3    0.70    0.08
  -4 -19  -3    0.13    0.10
   4 -19   3    0.34    0.20
  -5 -19  -3    1.16    0.15
   5 -19   3    1.18    0.24
   5  19   3    1.26    0.14
   6 -19   3    1.60    0.30
   6  19   3    2.14    0.14
   7 -19   3    0.06    0.15
   7  19   3    0.03    0.06
   8 -19   3    0.31    0.15
   7 -20  -3   -0.04    0.14
  -7 -20   3    0.04    0.07
  -7  20   3    0.02    0.06
   7  20  -3    0.07    0.07
  -6 -20   3    0.01    0.08
   6 -20  -3    0.14    0.16
   6  20  -3    0.07    0.08
  -6  20   3    0.08    0.06
   5 -20  -3    0.28    0.17
  -5 -20   3    0.26    0.09
  -5  20   3    0.23    0.07
  -4 -20   3    2.23    0.15
   4 -20  -3    1.82    0.29
  -4  20   3    2.07    0.13
  -3 -20   3    0.47    0.09
  -3  20   3    0.39    0.08
  -2 -20   3    0.63    0.08
   2  20  -3    0.61    0.07
  -2  20   3    0.56    0.08
  -1 -20   3    0.05    0.05
   1  20  -3    0.02    0.06
  -1  20   3    0.03    0.07
   0 -20  -3    2.95    0.16
   0  20  -3    2.74    0.14
   0  20   3    2.86    0.13
  -1 -20  -3    0.34    0.09
  -1  20  -3    0.45    0.08
  -2 -20  -3    0.19    0.09
   2 -20   3    0.13    0.18
  -2  20  -3    0.22    0.07
   3 -20   3    0.07    0.17
  -3 -20  -3    0.04    0.09
  -3  20  -3    0.08    0.07
  -4 -20  -3    0.11    0.09
   4 -20   3    0.04    0.17
   4  20   3    0.08    0.09
  -4  20  -3    0.00    0.06
   5 -20   3    2.12    0.31
  -5 -20  -3    2.08    0.16
   5  20   3    2.19    0.15
  -6 -20  -3    2.25    0.15
   6 -20   3    1.89    0.29
   6  20   3    2.42    0.14
   7 -20   3    0.43    0.15
   7  20   3    0.54    0.06
  -6 -21   3    0.85    0.10
   6 -21  -3    0.87    0.18
   6  21  -3    0.86    0.11
  -6  21   3    0.93    0.09
   5 -21  -3    0.41    0.17
  -5 -21   3    0.39    0.08
  -5  21   3    0.48    0.07
   4 -21  -3    2.77    0.30
  -4 -21   3    3.30    0.15
  -4  21   3    3.33    0.14
  -3 -21   3    0.94    0.10
  -3  21   3    0.75    0.08
  -2 -21   3   -0.02    0.05
  -2  21   3    0.00    0.06
  -1  21   3    0.51    0.07
   1  21  -3    0.50    0.06
   0  21   3    0.44    0.06
   0  21  -3    0.50    0.07
  -1 -21  -3    0.06    0.07
  -1  21  -3    0.04    0.06
  -2 -21  -3    0.48    0.09
  -2  21  -3    0.51    0.07
  -3 -21  -3    0.13    0.08
   3 -21   3    0.11    0.16
  -3  21  -3    0.07    0.06
  -4 -21  -3   -0.12    0.07
   4 -21   3   -0.03    0.15
   4  21   3    0.04    0.08
  -4  21  -3    0.04    0.06
  -5 -21  -3    0.04    0.07
   5 -21   3    0.00    0.15
  -5  21  -3    0.07    0.06
   5  21   3    0.12    0.07
  -6 -21  -3    0.18    0.07
   6 -21   3    0.23    0.14
  -6  21  -3    0.27    0.06
   6  21   3    0.19    0.07
   5 -22  -3    1.66    0.21
  -4 -22   3    0.04    0.05
  -4  22   3    0.04    0.05
  -3  22   3    0.19    0.06
  -1  22   3    0.40    0.05
   0  22  -3    0.04    0.05
  -1  22  -3   -0.03    0.05
  -2 -22  -3    0.00    0.06
  -2  22  -3    0.08    0.06
  -3 -22  -3    0.03    0.06
   3 -22   3   -0.09    0.13
  -3  22  -3    0.01    0.06
  -4 -22  -3   -0.02    0.06
   4 -22   3   -0.05    0.13
   4  22   3    0.03    0.07
  -4  22  -3   -0.05    0.05
   5 -22   3    1.37    0.20
  -1  23  -3    0.14    0.05
 -14   0   4    0.05    0.04
  13   0  -4    0.03    0.11
  12   0  -4    1.64    0.25
  12   0  -4    1.39    0.15
  11   0  -4    0.05    0.08
  10   0  -4    1.19    0.14
  10   0  -4    1.28    0.09
   9   0  -4   -0.02    0.05
   9   0  -4   -0.02    0.07
   8   0  -4   21.12    0.59
   8   0  -4   20.46    0.61
   7   0  -4    0.02    0.03
   7   0  -4    0.03    0.05
   7   0  -4   -0.02    0.04
   6   0  -4  158.15    3.27
   6   0  -4  165.62    4.24
   6   0  -4  161.97    4.13
   5   0  -4    0.02    0.04
  -5   0   4    0.06    0.03
   5   0  -4    0.03    0.03
   5   0  -4    0.04    0.04
   5   0  -4    0.04    0.04
  -4   0   4  103.77    2.44
   4   0  -4  103.52    2.72
  -4   0   4  103.48    2.10
   4   0  -4  100.07    2.64
   4   0  -4   98.62    2.43
  -4   0   4  105.34    2.22
   4   0  -4  105.24    2.22
   4   0  -4  105.28    2.43
   4   0  -4  104.29    2.10
  -4   0   4  105.17    2.43
   4   0  -4  103.90    2.10
   3   0  -4   -0.02    0.03
   3   0  -4    0.02    0.03
   3   0  -4    0.03    0.02
  -3   0   4    0.04    0.02
   3   0  -4    0.08    0.02
  -3   0   4   -0.01    0.03
  -3   0   4    0.09    0.02
   3   0  -4    0.06    0.02
   3   0  -4   -0.06    0.03
   3   0  -4    0.01    0.01
  -3   0   4    0.01    0.04
   2   0  -4  178.08    4.37
  -2   0   4  179.33    3.65
   2   0  -4  184.45    4.15
   2   0  -4  182.54    3.65
   2   0  -4  186.44    4.04
  -2   0   4  183.22    3.89
  -2   0   4  179.60    4.27
   2   0  -4  175.82    4.23
   2   0  -4  183.12    3.66
  -2   0   4  181.63    4.13
  -2   0   4  180.74    4.23
   2   0  -4  184.67    4.09
   2   0  -4  181.67    4.39
  -2   0   4  183.39    3.66
  -1   0   4    0.02    0.02
  -1   0   4    0.00    0.02
   1   0  -4    0.02    0.02
  -1   0   4    0.01    0.03
   1   0  -4    0.07    0.02
  -1   0   4    0.02    0.02
   1   0  -4    0.00    0.02
   1   0  -4    0.02    0.03
   1   0  -4    0.00    0.02
  -1   0   4    0.00    0.03
  -1   0   4    0.00    0.02
   1   0  -4    0.01    0.01
   1   0  -4    0.03    0.03
[truncated: 918,498 more chars]
