# Supplementary material for: Crystal structure of a supra­molecular lithium complex of p-tert-butyl­calix[4]arene
Source: Acta Crystallogr E Crystallogr Commun. 2018 Apr 17;74(Pt 5):575–9. doi: 10.1107/S2056989018001834 (PMC5947466; doi:10.1107/S2056989018001834)
Supplement: Supplementary file 2 [file e-74-00575-Isup2.hkl]

#
# h,k,l, Fc-squared, Fo-squared, sigma(Fo-squared), status flag
#
data_I
_shelx_title ' ydkr_a.res in P2(1)/n'
_shelx_refln_list_code          4
_shelx_F_calc_maximum      285.59
_exptl_crystal_F_000      1776.00
_reflns_d_resolution_high  0.8505

loop_
 _space_group_symop_operation_xyz
 'x, y, z'
 '-x+1/2, y+1/2, -z+1/2'
 '-x, -y, -z'
 'x-1/2, -y-1/2, z-1/2'

_cell_length_a    12.8434
_cell_length_b    20.0919
_cell_length_c    19.3168
_cell_angle_alpha  90.000
_cell_angle_beta   92.561
_cell_angle_gamma  90.000

_shelx_F_squared_multiplier     1.000

loop_
 _refln_index_h
 _refln_index_k
 _refln_index_l
 _refln_F_squared_calc
 _refln_F_squared_meas
 _refln_F_squared_sigma
 _refln_observed_status
   2   0   0         47.87        143.75         1.17 o
   4   0   0      15571.20      16047.87       110.72 o
   6   0   0      16912.21      16928.27       144.58 o
   8   0   0         32.43         18.82         6.55 o
  10   0   0         11.79          3.27         5.29 o
  12   0   0         71.57         58.91         9.82 o
  14   0   0        134.87         90.01        12.27 o
   1   1   0       2948.61       2555.32        11.22 o
   2   1   0       8121.62       8885.81        41.24 o
   3   1   0       7173.49       7245.13        31.93 o
   4   1   0       1838.51       1398.34         6.45 o
   5   1   0        179.01        184.49         1.34 o
   6   1   0       7174.53       7465.39        52.14 o
   7   1   0       3877.58       4302.67        52.95 o
   8   1   0        218.65        332.15         8.03 o
   9   1   0        884.77        861.88        21.11 o
  10   1   0         15.61         19.24         4.68 o
  11   1   0          2.97          0.18         4.17 o
  12   1   0         37.17         18.58         4.71 o
  13   1   0        573.65        596.20        17.47 o
  14   1   0         62.90         46.64        10.64 o
   0   2   0       1573.78       1712.32        10.83 o
   1   2   0      16014.15      14977.70        77.43 o
   2   2   0       7316.47       8166.63        36.47 o
   3   2   0      13282.74      14502.01        67.47 o
   4   2   0       8450.82       8531.97        40.92 o
   5   2   0       1427.32       1410.75         7.88 o
   6   2   0       2986.68       3220.10        29.01 o
   7   2   0        908.23       1094.10        17.83 o
   8   2   0        375.10        377.87         9.15 o
   9   2   0        174.23        191.95         6.13 o
  10   2   0         19.08         31.09         4.94 o
  11   2   0         54.21         38.46         5.72 o
  12   2   0          1.02          7.36         4.68 o
  13   2   0          0.00          7.36        10.64 o
  14   2   0        121.66        117.83        18.00 o
   1   3   0       5561.65       5458.62        25.22 o
   2   3   0       1253.51       1335.48         6.17 o
   3   3   0      12817.47      12398.34        59.22 o
   4   3   0       4387.66       4970.91        25.72 o
   5   3   0       1235.05       1614.88        10.44 o
   6   3   0       2855.74       2803.38        28.30 o
   7   3   0        648.64        758.28        11.27 o
   8   3   0       2864.37       2785.23        44.40 o
   9   3   0       1053.56       1034.53        19.09 o
  10   3   0       1067.04       1209.39        25.47 o
  11   3   0         12.47          7.62         5.46 o
  12   3   0         14.15          9.58         4.94 o
  13   3   0         47.61         62.19        13.09 o
  14   3   0          8.39          1.64         9.00 o
   0   4   0      20962.08      19338.91       122.96 o
   1   4   0       8839.66       8996.76        41.61 o
   2   4   0         45.46         53.13         0.89 o
   3   4   0      11767.64      10696.97        50.19 o
   4   4   0       3836.58       4278.68        23.11 o
   5   4   0         58.59        166.00         1.91 o
   6   4   0        221.29        344.12         5.36 o
   7   4   0          5.16          5.29         1.98 o
   8   4   0        141.77        177.88         6.37 o
   9   4   0        174.25        163.76         6.62 o
  10   4   0        118.78        107.06         9.80 o
  11   4   0         13.58         35.59         6.05 o
  12   4   0        339.54        304.91        11.10 o
  13   4   0          2.78          6.55        10.64 o
  14   4   0          6.38          9.61         3.11 o
   1   5   0        678.35        890.27         4.60 o
   2   5   0       3467.93       2717.79        13.20 o
   3   5   0      10965.36      11614.89        55.98 o
   4   5   0         87.41         69.19         1.06 o
   5   5   0         95.35         42.35         1.54 o
   6   5   0         63.00         40.68         1.94 o
   7   5   0        720.22        745.54        11.88 o
   8   5   0         24.19         40.16         3.72 o
   9   5   0        571.28        567.38        12.69 o
  10   5   0          0.47         -0.71         2.86 o
  11   5   0        364.55        314.12        11.40 o
  12   5   0        128.90        153.96         6.36 o
  13   5   0        270.74        249.64        30.28 o
  14   5   0        219.25        213.56         8.85 o
   0   6   0      18946.44      17546.99       116.15 o
   1   6   0      33199.40      32219.13       155.49 o
   2   6   0      12419.92      12219.30        57.71 o
   3   6   0       1132.93        746.95         4.13 o
   4   6   0       1269.18       1511.16         9.41 o
   5   6   0        938.93       1069.78        10.11 o
   6   6   0        330.29        354.23         5.24 o
   7   6   0          5.63          8.71         1.83 o
   8   6   0        228.66        158.79         5.18 o
   9   6   0        107.70        193.82         7.33 o
  10   6   0        299.63        349.26         8.82 o
  11   6   0        172.05        106.12         8.10 o
  12   6   0        181.53        156.46         6.46 o
  13   6   0         18.95         22.09         3.85 o
  14   6   0        289.30        241.57         8.72 o
   1   7   0       2368.36       1873.15         9.51 o
   2   7   0       2314.31       2208.92        11.48 o
   3   7   0       7194.90       6628.82        36.03 o
   4   7   0        114.04        206.55         2.25 o
   5   7   0         39.91          7.42         1.03 o
   6   7   0         58.48         45.08         2.10 o
   7   7   0         35.15         14.56         1.96 o
   8   7   0         25.01         19.10         2.24 o
   9   7   0       1219.05       1004.00        15.62 o
  10   7   0        409.96        444.49        10.46 o
  11   7   0        668.92        630.80        11.06 o
  12   7   0         74.40         60.64         4.99 o
  13   7   0        187.25        165.77         8.18 o
  14   7   0         61.95         64.77         4.07 o
   0   8   0        106.83        122.00         2.21 o
   1   8   0         69.43         72.66         1.18 o
   2   8   0       4874.09       4602.15        26.48 o
   3   8   0       2304.54       2615.99        16.52 o
   4   8   0        489.31        563.03         5.20 o
   5   8   0        145.78        186.42         2.91 o
   6   8   0        163.37        154.03         5.38 o
   7   8   0        141.75        200.06         4.90 o
   8   8   0        426.07        493.27         7.59 o
   9   8   0        400.06        444.05        14.38 o
  10   8   0          1.85         10.34         2.93 o
  11   8   0         66.73         61.57         5.61 o
  12   8   0        181.31        172.33         7.45 o
  13   8   0         17.09         16.69         5.28 o
  14   8   0          0.07          5.19         3.34 o
   1   9   0         59.29         35.60         1.09 o
   2   9   0          2.78          7.24         1.01 o
   3   9   0        367.93        295.33         3.48 o
   4   9   0       2063.06       1898.74        14.99 o
   5   9   0          5.41          4.15         1.18 o
   6   9   0         24.21         31.95         2.70 o
   7   9   0         82.59         90.85         3.28 o
   8   9   0        164.41        139.59         4.00 o
   9   9   0          2.92          9.83         2.20 o
  10   9   0        638.97        624.14        16.10 o
  11   9   0         69.50         68.90         6.77 o
  12   9   0        157.88        176.24         8.37 o
  13   9   0         31.41         37.90         3.32 o
   0  10   0      11878.91      11707.01       109.54 o
   1  10   0       2639.39       2099.96        14.97 o
   2  10   0         70.06        187.49         2.70 o
   3  10   0         19.50         40.21         2.21 o
   4  10   0         56.49        119.10         2.47 o
   5  10   0        169.47        171.46         3.18 o
   6  10   0         86.30         61.84         3.13 o
   7  10   0        186.72        175.87         4.69 o
   8  10   0        153.16        193.68         7.28 o
   9  10   0         64.74         80.96         7.83 o
  10  10   0        167.35        129.22         5.11 o
  11  10   0          1.40          1.40         3.01 o
  12  10   0         38.97         44.15         3.85 o
  13  10   0          2.01          3.50         2.78 o
   1  11   0       1910.62       2058.76        16.44 o
   2  11   0        203.69        173.19         3.01 o
   3  11   0        157.25        140.69         3.12 o
   4  11   0        131.67        126.83         3.30 o
   5  11   0        107.41        152.76         4.02 o
   6  11   0        686.75        612.70         9.84 o
   7  11   0       1108.57       1029.35        13.09 o
   8  11   0         32.25         29.92         2.98 o
   9  11   0        501.36        482.75        17.47 o
  10  11   0          0.34          3.43         2.72 o
  11  11   0         31.12         31.04         3.85 o
  12  11   0        207.44        216.24         7.38 o
  13  11   0        173.07        167.09         5.76 o
   0  12   0       1246.55       1192.36        14.64 o
   1  12   0        526.42        599.36         5.99 o
   2  12   0        528.02        407.50         6.16 o
   3  12   0         12.67         12.67         2.02 o
   4  12   0          6.25         -1.00         2.56 o
   5  12   0        750.87        646.17         9.73 o
   6  12   0        805.59        797.90        12.26 o
   7  12   0          6.24          1.07         3.15 o
   8  12   0          7.89          4.78         2.28 o
   9  12   0        130.28        156.64         5.12 o
  10  12   0        430.96        534.55        13.40 o
  11  12   0          0.36         -0.92         2.88 o
  12  12   0         13.14         11.03         2.99 o
   1  13   0       1298.07       1176.18        21.08 o
   2  13   0         69.04         54.54         3.92 o
   3  13   0        610.55        614.27        14.75 o
   4  13   0          1.38          2.90         3.14 o
   5  13   0          7.96          7.15         2.58 o
   6  13   0          1.66          1.90         2.26 o
   7  13   0        604.75        641.97        15.31 o
   8  13   0         95.59        125.32         7.60 o
   9  13   0         43.94         56.88         4.21 o
  10  13   0          0.68         -0.51         3.54 o
  11  13   0         54.46         48.95         3.88 o
  12  13   0         23.89         10.33         3.72 o
   0  14   0       1122.41       1203.33        22.02 o
   1  14   0        520.73        416.62         7.86 o
   2  14   0        156.76        154.77         5.35 o
   3  14   0        273.88        242.47         8.62 o
   4  14   0        266.51        246.32         8.68 o
   5  14   0        216.81        235.73         6.96 o
   6  14   0        142.03         89.13        12.64 o
   7  14   0         20.34         31.63         2.96 o
   8  14   0       1496.73       1781.87        41.40 o
   9  14   0         86.70         86.83         5.23 o
  10  14   0          2.29          5.21         6.55 o
  11  14   0          1.05         -2.95         3.82 o
   1  15   0        708.97        692.53        11.39 o
   2  15   0        814.55        708.98        10.80 o
   3  15   0        490.45        541.68         9.87 o
   4  15   0         20.56         23.84         4.05 o
   5  15   0         34.86         12.97         4.32 o
   6  15   0        207.46        176.11         6.27 o
   7  15   0        122.21        108.09        14.48 o
   8  15   0        200.18        220.45         8.21 o
   9  15   0         53.43         59.89         4.51 o
  10  15   0         29.47         22.26         4.60 o
  11  15   0          0.18         -1.64         9.82 o
   0  16   0        744.46        902.33        27.15 o
   1  16   0       1280.58       1428.21        17.50 o
   2  16   0        740.16        701.69        14.45 o
   3  16   0          2.19         -1.97         2.73 o
   4  16   0         47.66         29.54         4.45 o
   5  16   0        117.37        125.97        12.33 o
   6  16   0        125.54        147.73        11.96 o
   7  16   0          7.80         72.82        18.82 o
   8  16   0         16.64         19.51         5.98 o
   9  16   0          2.36          0.30         4.09 o
  10  16   0         19.19         24.55        12.27 o
   1  17   0       1357.88       1331.85        16.53 o
   2  17   0        702.13        676.99        12.14 o
   3  17   0        836.68        881.66        18.19 o
   4  17   0          1.16         -0.43         4.30 o
   5  17   0        454.29        530.98        20.72 o
   6  17   0         77.94         75.46        20.46 o
   7  17   0        415.99        492.85        55.64 o
   8  17   0        203.44        205.96        11.05 o
   9  17   0         56.92         42.55        13.91 o
  10  17   0          4.68         -4.91         9.82 o
   0  18   0       1366.39       1425.95        48.15 o
   1  18   0        171.96        215.30         5.21 o
   2  18   0         28.15         25.44         3.53 o
   3  18   0        536.00        498.65        15.47 o
   4  18   0         23.80         18.96         6.33 o
   5  18   0        206.31        209.42        21.01 o
   6  18   0        296.60        352.81        16.17 o
   7  18   0         80.05         89.56        14.73 o
   8  18   0         71.37         88.88        18.00 o
   9  18   0         85.61         94.92        18.00 o
   1  19   0         47.94         25.81         3.06 o
   2  19   0         70.04         53.28         3.90 o
   3  19   0         28.87         32.12         3.91 o
   4  19   0        245.62        315.87        10.31 o
   5  19   0          2.04          6.06         4.91 o
   6  19   0        195.92        232.52        18.16 o
   7  19   0         13.45         19.72         5.85 o
   8  19   0          0.69          3.92         3.85 o
   0  20   0          6.43          1.93         3.14 o
   1  20   0         47.09         54.14         3.72 o
   2  20   0        117.40        115.65         7.46 o
   3  20   0          9.17          4.87         5.80 o
   4  20   0        439.15        440.24        11.77 o
   5  20   0         15.61         16.65         3.70 o
   6  20   0        416.96        441.97         9.68 o
   7  20   0        146.61        183.29        14.66 o
   1  21   0          4.50          1.94         2.65 o
   2  21   0         82.65         75.28         6.05 o
   3  21   0         54.70         54.26         7.97 o
   4  21   0          4.55          3.86         3.74 o
   5  21   0         70.17         85.36         5.50 o
   6  21   0         12.30         11.48         4.84 o
   0  22   0          1.24          0.00         4.09 o
   1  22   0         24.79         16.37         4.91 o
   2  22   0         31.32         22.09         4.91 o
   3  22   0          0.02          2.05         3.47 o
   4  22   0        144.44        207.02        10.64 o
   5  22   0         17.49         21.67         3.03 o
 -13   0   1        429.60        462.07        42.55 o
 -11   0   1        296.16        342.34        40.91 o
  -9   0   1        272.26        260.21        14.73 o
  -7   0   1        158.78        145.61         4.06 o
  -5   0   1      11137.37      12555.68        89.39 o
  -3   0   1        138.04         31.69         1.03 o
  -1   0   1      41831.43      42396.90       364.43 o
   1   0   1      11420.46      11871.05        70.01 o
   3   0   1       2364.22       1835.26        11.88 o
   5   0   1       5888.44       6260.29        41.08 o
   7   0   1       1722.00       1477.77        43.37 o
   9   0   1        259.86        243.02        14.73 o
  11   0   1        285.31        318.70        63.01 o
  13   0   1        466.65        472.95        30.28 o
 -14   1   1         21.25          9.82         9.00 o
 -13   1   1         41.24         42.69         6.14 o
 -12   1   1        160.13        125.21         7.15 o
 -11   1   1        157.64        158.90         8.32 o
 -10   1   1          3.70          6.98         4.12 o
  -9   1   1        405.08        380.50         9.13 o
  -8   1   1       5869.01       6672.37       101.10 o
  -7   1   1        793.25        828.19        10.54 o
  -6   1   1        920.24        865.32         7.00 o
  -5   1   1       2241.96       2654.75        13.38 o
  -4   1   1        809.17        927.69         4.61 o
  -3   1   1       3240.56       3429.58        15.85 o
  -2   1   1      23115.18      23844.63       107.68 o
  -1   1   1          3.30         30.67         0.37 o
   0   1   1       2229.06       2173.30        10.03 o
   1   1   1      12342.30      12496.86        58.09 o
   2   1   1        335.01        310.87         2.30 o
   3   1   1      41323.55      42335.31       215.13 o
   4   1   1        183.72         64.88         0.80 o
   5   1   1        604.26        526.92         3.20 o
   6   1   1       2264.79       2755.24        17.95 o
   7   1   1       4231.95       4384.73        55.09 o
   8   1   1       2135.60       2310.75        46.29 o
   9   1   1        421.05        333.90        11.57 o
  10   1   1        123.11         95.58         6.11 o
  11   1   1        154.32        143.20         7.92 o
  12   1   1        371.38        349.47        11.34 o
  13   1   1        107.44         64.60         8.95 o
  14   1   1          3.35          1.64         9.00 o
 -14   2   1        204.08        240.57        22.09 o
 -13   2   1         55.46         63.82        13.09 o
 -12   2   1        224.33        194.50         9.35 o
 -11   2   1          0.05          2.31         4.60 o
 -10   2   1        102.53         91.40        15.18 o
  -9   2   1         38.66         42.89         3.65 o
  -8   2   1       1701.03       1829.73        30.38 o
  -7   2   1          0.73          1.16         1.60 o
  -6   2   1       1397.57       1153.84        10.34 o
  -5   2   1        513.92        549.53         3.22 o
  -4   2   1        495.88        555.90         2.73 o
  -3   2   1       1405.68       1021.49         4.74 o
  -2   2   1       3343.88       3355.13        14.81 o
  -1   2   1      10508.99      10641.51        47.32 o
   0   2   1      20948.11      20643.45        93.64 o
   1   2   1       9358.22       8834.89        38.65 o
   2   2   1       2875.42       3116.81        15.14 o
   3   2   1      10746.36      10697.92        55.65 o
   4   2   1       5993.94       5448.70        28.06 o
   5   2   1          7.09          9.27         0.64 o
   6   2   1       8424.37       9418.62        65.62 o
   7   2   1       1521.86       2116.51        26.95 o
   8   2   1       1887.44       1914.58        31.31 o
   9   2   1       1117.38       1131.56        26.32 o
  10   2   1        775.17        777.53        18.56 o
  11   2   1         71.66         38.01         5.79 o
  12   2   1        118.74        117.13         8.95 o
  13   2   1          0.21          9.82        10.64 o
  14   2   1         63.58         56.46        12.27 o
 -14   3   1         10.94          8.39         3.68 o
 -13   3   1         25.38         18.00        10.64 o
 -12   3   1         10.59         20.92         6.06 o
 -11   3   1         15.39         14.81         4.94 o
 -10   3   1        294.18        235.66         7.32 o
  -9   3   1         21.23         44.93         4.45 o
  -8   3   1         66.66         61.15         3.96 o
  -7   3   1       2587.96       2467.55        32.95 o
  -6   3   1       1805.26       2136.54        20.33 o
  -5   3   1        234.86        249.54         1.93 o
  -4   3   1        272.20        199.54         1.77 o
  -3   3   1      12985.77      13676.81        64.00 o
  -2   3   1      24249.79      22415.89       105.02 o
  -1   3   1        560.81        672.49         3.33 o
   0   3   1        953.39       1207.55         5.29 o
   1   3   1      34932.48      34162.91       158.17 o
   2   3   1      16495.33      16537.11        81.24 o
   3   3   1         80.94         86.86         1.88 o
   4   3   1        114.48        115.74         1.94 o
   5   3   1       2919.49       3081.72        18.72 o
   6   3   1        152.82        202.08         3.48 o
   7   3   1          6.19         13.26         2.06 o
   8   3   1         99.95         72.45         4.20 o
   9   3   1        394.87        388.13         9.23 o
  10   3   1          0.32         11.87         8.78 o
  11   3   1          6.83         31.97         7.73 o
  12   3   1         92.54         86.95         6.89 o
  13   3   1        323.84        291.30        26.18 o
  14   3   1         22.48         16.37         9.82 o
 -14   4   1          0.29         -1.42         3.08 o
 -13   4   1         66.34         69.86         7.36 o
 -12   4   1         10.19         10.09         4.94 o
 -11   4   1        137.82        105.40         7.46 o
 -10   4   1          3.56          5.54         3.01 o
  -9   4   1        884.55        882.65        17.11 o
  -8   4   1         15.44         17.68         3.24 o
  -7   4   1          6.38         11.72         2.11 o
  -6   4   1        847.12        978.50        10.92 o
  -5   4   1       1157.07       1282.09         9.34 o
  -4   4   1       1833.95       1371.42         6.79 o
  -3   4   1        505.04        438.93         2.53 o
  -2   4   1       1012.80        808.12         4.08 o
  -1   4   1      42773.22      44494.92       205.67 o
   0   4   1       4724.04       4716.89        21.01 o
   1   4   1       1855.73       2083.91         9.92 o
   2   4   1         57.37         74.98         0.91 o
   3   4   1       3350.80       3043.98        15.75 o
   4   4   1        448.84        484.91         3.09 o
   5   4   1       1739.68       1973.14        12.75 o
   6   4   1          3.15         40.57         1.80 o
   7   4   1       5274.18       5360.73        72.75 o
   8   4   1        527.04        562.38        12.08 o
   9   4   1        846.39        974.32        18.34 o
  10   4   1        322.88        393.87        16.71 o
  11   4   1        896.80        923.47        23.03 o
  12   4   1         46.99         41.23         5.59 o
  13   4   1        531.73        499.14        32.73 o
  14   4   1         34.45         33.58         3.82 o
 -14   5   1          0.16          1.64         3.11 o
 -13   5   1        211.04        202.64        29.87 o
 -12   5   1          4.99         -0.20         3.01 o
 -11   5   1        745.46        694.11        14.09 o
 -10   5   1        401.75        473.86        10.99 o
  -9   5   1       1442.73       1669.12        28.81 o
  -8   5   1        362.29        530.48        11.79 o
  -7   5   1        275.55        391.53         9.13 o
  -6   5   1       1298.31       1207.64        14.91 o
  -5   5   1        188.91        163.80         3.20 o
  -4   5   1         65.98         31.22         1.01 o
  -3   5   1      11445.12      11653.81        56.17 o
  -2   5   1       9949.62      10236.53        47.86 o
  -1   5   1        779.00        807.67         4.09 o
   0   5   1          2.76          9.80         0.56 o
   1   5   1       8114.14       8295.90        39.36 o
   2   5   1       6588.57       6075.12        28.67 o
   3   5   1          1.08         31.46         0.86 o
   4   5   1        401.95        231.71         2.10 o
   5   5   1        287.69        427.10         3.98 o
   6   5   1       1230.83       1103.74        13.50 o
   7   5   1        227.30         89.74         5.02 o
   8   5   1        190.81        141.77         6.13 o
   9   5   1        301.29        417.17        10.31 o
  10   5   1       1227.42       1328.11        22.40 o
  11   5   1        506.28        428.96        15.00 o
  12   5   1        415.75        448.31        13.39 o
  13   5   1        730.75        715.80        66.69 o
  14   5   1         21.12         29.09         6.55 o
 -14   6   1         14.51         12.41         3.50 o
 -13   6   1         22.33         16.42         3.85 o
 -12   6   1         38.97         39.38         3.94 o
 -11   6   1          0.17          0.16         2.42 o
 -10   6   1         61.80         48.99         3.40 o
  -9   6   1        855.37        844.56        15.24 o
  -8   6   1        318.29        357.80         7.80 o
  -7   6   1        685.88        734.09        11.97 o
  -6   6   1         84.72         37.93         1.99 o
  -5   6   1        196.30        198.00         2.43 o
  -4   6   1       1642.70       1628.37        10.24 o
  -3   6   1         18.69         21.97         0.65 o
  -2   6   1          0.51         13.24         0.98 o
  -1   6   1         68.58        187.47         1.90 o
   0   6   1      11720.07      13391.27        62.67 o
   1   6   1      11448.47      10475.64        48.01 o
   2   6   1         54.82         88.30         1.65 o
   3   6   1         35.15         37.09         0.77 o
   4   6   1       1497.09       1688.59        11.54 o
   5   6   1       1692.28       2142.02        20.17 o
   6   6   1        484.92        307.28         5.58 o
   7   6   1        866.85        894.09        13.89 o
   8   6   1          8.03          1.08         1.92 o
   9   6   1        107.64        109.54         5.78 o
  10   6   1        673.45        661.47        13.40 o
  11   6   1        175.44        179.96         7.04 o
  12   6   1          4.01          3.78         3.06 o
  13   6   1        195.39        179.20         9.00 o
  14   6   1         14.38         11.76         3.11 o
 -14   7   1         63.03         63.65         4.27 o
 -13   7   1         18.87         12.77         3.35 o
 -12   7   1          3.09         -2.00         2.99 o
 -11   7   1         38.41         39.13         3.28 o
 -10   7   1        927.77        895.37        15.30 o
  -9   7   1         53.39         60.50         3.26 o
  -8   7   1          2.38          8.52         2.18 o
  -7   7   1        596.17        536.84         9.49 o
  -6   7   1       1095.42       1305.80        14.68 o
  -5   7   1       1020.30        839.73         7.08 o
  -4   7   1        141.20        123.39         1.82 o
  -3   7   1       1238.85       1599.75         9.02 o
  -2   7   1       6781.49       6525.43        32.72 o
  -1   7   1         37.55         11.01         0.65 o
   0   7   1        185.90        210.02         1.60 o
   1   7   1        146.21        142.94         1.37 o
   2   7   1       5412.11       5302.54        28.23 o
   3   7   1       1732.54       1930.38        10.50 o
   4   7   1       9581.09       9476.44        61.02 o
   5   7   1        634.31        671.48         7.02 o
   6   7   1          5.88          1.08         1.12 o
   7   7   1          7.76         26.14         2.00 o
   8   7   1         11.40          9.80         1.56 o
   9   7   1         36.25         64.89         4.01 o
  10   7   1       2265.05       2351.82        56.36 o
  11   7   1         17.16         20.96         4.07 o
  12   7   1          0.93          2.39         3.46 o
  13   7   1        277.14        270.99        28.23 o
  14   7   1        260.66        218.03        14.55 o
 -14   8   1         61.11         51.94         6.65 o
 -13   8   1         84.72         54.11         4.07 o
 -12   8   1         71.41         66.33         5.41 o
 -11   8   1         22.03          7.67         2.50 o
 -10   8   1       1123.68       1003.44        15.84 o
  -9   8   1        853.45        814.81        12.54 o
  -8   8   1       3066.62       2973.92        37.38 o
  -7   8   1          0.09          1.91         1.75 o
  -6   8   1         29.24         31.28         1.96 o
  -5   8   1        160.29        198.51         2.82 o
  -4   8   1       1390.71       1732.46        13.68 o
  -3   8   1       4524.51       4890.58        31.09 o
  -2   8   1        143.13        241.60         2.07 o
  -1   8   1        461.65        616.38         3.98 o
   0   8   1          0.99          6.70         0.70 o
   1   8   1         67.75         92.07         1.29 o
   2   8   1        268.43        245.84         2.36 o
   3   8   1        787.62        944.18         6.36 o
   4   8   1        645.57        594.93         5.01 o
   5   8   1        600.58        766.66         8.61 o
   6   8   1          3.82         38.44         2.10 o
   7   8   1         20.79         22.20         2.14 o
   8   8   1         24.23         19.69         1.94 o
   9   8   1        606.19        598.07        11.41 o
  10   8   1        147.56        176.34         6.97 o
  11   8   1        409.63        436.14        17.48 o
  12   8   1         40.89         46.74         3.89 o
  13   8   1         80.75        112.41         8.94 o
  14   8   1         73.95         67.36         6.55 o
 -13   9   1          8.83         12.82         2.79 o
 -12   9   1          0.03         -0.03         2.99 o
 -11   9   1         12.35         11.21         2.61 o
 -10   9   1        119.94        131.21         6.97 o
  -9   9   1          6.61         22.45         7.41 o
  -8   9   1        954.73       1114.84        16.15 o
  -7   9   1          0.00         -1.75         1.83 o
  -6   9   1        137.34        167.69         5.03 o
  -5   9   1        342.52        251.66         3.28 o
  -4   9   1        449.46        317.35         3.64 o
  -3   9   1       3668.08       4291.03        33.48 o
  -2   9   1        891.29        770.69         6.10 o
  -1   9   1        263.84        251.00         2.49 o
   0   9   1       1477.11       1028.46         7.14 o
   1   9   1       3567.93       3141.39        19.95 o
   2   9   1        433.57        248.72         3.92 o
   3   9   1        674.73        857.84         7.01 o
   4   9   1          0.49          7.80         1.06 o
   5   9   1        833.70        865.54         9.48 o
   6   9   1          7.42         13.49         1.78 o
   7   9   1         34.89         41.54         2.61 o
   8   9   1         36.28         35.67         2.71 o
   9   9   1        591.81        554.47        11.54 o
  10   9   1         63.38         59.34         7.49 o
  11   9   1         16.34         14.54         3.05 o
  12   9   1         24.56         28.89         3.34 o
  13   9   1         12.75         11.24         2.79 o
 -13  10   1         59.77         64.42         4.27 o
 -12  10   1         20.28         16.78         3.30 o
 -11  10   1          0.21         -2.99         2.99 o
 -10  10   1        155.36        220.74         6.47 o
  -9  10   1       2397.32       2521.79        74.53 o
  -8  10   1        168.94        164.06         6.04 o
  -7  10   1         11.52         15.67         2.37 o
  -6  10   1        348.36        303.57         7.61 o
  -5  10   1         22.68         17.55         1.78 o
  -4  10   1        215.90        132.66         2.81 o
  -3  10   1          1.01          0.74         1.31 o
  -2  10   1       1251.66       1095.29         9.72 o
  -1  10   1       1178.83       1242.85         9.35 o
   0  10   1         41.62         47.31         1.45 o
   1  10   1         35.35         40.42         1.34 o
   2  10   1       1831.76       1645.09        13.50 o
   3  10   1          9.95         20.37         1.38 o
   4  10   1        712.72        813.17         7.73 o
   5  10   1        129.04        151.11         3.32 o
   6  10   1         27.19         44.49         2.64 o
   7  10   1        276.77        273.04         5.92 o
   8  10   1        532.03        503.08         7.49 o
   9  10   1          0.68          3.39         2.15 o
  10  10   1          0.83          5.78         2.83 o
  11  10   1        126.95        139.98         5.88 o
  12  10   1        344.96        349.50        15.98 o
  13  10   1         18.60         15.46         2.79 o
 -13  11   1          0.39         -1.68         2.46 o
 -12  11   1          4.40          4.21         2.99 o
 -11  11   1         22.85         25.63         5.46 o
 -10  11   1          3.53          4.89         2.72 o
  -9  11   1        243.45        285.03         7.06 o
  -8  11   1        265.48        259.21         5.41 o
  -7  11   1       1533.83       1518.20        17.98 o
  -6  11   1         49.47         27.22         2.45 o
  -5  11   1          1.16          2.18         1.81 o
  -4  11   1          0.31          5.34         1.78 o
  -3  11   1        619.47        605.46         8.06 o
  -2  11   1        320.47        425.37         4.82 o
  -1  11   1        132.01         74.29         1.93 o
   0  11   1        232.98        281.62         3.58 o
   1  11   1       2153.10       2223.28        16.83 o
   2  11   1        521.56        474.95         5.80 o
   3  11   1          3.91          4.29         1.49 o
   4  11   1        450.11        505.29         6.45 o
   5  11   1        436.77        283.69         6.51 o
   6  11   1         83.43         92.71         3.70 o
   7  11   1        315.06        320.80         9.21 o
   8  11   1        148.27        135.13         4.16 o
   9  11   1        605.88        563.67         8.89 o
  10  11   1         43.77         38.34         3.16 o
  11  11   1         37.17         24.42         3.57 o
  12  11   1          0.01          1.06         2.99 o
  13  11   1         34.00         49.36         3.32 o
 -12  12   1         22.99         13.26         3.43 o
 -11  12   1          5.79          4.75         2.90 o
 -10  12   1        458.28        425.75        11.88 o
  -9  12   1        672.44        743.47        14.19 o
  -8  12   1         24.48          7.74         2.45 o
  -7  12   1        114.67         94.95         4.06 o
  -6  12   1          0.04          2.80         2.58 o
  -5  12   1        313.42        291.63         6.76 o
  -4  12   1         41.87         51.60         4.05 o
  -3  12   1         92.44         73.99         3.65 o
  -2  12   1         56.74         83.36         2.84 o
  -1  12   1          3.10          5.82         1.30 o
   0  12   1        300.35        241.41         3.29 o
   1  12   1        355.10        376.50         4.98 o
   2  12   1          3.59         10.92         2.89 o
   3  12   1          3.53         -0.97         1.70 o
   4  12   1        177.33        218.67         6.04 o
   5  12   1          2.15          3.99         2.35 o
   6  12   1         18.57         31.91         2.46 o
   7  12   1        103.69        116.37         4.34 o
   8  12   1        652.01        659.43         9.49 o
   9  12   1        526.73        569.64        19.19 o
  10  12   1          1.63         -1.02         2.91 o
  11  12   1        139.06        148.12         6.58 o
  12  12   1          6.96          5.18         2.99 o
 -12  13   1          0.02          1.36         3.66 o
 -11  13   1         19.21         17.31         2.93 o
 -10  13   1         69.23         86.83         5.17 o
  -9  13   1        515.34        481.98        20.46 o
  -8  13   1        186.19        171.32         7.91 o
  -7  13   1        289.66        256.14         6.21 o
  -6  13   1         67.89         62.30         3.56 o
  -5  13   1         29.75         19.64         3.47 o
  -4  13   1        270.46        280.70         8.68 o
  -3  13   1       2807.83       2861.77        69.93 o
  -2  13   1        209.71        193.48         5.67 o
  -1  13   1        247.37        339.89        11.25 o
   0  13   1        290.30        329.52         7.33 o
   1  13   1        101.25        118.31         5.41 o
   2  13   1         19.88         45.68         3.44 o
   3  13   1        128.50        115.20         6.05 o
   4  13   1        764.55        696.92        18.18 o
   5  13   1          2.17          1.84         2.40 o
   6  13   1         14.28         20.49         2.50 o
   7  13   1         12.91         17.03         2.49 o
   8  13   1       1420.45       1570.71        20.80 o
   9  13   1          0.08          0.42         2.36 o
  10  13   1        135.98        138.32        12.91 o
  11  13   1        100.32        103.63         5.04 o
  12  13   1         29.40         32.24         3.01 o
 -11  14   1          1.49          8.53         4.46 o
 -10  14   1         51.10         50.66         5.37 o
  -9  14   1         21.77          8.62         3.85 o
  -8  14   1        529.61        556.94        11.78 o
  -7  14   1         26.45         21.19         3.47 o
  -6  14   1        211.65        203.53         7.86 o
  -5  14   1          8.28         -2.59         2.59 o
  -4  14   1         79.72         64.44         5.21 o
  -3  14   1        406.30        553.77        11.13 o
  -2  14   1         34.61         30.79         2.75 o
  -1  14   1        720.54        714.36        11.39 o
   0  14   1        155.22        117.43         4.51 o
   1  14   1        265.89        253.02         6.04 o
   2  14   1         16.90         15.54         2.54 o
   3  14   1        100.33         80.04         5.70 o
   4  14   1         92.34         97.71         5.79 o
   5  14   1        183.52        182.47        12.87 o
   6  14   1          0.11         -0.28         2.78 o
   7  14   1        149.23        151.43         6.02 o
   8  14   1        176.99        231.30         7.01 o
   9  14   1        173.81        153.79         7.90 o
  10  14   1         15.03         19.25         3.60 o
  11  14   1          5.40          0.52         4.46 o
 -11  15   1          1.44          4.91        10.64 o
 -10  15   1          0.05         -3.85         3.85 o
  -9  15   1          7.01          4.69         3.36 o
  -8  15   1         21.92         24.52         4.15 o
  -7  15   1        767.27        817.80        36.75 o
  -6  15   1        454.99        445.57        24.21 o
  -5  15   1        981.04       1092.40        22.17 o
  -4  15   1         47.41         75.14         5.76 o
  -3  15   1          0.80         -0.98         2.50 o
  -2  15   1        289.51        315.60         6.53 o
  -1  15   1         38.68         47.15         3.24 o
   0  15   1       1665.57       1667.68        25.78 o
   1  15   1        795.44        729.57        11.83 o
   2  15   1         96.25         45.50         3.16 o
   3  15   1        346.86        353.54        20.43 o
   4  15   1        364.45        348.84        12.79 o
   5  15   1          2.89          0.85         3.80 o
   6  15   1       1534.07       1480.95        24.45 o
   7  15   1        584.91        675.90        44.94 o
   8  15   1        163.39        183.78        17.18 o
   9  15   1         20.44          9.19         3.04 o
  10  15   1         61.53         68.02         6.66 o
  11  15   1          0.35          3.00         3.08 o
 -10  16   1          9.78          4.09        11.46 o
  -9  16   1         87.25         78.47         7.45 o
  -8  16   1          2.01         13.28         6.96 o
  -7  16   1         63.12         42.47        14.32 o
  -6  16   1        108.99         62.13        16.77 o
  -5  16   1         26.26         38.44         9.64 o
  -4  16   1         39.26         36.58         4.14 o
  -3  16   1         29.72         19.60         3.12 o
  -2  16   1         38.00         33.44         2.70 o
  -1  16   1         75.87         76.50         3.60 o
   0  16   1       3471.13       3688.31        41.16 o
   1  16   1        227.83        244.16         5.23 o
   2  16   1         96.94        113.86         5.00 o
   3  16   1        119.27        135.32         5.08 o
   4  16   1         36.88         22.58         4.05 o
   5  16   1          0.13          2.05         3.94 o
   6  16   1         48.73         51.27        16.77 o
   7  16   1        769.09        797.34        71.19 o
   8  16   1          0.00          8.87         5.34 o
   9  16   1          4.29          6.50         3.16 o
  10  16   1          0.03          2.45        10.64 o
 -10  17   1          0.01          6.55        10.64 o
  -9  17   1         25.31         30.68         5.73 o
  -8  17   1        101.35        133.15        29.46 o
  -7  17   1         25.35         32.32        14.73 o
  -6  17   1        195.03        205.38        14.73 o
  -5  17   1         86.48         59.73        18.82 o
  -4  17   1          0.96          1.99         5.70 o
  -3  17   1         82.49         93.34         6.13 o
  -2  17   1        131.11        153.83         5.55 o
  -1  17   1        125.11        105.11         4.82 o
   0  17   1        751.48        762.07        10.79 o
   1  17   1        583.31        648.65        18.72 o
   2  17   1        105.66        127.85        10.00 o
   3  17   1         58.59         57.53         4.65 o
   4  17   1         30.92         20.95         6.09 o
   5  17   1          9.79          6.37         6.66 o
   6  17   1        133.08        139.72        17.18 o
   7  17   1        699.59        784.06        25.22 o
   8  17   1          0.16          4.23         5.25 o
   9  17   1          4.73          4.91        11.46 o
  10  17   1         16.77         13.09        10.64 o
  -9  18   1         66.96         32.73        13.09 o
  -8  18   1          0.00          1.52         4.56 o
  -7  18   1          0.04         -1.10         5.78 o
  -6  18   1        651.17        633.40        37.64 o
  -5  18   1         31.65         44.58        15.14 o
  -4  18   1        144.75        142.10         7.57 o
  -3  18   1        239.48        254.91         7.89 o
  -2  18   1        102.37         80.45         4.32 o
  -1  18   1        533.60        568.34         8.67 o
   0  18   1       1173.99       1312.15        16.34 o
   1  18   1         69.89         87.54         3.78 o
   2  18   1        227.72        277.23         8.69 o
   3  18   1        162.05        167.18        13.11 o
   4  18   1        467.83        432.34        18.71 o
   5  18   1         26.42         24.12         5.89 o
   6  18   1         41.34         33.01         7.39 o
   7  18   1         49.66         78.70        16.77 o
   8  18   1         42.70         57.56        29.05 o
   9  18   1          1.31          0.00        10.64 o
  -8  19   1         50.31         44.19         5.30 o
  -7  19   1         39.59         37.34         6.59 o
  -6  19   1        138.22        150.45         8.34 o
  -5  19   1        354.61        339.52        13.29 o
  -4  19   1        305.08        330.90        10.37 o
  -3  19   1        504.24        541.95        11.45 o
  -2  19   1         10.39         26.13         3.39 o
  -1  19   1         32.34         42.50         2.69 o
   0  19   1         33.29         29.41         2.65 o
   1  19   1          9.54          3.05         2.84 o
   2  19   1         55.15         46.09         3.54 o
   3  19   1        151.58        130.30        12.58 o
   4  19   1         93.31        125.71        18.44 o
   5  19   1        241.12        277.40        10.63 o
   6  19   1         81.79         91.82        13.91 o
   7  19   1          2.99          5.73         6.14 o
   8  19   1        122.36        139.05         7.50 o
  -7  20   1        101.62        112.98         5.41 o
  -6  20   1          1.44          9.51         3.45 o
  -5  20   1         14.97         22.63         6.14 o
  -4  20   1        134.64        123.67        11.55 o
  -3  20   1        216.07        223.31         8.35 o
  -2  20   1         13.10         13.50         3.24 o
  -1  20   1         53.49         67.41         4.20 o
   0  20   1         28.51         11.37         3.30 o
   1  20   1         64.39         51.40         4.02 o
   2  20   1          0.68          1.25         4.31 o
   3  20   1          0.86         -3.18         3.76 o
   4  20   1          2.31          4.77         3.94 o
   5  20   1          1.60          4.59         3.37 o
   6  20   1         18.60         17.21         4.54 o
   7  20   1          0.03          0.07         3.52 o
  -6  21   1         51.41         45.72         3.49 o
  -5  21   1         34.36         46.23         3.73 o
  -4  21   1        214.67        257.04        17.14 o
  -3  21   1          6.50          0.50         3.73 o
  -2  21   1          4.28          2.86         3.68 o
  -1  21   1         30.36         16.14         3.73 o
   0  21   1          0.04         -1.23         3.47 o
   1  21   1         15.30          4.09         3.47 o
   2  21   1        113.40        110.36         8.18 o
   3  21   1         29.64         22.01         4.12 o
   4  21   1          0.01          0.00         3.74 o
   5  21   1          1.42          0.93         3.01 o
   6  21   1        129.95        131.34         5.55 o
  -5  22   1         24.99         18.16         2.86 o
  -4  22   1         24.64         31.60         3.59 o
  -3  22   1        103.82        138.87         9.00 o
  -2  22   1         55.00         45.82         5.73 o
  -1  22   1         35.26         30.28         4.91 o
   0  22   1          3.08         -0.82         2.89 o
   1  22   1          9.33          4.91         4.91 o
   2  22   1         90.88         90.83         8.18 o
   3  22   1          0.57         -0.41         3.47 o
   4  22   1         81.56         94.18         5.71 o
   5  22   1        133.47        127.41         6.19 o
  -2  23   1         41.22         42.55         4.91 o
   1  23   1          0.18          3.27         4.09 o
 -14   0   2        301.59        297.85        22.09 o
 -12   0   2        148.77         83.67        11.86 o
 -10   0   2          4.60          3.27         6.55 o
  -8   0   2          1.97          2.78         2.72 o
  -6   0   2        274.98        123.33         4.49 o
  -4   0   2       2842.04       2595.36        18.55 o
  -2   0   2      42636.04      45617.32       305.85 o
   0   0   2      16941.73      18589.53       108.50 o
   2   0   2      50872.08      51870.84       345.91 o
   4   0   2        968.45       1088.43         7.70 o
   6   0   2       5114.57       4613.27        44.20 o
   8   0   2       4438.61       4984.00       132.56 o
  10   0   2         20.63         21.24         6.19 o
  12   0   2        343.78        388.98        54.00 o
  14   0   2         13.54          8.18         9.82 o
 -14   1   2        191.70        158.74        18.82 o
 -13   1   2         25.06         29.28        11.86 o
 -12   1   2         34.76         28.04         5.31 o
 -11   1   2         30.40         12.86         4.17 o
 -10   1   2          0.23         -0.49         4.31 o
  -9   1   2        277.17        352.43         8.91 o
  -8   1   2         21.18         61.33         3.32 o
  -7   1   2        974.82        939.41        11.04 o
  -6   1   2       2331.00       2710.02        23.06 o
  -5   1   2        173.77         77.96         0.99 o
  -4   1   2       9229.30       9057.30        44.79 o
  -3   1   2       8798.27       7723.77        37.88 o
  -2   1   2       1651.88       2340.66        10.85 o
  -1   1   2        327.33        304.21         1.44 o
   0   1   2       1203.73       1332.49         5.86 o
   1   1   2       2690.46       2507.66        10.87 o
   2   1   2      10451.82      11092.38        48.00 o
   3   1   2       2355.25       2313.01        12.33 o
   4   1   2        925.76       1129.34         6.03 o
   5   1   2       7471.07       7696.75        41.60 o
   6   1   2        340.40        327.64         2.69 o
   7   1   2          0.50          3.07         2.00 o
   8   1   2       1175.45        885.36        20.83 o
   9   1   2          2.10          2.45         4.05 o
  10   1   2         29.98         65.55         9.43 o
  11   1   2        329.23        330.35        11.07 o
  12   1   2        392.47        382.90        18.07 o
  13   1   2          0.08          6.55         6.94 o
  14   1   2          8.94         13.91        10.64 o
 -14   2   2        164.90        156.16        11.86 o
 -13   2   2         20.53         53.19        13.09 o
 -12   2   2         59.81         61.85         6.21 o
 -11   2   2         61.58         97.42         6.97 o
 -10   2   2          5.46         -1.58         2.61 o
  -9   2   2         18.17         38.79         3.57 o
  -8   2   2          7.93         10.51         1.83 o
  -7   2   2         42.93         32.26         1.48 o
  -6   2   2         94.14         69.92         1.51 o
  -5   2   2        323.87        262.27         2.12 o
  -4   2   2        297.09        189.56         1.28 o
  -3   2   2          9.18          6.43         0.48 o
  -2   2   2       4599.21       4338.32        20.31 o
  -1   2   2      11276.54      12184.80        53.50 o
   0   2   2       5034.68       4528.90        19.79 o
   1   2   2       1479.06       1357.82         6.05 o
   2   2   2      10438.56      11024.03        51.60 o
   3   2   2       2349.31       2414.90        12.55 o
   4   2   2         97.10        114.18         1.19 o
   5   2   2       1184.34       1205.15         7.44 o
   6   2   2        215.12        339.50         3.49 o
   7   2   2        416.47        466.48         7.47 o
   8   2   2         37.80         35.90         3.83 o
   9   2   2          0.70          2.35         4.50 o
  10   2   2         57.41         65.89         5.33 o
  11   2   2         33.93         52.15         8.03 o
  12   2   2         36.60         39.14         8.13 o
  13   2   2         47.78         59.73        13.09 o
  14   2   2         46.41         40.91        11.46 o
 -14   3   2         24.76         17.37         3.78 o
 -13   3   2         58.53         74.68         6.96 o
 -12   3   2          0.15         -3.38         4.38 o
 -11   3   2        359.96        358.57        22.14 o
 -10   3   2         93.80         72.43         4.93 o
  -9   3   2       1614.89       1710.50        29.27 o
  -8   3   2        416.17        346.42         9.10 o
  -7   3   2        201.05        231.98         4.44 o
  -6   3   2       1120.95        869.69         7.50 o
  -5   3   2         98.16         77.09         1.44 o
  -4   3   2        239.27        218.61         1.41 o
  -3   3   2       6044.80       6712.18        34.74 o
  -2   3   2      11027.50      11719.60        59.86 o
  -1   3   2         45.78         22.86         0.97 o
   0   3   2         15.45         35.29         0.81 o
   1   3   2          0.17          8.05         0.62 o
   2   3   2       1445.93       1875.26         9.19 o
   3   3   2      11346.20      12111.42        61.29 o
   4   3   2         40.86         89.22         1.07 o
   5   3   2        113.86        204.23         2.14 o
   6   3   2      16329.29      16859.61       122.29 o
   7   3   2        783.09        636.00         9.77 o
   8   3   2         37.20         15.78         2.97 o
   9   3   2       1688.38       1818.48        38.47 o
  10   3   2        584.36        682.48        16.96 o
  11   3   2       1008.67        906.50        20.79 o
  12   3   2         11.61         10.98         4.94 o
  13   3   2         58.09         60.55        13.09 o
  14   3   2         19.93         37.64        11.46 o
 -14   4   2          4.83          5.93         3.11 o
 -13   4   2         43.88         51.32         5.19 o
 -12   4   2        273.81        259.65         7.91 o
 -11   4   2        118.34        154.05        17.11 o
 -10   4   2          4.84          6.63         3.37 o
  -9   4   2        196.90        249.93         7.94 o
  -8   4   2        251.06        289.14         8.00 o
  -7   4   2       1074.01       1016.27        14.74 o
  -6   4   2        127.39         57.00         1.60 o
  -5   4   2       2673.79       2793.44        19.10 o
  -4   4   2         30.33         28.56         1.08 o
  -3   4   2          0.25         12.52         0.87 o
  -2   4   2      11106.27      10922.32        50.96 o
  -1   4   2      39993.41      42163.60       203.90 o
   0   4   2       8527.53       9426.38        43.75 o
   1   4   2       6125.20       6000.09        28.55 o
   2   4   2      12528.32      12748.40        59.09 o
   3   4   2       1259.68       1262.47         6.72 o
   4   4   2        657.62        703.29         4.41 o
   5   4   2       1843.00       2280.64        15.21 o
   6   4   2        340.20        472.23         6.09 o
   7   4   2         70.80         64.47         4.39 o
   8   4   2        198.28        219.26         6.96 o
   9   4   2        156.00        198.52         6.84 o
  10   4   2        319.83        336.42        14.49 o
  11   4   2        375.53        349.82        11.95 o
  12   4   2          5.93          4.75         4.61 o
  13   4   2         37.34         64.64        13.09 o
  14   4   2          0.29          5.73         3.11 o
 -14   5   2         40.39         42.42         3.32 o
 -13   5   2          1.45         -0.61         3.68 o
 -12   5   2         26.68         31.22         3.84 o
 -11   5   2        261.70        253.33         6.51 o
 -10   5   2         68.56         84.18         4.51 o
  -9   5   2       1568.08       1832.89        31.33 o
  -8   5   2        360.00        408.38         9.21 o
  -7   5   2       1567.79       1528.41        26.14 o
  -6   5   2       4353.74       4211.18        35.94 o
  -5   5   2        727.12        507.09         4.87 o
  -4   5   2       1154.15       1561.92         9.76 o
  -3   5   2        372.72        325.51         2.39 o
  -2   5   2        171.12        206.84         1.39 o
  -1   5   2         67.87        206.23         2.49 o
   0   5   2       1059.89       1167.17         5.81 o
   1   5   2      15214.02      13817.04        64.11 o
   2   5   2       1185.61       1416.09         6.97 o
   3   5   2       2689.25       2714.32        13.69 o
   4   5   2        380.90        306.95         2.70 o
   5   5   2       2967.69       3101.38        22.22 o
   6   5   2        156.26        108.74         2.74 o
   7   5   2         84.36        148.15         6.04 o
   8   5   2        841.06       1109.77        20.13 o
   9   5   2        764.90        678.37        13.91 o
  10   5   2        391.55        363.65        21.50 o
  11   5   2        187.49        153.11        13.67 o
  12   5   2         39.43         51.39         5.73 o
  13   5   2        270.71        240.94         9.65 o
  14   5   2         49.42         33.87         3.82 o
 -14   6   2        189.70        223.65         6.86 o
 -13   6   2          0.33         -1.21         2.99 o
 -12   6   2        103.02        113.54         5.74 o
 -11   6   2         12.17          2.30         2.57 o
 -10   6   2        562.32        585.36        11.28 o
  -9   6   2         84.65         98.35         4.00 o
  -8   6   2        337.96        273.86         6.88 o
  -7   6   2         10.64          6.55         2.83 o
  -6   6   2       1365.71       1513.83        15.36 o
  -5   6   2        814.93        773.51         6.77 o
  -4   6   2       5989.49       5642.94        34.99 o
  -3   6   2          5.89         28.17         1.99 o
  -2   6   2       7867.71       7581.11        35.26 o
  -1   6   2         11.48         25.12         1.36 o
   0   6   2       1527.14       1404.79         7.14 o
   1   6   2       1238.98       1173.61         5.61 o
   2   6   2       6258.74       6446.48        30.41 o
   3   6   2        138.52         59.30         1.08 o
   4   6   2       2410.79       2279.73        15.23 o
   5   6   2       1778.31       1563.98        13.21 o
   6   6   2        141.24        110.38         2.62 o
   7   6   2        909.34        785.37        15.10 o
   8   6   2         14.82         36.96         4.66 o
   9   6   2       1175.56       1329.28        22.31 o
  10   6   2         75.06        121.95         7.20 o
  11   6   2         40.70         26.53         7.86 o
  12   6   2        492.15        470.64        15.29 o
  13   6   2        379.57        349.55        31.09 o
  14   6   2        271.41        222.41         8.85 o
 -14   7   2         10.23         24.78         3.53 o
 -13   7   2         45.38         29.58         3.52 o
 -12   7   2         11.87          5.17         2.58 o
 -11   7   2          0.49         -1.86         2.57 o
 -10   7   2         73.28         58.58         3.94 o
  -9   7   2        181.61        244.96         6.27 o
  -8   7   2       2610.78       2639.63        43.37 o
  -7   7   2        418.30        392.70         9.76 o
  -6   7   2        425.83        345.97         4.89 o
  -5   7   2        118.21        183.87         2.71 o
  -4   7   2         19.63         80.81         1.71 o
  -3   7   2      10585.58      10694.25        64.26 o
  -2   7   2        855.01       1011.56         5.93 o
  -1   7   2         50.15         21.63         0.69 o
   0   7   2        437.22        389.42         2.41 o
   1   7   2        381.69        521.76         3.13 o
   2   7   2        645.53        520.60         3.58 o
   3   7   2       2630.42       2633.04        14.49 o
   4   7   2         17.27         35.44         1.01 o
   5   7   2        557.28        467.81         7.24 o
   6   7   2         41.09         66.91         2.71 o
   7   7   2        117.34        101.51         5.63 o
   8   7   2        420.56        403.97         8.29 o
   9   7   2        125.64         89.20         5.60 o
  10   7   2        254.36        219.24        11.12 o
  11   7   2        115.05        136.11         7.68 o
  12   7   2        104.02        103.00        10.63 o
  13   7   2         31.12         28.75         9.00 o
  14   7   2          1.25          4.46         2.49 o
 -14   8   2         14.88         17.26         2.49 o
 -13   8   2         67.30         63.71         4.09 o
 -12   8   2         58.54         58.41         4.58 o
 -11   8   2         98.15         76.91         3.57 o
 -10   8   2         82.44         80.03         3.91 o
  -9   8   2        940.49        918.71        16.88 o
  -8   8   2          4.97          2.33         2.32 o
  -7   8   2          0.69          2.97         1.83 o
  -6   8   2        130.92        179.31         3.51 o
  -5   8   2        422.59        425.52         4.73 o
  -4   8   2       2225.35       2260.73        17.48 o
  -3   8   2       2188.61       1922.88        14.40 o
  -2   8   2        127.31        181.69         2.00 o
  -1   8   2      12618.56      12001.13        65.88 o
   0   8   2       2098.91       2310.14        12.99 o
   1   8   2        964.03        908.00         5.44 o
   2   8   2        368.64        220.14         2.09 o
   3   8   2        263.13        305.90         2.81 o
   4   8   2        181.22        345.22         3.75 o
   5   8   2       2344.00       2408.40        21.19 o
   6   8   2         22.98          8.86         1.55 o
   7   8   2         16.73         17.58         1.89 o
   8   8   2         49.75         41.02         2.35 o
   9   8   2       1321.96       1350.74        33.42 o
  10   8   2       1397.18       1330.41        22.79 o
  11   8   2        940.85        989.70        22.66 o
  12   8   2          0.02          1.91         3.82 o
  13   8   2          0.85          4.26         2.78 o
  14   8   2         33.74         24.55         4.09 o
 -13   9   2          0.03          4.03         2.78 o
 -12   9   2          1.51         -0.24         2.99 o
 -11   9   2         71.71         70.29         3.73 o
 -10   9   2          1.73          6.62         2.82 o
  -9   9   2        849.20        950.53        22.41 o
  -8   9   2        132.09        177.04         7.09 o
  -7   9   2        112.58        136.59         4.32 o
  -6   9   2         13.92         12.80         2.16 o
  -5   9   2        411.70        295.74         4.23 o
  -4   9   2       1170.75       1037.22        11.14 o
  -3   9   2         80.25         34.70         1.57 o
  -2   9   2       1878.17       1735.54        13.03 o
  -1   9   2         75.66         64.87         1.43 o
   0   9   2        357.01        327.51         2.78 o
   1   9   2         68.74         73.74         1.40 o
   2   9   2        513.43        651.91         5.19 o
   3   9   2       1871.10       1623.27        12.70 o
   4   9   2        913.26        748.35         7.27 o
   5   9   2         41.32         73.07         2.43 o
   6   9   2        341.27        451.03         6.58 o
   7   9   2       1512.70       1613.14        21.31 o
   8   9   2        141.06        128.06         4.70 o
   9   9   2        358.70        424.30        16.89 o
  10   9   2        642.65        536.90        12.27 o
  11   9   2        121.84         95.11         5.06 o
  12   9   2         20.87         27.60         6.51 o
  13   9   2          9.50         11.73         2.78 o
 -13  10   2          1.81          2.71         2.47 o
 -12  10   2        137.78        155.51         6.35 o
 -11  10   2         95.68         94.49         8.39 o
 -10  10   2       1634.47       1436.78        23.54 o
  -9  10   2        370.28        432.99        11.17 o
  -8  10   2        416.86        512.85        10.28 o
  -7  10   2        174.94        236.40         5.54 o
  -6  10   2        745.01        708.19        10.80 o
  -5  10   2        985.85       1060.38        14.89 o
  -4  10   2        419.81        439.67         6.82 o
  -3  10   2          1.70         19.96         1.95 o
  -2  10   2       2767.00       2652.97        20.61 o
  -1  10   2        920.58       1050.82         8.46 o
   0  10   2        721.98        704.62         5.82 o
   1  10   2       4070.28       3952.86        26.92 o
   2  10   2        293.75        254.55         3.26 o
   3  10   2        245.25        155.84         2.87 o
   4  10   2       1167.58       1034.66         8.86 o
   5  10   2        171.58        182.53         3.89 o
   6  10   2          1.15         -0.27         1.98 o
   7  10   2          8.24          1.69         2.06 o
   8  10   2          1.27          1.32         1.91 o
   9  10   2          0.01         -0.55         2.65 o
  10  10   2         70.24         84.85         4.50 o
  11  10   2         32.38         23.91         3.32 o
  12  10   2          7.03          4.52         2.99 o
  13  10   2         42.08         34.98         3.42 o
 -13  11   2          8.33         16.40         5.02 o
 -12  11   2          0.83         -0.55         2.99 o
 -11  11   2        124.84        171.99        12.83 o
 -10  11   2        329.48        377.18        14.97 o
  -9  11   2         24.67         49.81         3.27 o
  -8  11   2       1620.66       1734.83        37.90 o
  -7  11   2          8.81         13.95         2.44 o
  -6  11   2        172.70        178.80         4.47 o
  -5  11   2        373.18        406.41         8.65 o
  -4  11   2        196.54        203.16         4.53 o
  -3  11   2        823.68        847.60        10.09 o
  -2  11   2       2300.49       2266.86        18.78 o
  -1  11   2          9.89         24.01         1.45 o
   0  11   2        356.71        307.40         3.54 o
   1  11   2       1219.54       1082.75         9.30 o
   2  11   2        801.20        841.54         8.95 o
   3  11   2         32.39         54.64         2.22 o
   4  11   2         24.38         28.31         1.78 o
   5  11   2         15.34         10.28         2.20 o
   6  11   2         32.77         37.51         2.68 o
   7  11   2         37.02         37.72         2.50 o
   8  11   2        130.68         91.71         5.43 o
   9  11   2        117.62         97.19         4.54 o
  10  11   2         28.25         23.71         3.13 o
  11  11   2         81.75         94.36         7.01 o
  12  11   2        148.62        190.56         9.47 o
  13  11   2         20.75         18.09         2.78 o
 -12  12   2         18.61         12.90         2.99 o
 -11  12   2         54.09         59.90         4.25 o
 -10  12   2         17.04          5.61         3.40 o
  -9  12   2         30.44         34.83         7.38 o
  -8  12   2         48.21         33.31         5.29 o
  -7  12   2        183.89        185.78         5.12 o
  -6  12   2         21.13         30.23         2.32 o
  -5  12   2        410.78        376.40        10.41 o
  -4  12   2        656.82        794.88        23.32 o
  -3  12   2        285.64        299.19         6.42 o
  -2  12   2       1800.34       1712.61        20.85 o
  -1  12   2         18.97         14.90         1.43 o
   0  12   2        284.67        353.90         4.09 o
   1  12   2        192.60        182.17         3.21 o
   2  12   2          1.46          2.47         1.64 o
   3  12   2         12.80         18.42         2.16 o
   4  12   2        232.64        252.96         6.61 o
   5  12   2          9.76         24.41         2.60 o
   6  12   2        400.02        276.81         5.41 o
   7  12   2         30.70         18.53         2.42 o
   8  12   2         52.35         66.34         3.17 o
   9  12   2        192.24        186.99         7.89 o
  10  12   2        228.26        275.63         8.91 o
  11  12   2         57.48         59.09         4.54 o
  12  12   2          6.09          4.24         2.99 o
 -12  13   2        258.13        250.86        13.91 o
 -11  13   2         31.99         27.15         4.71 o
 -10  13   2         75.54         86.31         5.21 o
  -9  13   2        360.89        291.77         6.78 o
  -8  13   2        186.33        147.26         6.05 o
  -7  13   2        159.07        165.44         8.85 o
  -6  13   2         48.01         36.20         3.45 o
  -5  13   2         72.52         90.42         5.79 o
  -4  13   2        102.05         82.25         5.79 o
  -3  13   2         87.60        122.54         5.15 o
  -2  13   2        796.35        952.03        15.59 o
  -1  13   2          0.21         -0.18         1.95 o
   0  13   2          0.51          2.51         2.04 o
   1  13   2        655.06        544.31        11.73 o
   2  13   2        532.03        442.69        15.04 o
   3  13   2        257.83        199.41         6.22 o
   4  13   2        350.65        261.22         7.10 o
   5  13   2          0.15          1.55         2.16 o
   6  13   2         55.65         51.69         2.91 o
   7  13   2        415.58        390.57         6.80 o
   8  13   2         45.73         53.82         3.40 o
   9  13   2         40.88         49.25         3.67 o
  10  13   2        110.77        114.66         6.01 o
  11  13   2         14.94         17.42         4.77 o
  12  13   2          0.69          0.51         2.46 o
 -11  14   2        138.96        156.95        20.46 o
 -10  14   2         13.11          3.62         4.56 o
  -9  14   2          0.01          0.17         3.57 o
  -8  14   2          0.27          0.32         3.60 o
  -7  14   2          0.11          1.69         3.00 o
  -6  14   2        267.06        214.53         6.73 o
  -5  14   2         65.05         71.12         6.35 o
  -4  14   2        212.11        194.53         7.79 o
  -3  14   2        219.89        174.22         5.53 o
  -2  14   2        165.78        162.36         4.99 o
  -1  14   2        171.64        164.59         4.60 o
   0  14   2          9.72         16.39         2.29 o
   1  14   2        674.22        692.86        11.10 o
   2  14   2         11.16         10.87         2.76 o
   3  14   2         84.55         79.49         5.43 o
   4  14   2        469.43        396.05         8.89 o
   5  14   2         79.54         89.93         4.30 o
   6  14   2        494.57        496.58         9.60 o
   7  14   2       2456.22       2373.01        29.18 o
   8  14   2        464.00        419.28        11.22 o
   9  14   2         20.05         24.08         2.82 o
  10  14   2        184.93        203.55        11.91 o
  11  14   2        132.37        138.45         7.50 o
 -11  15   2          7.98          1.64        10.64 o
 -10  15   2          1.82         -0.82        11.46 o
  -9  15   2         21.11          7.60         5.30 o
  -8  15   2          5.74         10.70         5.92 o
  -7  15   2          5.52         -0.82         5.85 o
  -6  15   2         50.95         50.33         5.24 o
  -5  15   2        563.53        635.18        32.84 o
  -4  15   2        387.18        401.54        20.88 o
  -3  15   2        101.34        125.87         4.28 o
  -2  15   2          1.06          9.46         2.37 o
  -1  15   2        255.84        280.16         7.65 o
   0  15   2          1.12          2.27         2.65 o
   1  15   2       1382.38       1277.92        18.20 o
   2  15   2        190.04        152.80         4.36 o
   3  15   2         10.01          3.25         3.60 o
   4  15   2        853.52        748.16        18.77 o
   5  15   2         18.39         32.18         3.56 o
   6  15   2         48.93         37.26         3.54 o
   7  15   2        129.14        159.69        19.32 o
   8  15   2        126.47        141.58         7.20 o
   9  15   2        133.03        136.10        13.50 o
  10  15   2        128.97        149.89         8.24 o
  11  15   2          0.00          2.05         3.72 o
 -10  16   2         83.66         78.55        15.55 o
  -9  16   2          0.76          0.58         4.56 o
  -8  16   2          9.64         12.96         5.92 o
  -7  16   2         21.41         12.82         6.59 o
  -6  16   2        572.90        661.20        23.92 o
  -5  16   2        188.40        167.61         7.22 o
  -4  16   2         10.73          7.15         3.61 o
  -3  16   2        122.54        111.59         5.92 o
  -2  16   2        284.76        308.74         6.02 o
  -1  16   2        763.78        719.26        10.28 o
   0  16   2        135.83        118.09         4.75 o
   1  16   2         93.31         91.20         3.67 o
   2  16   2        771.04        790.13        17.60 o
   3  16   2        205.31        191.98         6.90 o
   4  16   2       1124.50       1106.56        22.50 o
   5  16   2        262.65        337.22        10.87 o
   6  16   2         21.41         49.91        18.82 o
   7  16   2          3.78         11.55         6.03 o
   8  16   2         34.66         35.18         6.55 o
   9  16   2        229.51        218.47        24.55 o
  10  16   2        109.14        153.83        19.64 o
 -10  17   2         26.17         31.91        12.27 o
  -9  17   2          0.37         -1.68         3.85 o
  -8  17   2          1.92         -1.82         5.19 o
  -7  17   2         85.97         68.56        15.14 o
  -6  17   2          0.06          6.55         6.59 o
  -5  17   2       1220.26       1195.88        54.48 o
  -4  17   2        227.58        162.86        13.32 o
  -3  17   2         48.29         41.88         3.12 o
  -2  17   2          6.81          6.83         2.42 o
  -1  17   2        281.48        304.48         6.33 o
   0  17   2        145.17        136.53         7.18 o
   1  17   2       1373.40       1226.89        15.41 o
   2  17   2          0.51          8.61         3.03 o
   3  17   2       1950.27       2111.88        41.40 o
   4  17   2          0.26          5.73        15.55 o
   5  17   2        244.96        253.82        29.05 o
   6  17   2        318.67        301.16        16.37 o
   7  17   2        161.24        178.73        24.96 o
   8  17   2         50.47         46.83         6.08 o
   9  17   2        331.25        261.02        25.37 o
  10  17   2         28.57         23.73        10.64 o
  -9  18   2          0.60         -4.91        10.64 o
  -8  18   2          0.07         -0.60         5.19 o
  -7  18   2         12.25         19.10         6.51 o
  -6  18   2          6.96         15.65         5.76 o
  -5  18   2        459.71        513.03        42.55 o
  -4  18   2        147.31        142.61         6.30 o
  -3  18   2         64.53         67.73         6.45 o
  -2  18   2        149.52        137.24         5.11 o
  -1  18   2        222.50        189.32         5.20 o
   0  18   2          2.38         -2.57         2.57 o
   1  18   2         98.53        102.64         4.93 o
   2  18   2         89.60         97.70         5.14 o
   3  18   2          0.95          6.76         4.49 o
   4  18   2          7.87         -2.63         7.15 o
   5  18   2        366.56        385.96        55.64 o
   6  18   2         81.99         92.28         9.90 o
   7  18   2        182.85        207.19        20.46 o
   8  18   2         81.44        118.40        22.91 o
   9  18   2         13.77         30.28        12.27 o
  -8  19   2          8.97         11.22         5.32 o
  -7  19   2         73.00         72.21         6.19 o
  -6  19   2         75.22         56.14         7.09 o
  -5  19   2         98.38        123.77         7.67 o
  -4  19   2         65.15        103.27        12.00 o
  -3  19   2         52.17         77.54         9.98 o
  -2  19   2         11.37          4.01         2.79 o
  -1  19   2         24.93         23.00         2.53 o
   0  19   2        120.75        127.84         4.27 o
   1  19   2        630.65        625.63        16.56 o
   2  19   2        107.13         91.21         7.23 o
   3  19   2         74.93         66.97         6.59 o
   4  19   2        152.40        177.54        31.09 o
   5  19   2         64.27         65.77         6.26 o
   6  19   2         88.17         90.54         9.26 o
   7  19   2         40.73         60.48        31.91 o
   8  19   2        127.88        143.89         6.90 o
  -7  20   2         64.30         82.63         5.79 o
  -6  20   2         83.86         87.35         5.47 o
  -5  20   2          7.74          6.26         4.09 o
  -4  20   2        167.77        185.69         7.80 o
  -3  20   2          2.31          2.30         4.09 o
  -2  20   2          1.26          1.44         2.88 o
  -1  20   2          0.27         -1.47         2.97 o
   0  20   2         20.59         26.00         3.31 o
   1  20   2         87.96        107.24         5.51 o
   2  20   2        309.86        340.22        10.37 o
   3  20   2          3.17         -0.58         3.78 o
   4  20   2        340.58        316.44         9.71 o
   5  20   2        130.73        120.96        10.35 o
   6  20   2         54.24         54.92         5.19 o
   7  20   2         12.57         20.02         4.56 o
  -6  21   2         22.37         28.79         7.56 o
  -5  21   2         32.07         33.90         3.59 o
  -4  21   2         19.76         15.85         4.09 o
  -3  21   2          1.91          0.88         3.73 o
  -2  21   2         11.46          9.41         4.50 o
  -1  21   2         30.70         41.50         4.91 o
   0  21   2         11.23          8.18         3.47 o
   1  21   2        149.16        167.57        10.64 o
   2  21   2         11.98          5.92         3.73 o
   3  21   2         60.62         58.16         4.67 o
   4  21   2         20.79         24.12         3.71 o
   5  21   2          0.03          0.11         3.01 o
   6  21   2         66.65         82.16         8.76 o
  -5  22   2          4.09          8.41         3.82 o
  -4  22   2          0.06          3.27         3.14 o
  -3  22   2          3.12          0.82         4.91 o
  -2  22   2          9.65         18.00         4.91 o
  -1  22   2          1.78          4.91         4.09 o
   0  22   2         14.51         22.09         4.91 o
   1  22   2         10.69          0.00         4.91 o
   2  22   2        133.78        155.47         9.00 o
   3  22   2         15.59         13.95         3.47 o
   4  22   2        134.69        134.91         7.55 o
   5  22   2          1.76          0.00         9.82 o
 -13   0   3        396.94        480.32        31.09 o
 -11   0   3          5.94         -0.39         5.32 o
  -9   0   3        313.79        400.03        11.01 o
  -7   0   3       1067.17       1328.81        31.06 o
  -5   0   3       7090.03       6759.27        51.01 o
  -3   0   3        570.32       1071.78         8.72 o
  -1   0   3      81563.30      79440.48       468.62 o
   1   0   3      13797.42      13587.16        83.72 o
   3   0   3       1357.21        888.94         6.05 o
   5   0   3       1718.77       1799.26        15.88 o
   7   0   3       3019.04       3565.96        95.74 o
   9   0   3         26.58         13.09         6.55 o
  11   0   3         18.07         22.26         7.36 o
  13   0   3         72.12         44.19        12.27 o
 -14   1   3        145.16        157.24         7.50 o
 -13   1   3          8.01          5.73         9.82 o
 -12   1   3         56.37         47.21         5.13 o
 -11   1   3        183.14        155.52        16.30 o
 -10   1   3         16.72          9.68         3.07 o
  -9   1   3         25.96          7.52         2.16 o
  -8   1   3        498.31        480.52         9.01 o
  -7   1   3         33.41         24.76         1.64 o
  -6   1   3        184.09        185.61         3.35 o
  -5   1   3        315.76        452.89         3.17 o
  -4   1   3       5851.96       6422.09        31.87 o
  -3   1   3       4670.70       4820.78        23.30 o
  -2   1   3       2047.63       1603.94         7.09 o
  -1   1   3       4519.68       4147.36        17.24 o
   0   1   3      10093.03      10727.69        45.18 o
   1   1   3       1550.96       1160.06         5.24 o
   2   1   3        508.65        687.35         3.38 o
   3   1   3       6267.20       7170.48        35.37 o
   4   1   3       1520.95       1659.25         9.13 o
   5   1   3       1272.35       1690.58        10.86 o
   6   1   3       4613.63       5172.31        38.17 o
   7   1   3       1090.67       1053.72        23.43 o
   8   1   3        354.08        338.16        11.27 o
   9   1   3        184.64        217.50        10.11 o
  10   1   3        337.62        338.37        10.55 o
  11   1   3         93.77         88.20        18.47 o
  12   1   3        147.00        150.12        12.52 o
  13   1   3         38.83         29.46         8.10 o
  14   1   3        266.98        284.75        22.91 o
 -14   2   3         14.08         32.35         8.18 o
 -13   2   3         95.70         97.15         7.15 o
 -12   2   3        144.20        128.09         8.77 o
 -11   2   3          0.06          2.26         4.89 o
 -10   2   3          2.07          3.32         3.07 o
  -9   2   3          5.36          8.27         3.12 o
  -8   2   3       2719.18       2582.86        35.68 o
  -7   2   3        545.83        751.86        11.06 o
  -6   2   3        569.63        518.90         6.83 o
  -5   2   3         54.87         85.72         1.44 o
  -4   2   3      13405.43      12878.40        65.65 o
  -3   2   3       4602.93       4342.69        22.50 o
  -2   2   3       1283.96       1364.88         6.64 o
  -1   2   3        520.51        264.32         1.46 o
   0   2   3       8449.38       8979.42        37.80 o
   1   2   3      16298.80      15415.31        65.81 o
   2   2   3       2370.33       2493.70        11.84 o
   3   2   3       2593.72       2495.50        12.43 o
   4   2   3       6826.14       6966.42        37.17 o
   5   2   3        887.80        667.41         4.46 o
   6   2   3          0.01          3.25         0.98 o
   7   2   3        892.34       1133.46        19.48 o
   8   2   3         17.57         16.65         4.50 o
   9   2   3       1513.97       1654.43        35.58 o
  10   2   3         26.38         26.34         4.84 o
  11   2   3         45.86         23.83         4.91 o
  12   2   3         16.09         22.58         4.84 o
  13   2   3        119.12        134.19        20.46 o
  14   2   3        161.82        162.83        19.64 o
 -14   3   3          6.40         33.55        10.64 o
 -13   3   3         24.07         25.39         4.51 o
 -12   3   3          0.60         -2.96         2.96 o
 -11   3   3        221.86        184.66        12.68 o
 -10   3   3        123.11        106.32         5.85 o
  -9   3   3        319.99        387.77         9.98 o
  -8   3   3       1420.80       1278.65        18.96 o
  -7   3   3        466.72        477.08         6.13 o
  -6   3   3         53.80         45.04         1.63 o
  -5   3   3       1132.58       1177.72         9.34 o
  -4   3   3       1900.79       1915.98         9.73 o
  -3   3   3       8526.52       8666.66        42.93 o
  -2   3   3        866.50       1040.77         5.60 o
  -1   3   3       6242.22       4999.03        21.65 o
   0   3   3      11397.57      12066.25        55.79 o
   1   3   3       1966.69       1830.66         8.34 o
   2   3   3      15295.19      14800.68        68.75 o
   3   3   3       6224.52       6360.07        31.95 o
   4   3   3       1458.67       1290.47         7.65 o
   5   3   3          7.77         16.93         0.93 o
   6   3   3       1891.83       1908.06        16.67 o
   7   3   3        166.61        282.38         7.68 o
   8   3   3          6.21         50.67         3.96 o
   9   3   3         34.05         28.83         5.11 o
  10   3   3         22.56         45.33         5.67 o
  11   3   3         12.46         27.47         6.45 o
  12   3   3          0.46          0.89         4.61 o
  13   3   3         52.64         51.55        12.27 o
  14   3   3          8.50          9.82        10.64 o
 -14   4   3          0.07          0.82         3.08 o
 -13   4   3          8.32         14.13         3.78 o
 -12   4   3         25.38         36.85         3.90 o
 -11   4   3          1.56         -2.45         2.45 o
 -10   4   3        399.96        300.20         9.02 o
  -9   4   3          0.16          8.29         3.24 o
  -8   4   3        161.86        181.64         6.72 o
  -7   4   3          1.84         21.82         1.61 o
  -6   4   3       2345.12       2198.66        20.45 o
  -5   4   3       2345.71       2402.88        19.37 o
  -4   4   3        220.91        308.41         2.51 o
  -3   4   3       1577.56       1794.62         9.76 o
  -2   4   3       8135.02       7322.69        35.95 o
  -1   4   3      39540.02      41500.01       193.75 o
   0   4   3       6645.24       6703.92        30.64 o
   1   4   3       6373.98       6391.38        29.88 o
   2   4   3       1296.64       1408.31         7.26 o
   3   4   3         57.67         52.20         0.96 o
   4   4   3       1171.15       1494.80         9.84 o
   5   4   3       4210.27       4713.07        31.81 o
   6   4   3        154.08        152.49         2.86 o
   7   4   3       1421.46       1450.01        25.86 o
   8   4   3        521.69        618.69        12.69 o
   9   4   3        433.00        521.83        11.29 o
  10   4   3        178.87        239.54        22.23 o
  11   4   3       1727.44       1668.67        63.78 o
  12   4   3        207.77        183.19        12.63 o
  13   4   3        347.95        292.12        24.55 o
  14   4   3         30.03         17.18        10.64 o
 -14   5   3         48.38         49.61         5.33 o
 -13   5   3         42.57         27.93         4.51 o
 -12   5   3         39.72         39.74         3.97 o
 -11   5   3         20.03         27.29         3.32 o
 -10   5   3        428.12        488.05        10.05 o
  -9   5   3       1313.25       1316.74        18.05 o
  -8   5   3       1105.77       1181.21        20.53 o
  -7   5   3        157.80        207.98         5.48 o
  -6   5   3       1365.90       1167.81        11.67 o
  -5   5   3         68.54         52.04         1.49 o
  -4   5   3       3152.11       3505.09        21.13 o
  -3   5   3       3271.20       2889.80        15.61 o
  -2   5   3         75.67         67.96         0.80 o
  -1   5   3       2916.51       2750.41        13.00 o
   0   5   3       2294.82       2417.16        11.68 o
   1   5   3        496.15        578.26         3.03 o
   2   5   3       1254.11       1107.26         5.60 o
   3   5   3         21.60         20.24         0.89 o
   4   5   3       2516.47       2958.73        18.76 o
   5   5   3        154.11        204.35         2.85 o
   6   5   3       1090.85        864.60         9.99 o
   7   5   3        682.57        644.41        13.05 o
   8   5   3        297.79        306.70         8.40 o
   9   5   3        338.22        377.69         9.25 o
  10   5   3        859.85        892.14        25.98 o
  11   5   3        259.76        226.01        30.68 o
  12   5   3         17.94         27.88         7.42 o
  13   5   3         76.09         79.37        13.91 o
  14   5   3        241.91        235.80         8.92 o
 -14   6   3         10.00          5.78         2.47 o
 -13   6   3          9.57          6.91         2.99 o
 -12   6   3         84.14         89.74         6.57 o
 -11   6   3          4.11          6.37         2.77 o
 -10   6   3         10.08         18.83         3.19 o
  -9   6   3        355.80        277.09         6.16 o
  -8   6   3         43.16         55.55         3.15 o
  -7   6   3        187.27        154.87         4.72 o
  -6   6   3       1553.72       1936.14        18.49 o
  -5   6   3       6171.95       5774.51        50.47 o
  -4   6   3        385.79        416.00         5.97 o
  -3   6   3        816.18        887.84         6.27 o
  -2   6   3        256.82        263.27         2.01 o
  -1   6   3      12578.12      12787.47        61.64 o
   0   6   3        545.54        844.26         4.74 o
   1   6   3       6884.40       7410.05        35.25 o
   2   6   3        305.43        377.14         2.43 o
   3   6   3         12.83         19.58         0.81 o
   4   6   3        123.37         92.02         1.57 o
   5   6   3       1006.79        930.28         8.78 o
   6   6   3         29.07         34.49         2.16 o
   7   6   3        299.50        367.66        11.53 o
   8   6   3         38.15         24.44         3.55 o
   9   6   3         11.13          5.14         3.81 o
  10   6   3          9.94         19.83         7.28 o
  11   6   3         34.62         22.12        13.09 o
  12   6   3         33.08         23.58         4.98 o
  13   6   3         14.58          6.55         3.82 o
  14   6   3         21.34         12.02         3.13 o
 -14   7   3         62.40         67.26         4.27 o
 -13   7   3          1.19          1.46         2.97 o
 -12   7   3         11.44          6.18         2.66 o
 -11   7   3        102.11         86.53         4.73 o
 -10   7   3        248.30        285.22         7.69 o
  -9   7   3       2156.04       2096.05        27.44 o
  -8   7   3        178.55        258.22         6.10 o
  -7   7   3        976.17        956.73        15.04 o
  -6   7   3       1271.70       1468.94        13.69 o
  -5   7   3        318.11        286.66         3.66 o
  -4   7   3       1232.03       1609.20        13.56 o
  -3   7   3       4451.36       4551.36        32.54 o
  -2   7   3         93.16         61.06         1.04 o
  -1   7   3         89.73         49.04         0.94 o
   0   7   3        168.97        164.48         1.41 o
   1   7   3         39.57         58.55         1.05 o
   2   7   3        356.94        462.56         3.15 o
   3   7   3        240.79        158.39         1.69 o
   4   7   3        254.66        121.05         1.89 o
   5   7   3         28.97         55.43         2.00 o
   6   7   3        589.05        630.74         9.41 o
   7   7   3          0.84          5.22         2.46 o
   8   7   3         76.99         90.66         6.87 o
   9   7   3          6.57         18.20         4.50 o
  10   7   3        899.26        771.69        30.00 o
  11   7   3         12.39         19.56         4.13 o
  12   7   3         64.50         81.01         7.36 o
  13   7   3         16.16         21.15        11.46 o
  14   7   3          1.11          1.06         2.26 o
 -14   8   3         13.79         13.09         3.27 o
 -13   8   3         58.16         50.27         4.07 o
 -12   8   3         53.60         55.12         6.43 o
 -11   8   3         48.90         64.83         3.85 o
 -10   8   3        200.68        218.17         5.97 o
  -9   8   3        676.01        719.31        14.07 o
  -8   8   3       4234.43       3975.63        49.29 o
  -7   8   3       1226.19       1201.53        15.25 o
  -6   8   3         52.63         68.93         2.59 o
  -5   8   3       3656.55       3848.97        35.35 o
  -4   8   3        342.39        212.85         3.28 o
  -3   8   3       2378.96       2182.27        16.32 o
  -2   8   3       8141.42       8522.52        56.36 o
  -1   8   3        463.95        460.62         3.30 o
   0   8   3       4205.48       4147.27        23.38 o
   1   8   3          9.08         11.05         0.81 o
   2   8   3        373.61        437.71         3.33 o
   3   8   3       5567.90       5881.86        37.66 o
   4   8   3        630.21        771.65         6.85 o
   5   8   3        334.43        255.92         3.72 o
   6   8   3        923.01       1148.37        13.23 o
   7   8   3          0.01          0.25         2.16 o
   8   8   3        549.04        461.68         8.92 o
   9   8   3        424.77        492.98        23.14 o
  10   8   3          1.24         11.92         3.12 o
  11   8   3          2.22          9.06         4.03 o
  12   8   3        264.56        259.67        12.68 o
  13   8   3        233.75        232.66         7.12 o
 -13   9   3          1.24          1.33         2.78 o
 -12   9   3        112.19         84.40        12.18 o
 -11   9   3         65.38         37.67         3.47 o
 -10   9   3         11.20         23.03         3.37 o
  -9   9   3         34.62         37.87         4.40 o
  -8   9   3        325.88        332.95         6.88 o
  -7   9   3        665.39        643.30        12.05 o
  -6   9   3        326.82        258.21         6.80 o
  -5   9   3        632.16        645.22         8.34 o
  -4   9   3        528.61        519.16         6.56 o
  -3   9   3       3038.64       2979.91        24.95 o
  -2   9   3        251.65        146.81         2.41 o
  -1   9   3       2718.79       2727.65        18.82 o
   0   9   3       1119.58       1276.97         8.71 o
   1   9   3       2070.49       1950.96        12.80 o
   2   9   3          4.10          2.51         0.98 o
   3   9   3        537.12        741.85         6.53 o
   4   9   3       1635.76       1781.22        15.36 o
   5   9   3        470.15        444.25         5.84 o
   6   9   3        719.92        733.68         8.74 o
   7   9   3         31.68         14.69         2.14 o
   8   9   3         39.38         45.95         3.41 o
   9   9   3       2193.76       2278.99        42.35 o
  10   9   3         43.85         45.16         4.84 o
  11   9   3        732.70        780.17        14.55 o
  12   9   3         34.61         37.44         3.85 o
  13   9   3         53.40         46.99         3.57 o
 -13  10   3          0.29         -2.46         2.46 o
 -12  10   3         13.11          5.55         2.99 o
 -11  10   3         68.47         77.82         4.88 o
 -10  10   3         37.57         46.36         4.06 o
  -9  10   3        200.97        200.13        11.74 o
  -8  10   3        564.15        621.74        23.11 o
  -7  10   3       1106.28        885.73        17.39 o
  -6  10   3        109.08        101.93         3.66 o
  -5  10   3        140.33        123.42         6.05 o
  -4  10   3        857.60        911.09        11.80 o
  -3  10   3        169.84        146.72         2.99 o
  -2  10   3       1024.57       1325.61        11.04 o
  -1  10   3        808.06       1017.85         8.78 o
   0  10   3       1801.28       1784.87        13.51 o
   1  10   3        118.13        107.71         2.05 o
   2  10   3         25.63         19.25         1.35 o
   3  10   3        695.32        550.89         6.29 o
   4  10   3        727.89        669.23         6.84 o
   5  10   3          0.22          3.90         2.01 o
   6  10   3        207.44        187.41         4.74 o
   7  10   3         76.71         97.16         3.63 o
   8  10   3         78.69         52.73         3.13 o
   9  10   3         13.70         16.46         3.78 o
  10  10   3         93.01        147.29         6.30 o
  11  10   3         13.14         13.18         4.61 o
  12  10   3        122.10        122.62         8.65 o
  13  10   3         36.84         55.68         4.81 o
 -13  11   3          0.82         -2.46         2.46 o
 -12  11   3         54.98         46.90         5.08 o
 -11  11   3          4.65          5.70         3.16 o
 -10  11   3         17.39         23.83         2.26 o
  -9  11   3        315.32        342.08         8.38 o
  -8  11   3        615.09        589.79        20.19 o
  -7  11   3        883.92        974.07        21.80 o
  -6  11   3          2.40         11.60         2.18 o
  -5  11   3         89.89        131.49         5.65 o
  -4  11   3       3010.70       3101.49        47.20 o
  -3  11   3        982.28        928.10        10.90 o
  -2  11   3       2050.13       1827.09        15.51 o
  -1  11   3          6.99          2.30         1.27 o
   0  11   3       3764.16       3819.61        27.95 o
   1  11   3        563.32        719.81         6.73 o
   2  11   3        124.01         83.41         2.53 o
   3  11   3          7.28          5.59         1.67 o
   4  11   3        531.91        463.23         6.21 o
   5  11   3         24.50          4.91         2.04 o
   6  11   3         43.50         35.79         2.71 o
   7  11   3        342.14        318.86        12.34 o
   8  11   3        102.50         90.93         5.68 o
   9  11   3        459.17        426.48        15.97 o
  10  11   3          0.07          2.10         2.83 o
  11  11   3         99.38         99.70         5.95 o
  12  11   3        239.40        213.81         6.86 o
  13  11   3         98.69        130.10         7.36 o
 -12  12   3         33.41         52.51         3.82 o
 -11  12   3          0.02         -0.45         2.87 o
 -10  12   3         26.92         18.20         5.08 o
  -9  12   3        190.26        191.49         5.76 o
  -8  12   3        297.33        377.15         8.09 o
  -7  12   3       1013.74        981.27        17.04 o
  -6  12   3        180.25        124.73         3.93 o
  -5  12   3          7.84          6.14         3.47 o
  -4  12   3       1678.90       1699.44        51.71 o
  -3  12   3         41.47         29.82         4.09 o
  -2  12   3        395.88        349.45         4.90 o
  -1  12   3         20.03         60.78         1.96 o
   0  12   3        124.56        137.15         2.69 o
   1  12   3        418.94        335.40         5.01 o
   2  12   3       1123.11       1069.21        16.28 o
   3  12   3        128.94        118.33         5.47 o
   4  12   3        321.20        311.94         6.32 o
   5  12   3        260.63        282.86         6.16 o
   6  12   3          8.07         13.67         3.39 o
   7  12   3          7.60          0.24         2.23 o
   8  12   3        726.53        771.84        11.74 o
   9  12   3        756.25        829.73        15.30 o
  10  12   3         97.66         82.67         4.94 o
  11  12   3        103.13         97.06         5.55 o
  12  12   3         42.31         60.23         4.07 o
 -12  13   3          0.00         -2.73         3.66 o
 -11  13   3          0.04         -0.45         4.03 o
 -10  13   3         61.25         65.19         5.51 o
  -9  13   3         51.09         95.22         5.64 o
  -8  13   3         40.56         35.23         3.24 o
  -7  13   3        710.90        633.82        15.01 o
  -6  13   3         99.37        101.97         5.12 o
  -5  13   3        253.19        250.01         8.68 o
  -4  13   3       1822.10       1888.08        38.77 o
  -3  13   3         58.12        100.61         4.75 o
  -2  13   3          7.25          4.47         2.64 o
  -1  13   3        201.11        202.35         5.17 o
   0  13   3          5.52         -0.25         2.07 o
   1  13   3        168.68        185.31         6.27 o
   2  13   3        533.94        578.33        14.17 o
   3  13   3         55.29         22.76         3.07 o
   4  13   3         30.89         37.16         3.33 o
   5  13   3        103.85        152.26         5.36 o
   6  13   3       2210.35       2385.60        36.35 o
   7  13   3        134.62        115.01         4.25 o
   8  13   3        471.47        484.20        10.70 o
   9  13   3          4.70          4.04         2.94 o
  10  13   3         85.30         86.81         5.77 o
  11  13   3        197.99        195.47        13.50 o
  12  13   3          4.82          6.55         3.68 o
 -11  14   3         46.63         47.44         8.18 o
 -10  14   3         22.67         10.49         5.73 o
  -9  14   3          9.96         12.40         3.60 o
  -8  14   3          2.34          1.10         3.78 o
  -7  14   3        180.14        169.68         8.02 o
  -6  14   3        290.77        320.70         9.57 o
  -5  14   3        154.71        156.40        10.39 o
  -4  14   3        538.83        596.04        11.28 o
  -3  14   3         71.96         39.59         3.39 o
  -2  14   3         73.41        106.80         4.56 o
  -1  14   3        147.98        104.95         4.51 o
   0  14   3          5.36          2.98         2.19 o
   1  14   3        153.13        130.96         6.14 o
   2  14   3        632.83        609.94        15.32 o
   3  14   3         14.64         27.43         3.55 o
   4  14   3        328.47        334.65         6.75 o
   5  14   3          1.53          1.45         2.60 o
   6  14   3         52.35         53.12         3.07 o
   7  14   3         67.68         44.57         5.30 o
   8  14   3        279.91        308.38         9.81 o
   9  14   3          1.80          1.42         4.77 o
  10  14   3         16.59         21.97         3.57 o
  11  14   3        136.37        147.29         9.00 o
 -11  15   3          6.25         12.27        11.46 o
 -10  15   3         32.65         10.64        12.27 o
  -9  15   3          1.27         -2.83         4.60 o
  -8  15   3          0.15         -2.06         5.25 o
  -7  15   3        107.90        108.73        11.46 o
  -6  15   3          0.55          1.09         6.49 o
  -5  15   3        234.11        286.91         9.91 o
  -4  15   3         15.48         34.57         3.13 o
  -3  15   3         12.26          8.69         2.50 o
  -2  15   3          0.53         -1.15         2.37 o
  -1  15   3        112.33        117.68         4.99 o
   0  15   3        423.31        399.81         7.05 o
   1  15   3         54.06         57.61         3.22 o
   2  15   3        565.53        542.77         9.76 o
   3  15   3         10.64         10.85         3.54 o
   4  15   3        919.99        886.31        21.53 o
   5  15   3        462.83        467.90        15.89 o
   6  15   3          0.79         -0.14         2.95 o
   7  15   3         39.39         72.93        12.37 o
   8  15   3        109.53        112.11         6.55 o
   9  15   3        160.14        162.63         9.19 o
  10  15   3        563.40        574.52        61.37 o
  11  15   3          6.73         13.93         3.78 o
 -10  16   3          3.88          2.45        11.46 o
  -9  16   3         12.28          7.59         4.60 o
  -8  16   3          7.62          4.91         5.85 o
  -7  16   3        127.65        137.95        30.68 o
  -6  16   3        429.52        402.80        30.68 o
  -5  16   3         22.26         17.80         4.14 o
  -4  16   3        177.75        171.47         6.82 o
  -3  16   3         40.53         18.65         2.28 o
  -2  16   3        262.32        240.40         5.53 o
  -1  16   3        106.11        101.66         4.73 o
   0  16   3        305.68        276.59         5.92 o
   1  16   3          0.03          8.53         2.63 o
   2  16   3       2169.47       2333.68        45.17 o
   3  16   3        241.97        237.43         8.68 o
   4  16   3          8.36         13.67         9.82 o
   5  16   3         14.72         22.78         7.39 o
   6  16   3        279.21        302.13        40.50 o
   7  16   3          7.11          1.36         6.03 o
   8  16   3          2.34          7.75         3.25 o
   9  16   3         22.14          6.55        13.09 o
  10  16   3         83.58         63.82        13.09 o
 -10  17   3          0.56         -1.64        10.64 o
  -9  17   3          0.13         -0.95         3.85 o
  -8  17   3         63.63         89.80         9.00 o
  -7  17   3         31.22         14.56         8.18 o
  -6  17   3        273.08        247.71        27.82 o
  -5  17   3         26.49         39.02         5.04 o
  -4  17   3         54.99         25.61         3.91 o
  -3  17   3         37.28         28.60         3.38 o
  -2  17   3         59.48         24.82         2.67 o
  -1  17   3         10.83         18.34         2.70 o
   0  17   3        218.79        184.49         5.21 o
   1  17   3          5.53         -2.03         2.48 o
   2  17   3       1268.70       1248.29        18.45 o
   3  17   3          1.84          5.30         3.54 o
   4  17   3         29.83         28.64        17.18 o
   5  17   3         12.18          8.80         6.66 o
   6  17   3         63.23         61.82        13.09 o
   7  17   3         89.31        105.46        24.14 o
   8  17   3        205.12        227.64        11.46 o
   9  17   3          0.51          9.82        11.46 o
  10  17   3        121.21        132.56        16.37 o
  -9  18   3          0.92          0.96         3.13 o
  -8  18   3         25.78         25.05         5.30 o
  -7  18   3          5.43          1.09         5.85 o
  -6  18   3         86.44         65.34         6.19 o
  -5  18   3        295.35        303.25        12.81 o
  -4  18   3          1.49          8.13         3.46 o
  -3  18   3        310.91        291.95         8.82 o
  -2  18   3         21.04         16.65         2.58 o
  -1  18   3         45.39         24.62         2.80 o
   0  18   3        273.56        262.09         5.78 o
   1  18   3        137.29        102.75         6.61 o
   2  18   3       1136.47       1286.74        21.75 o
   3  18   3        124.67         96.41        11.80 o
   4  18   3        264.42        212.68        29.87 o
   5  18   3        135.09         76.92        19.64 o
   6  18   3         67.48         57.26        11.46 o
   7  18   3        167.31        201.23        11.11 o
   8  18   3        205.13        224.67        30.68 o
   9  18   3         38.46         55.64        13.09 o
  -8  19   3         30.44         23.14         2.99 o
  -7  19   3          0.08         -3.13         3.13 o
  -6  19   3        130.29        119.35        10.87 o
  -5  19   3        168.34        178.39        12.27 o
  -4  19   3          1.81          0.97         4.30 o
  -3  19   3        259.93        264.62         9.45 o
  -2  19   3          4.50          2.76         2.97 o
  -1  19   3        145.99        126.41         4.33 o
   0  19   3         57.27         50.88         3.37 o
   1  19   3        358.63        434.19         8.59 o
   2  19   3         21.87         23.75         3.72 o
   3  19   3         65.42         57.00         5.29 o
   4  19   3         13.38         16.37         8.59 o
   5  19   3        105.60         99.02         7.70 o
   6  19   3        158.55        168.92        22.09 o
   7  19   3          0.11          3.16         4.56 o
   8  19   3         34.44         25.37        12.27 o
  -7  20   3          5.39          2.53         3.01 o
  -6  20   3          7.22          5.48         3.26 o
  -5  20   3         26.32         20.39         4.30 o
  -4  20   3        171.32        172.89         8.74 o
  -3  20   3         32.45         35.10         4.89 o
  -2  20   3         62.96         49.28         3.60 o
  -1  20   3          0.60          2.83         2.76 o
   0  20   3        194.00        232.79         6.70 o
   1  20   3         40.00         33.46         4.89 o
   2  20   3         14.26         15.85         4.32 o
   3  20   3          6.19          5.23         4.30 o
   4  20   3          9.00          4.29         3.46 o
   5  20   3        166.07        174.92         8.44 o
   6  20   3        175.80        188.40        11.23 o
   7  20   3         46.15         43.13         4.56 o
  -6  21   3         80.22         72.42         4.46 o
  -5  21   3         33.46         36.16         4.12 o
  -4  21   3        225.50        267.38        11.42 o
  -3  21   3         51.44         68.29         7.77 o
  -2  21   3          0.97         -0.89         3.14 o
  -1  21   3         32.23         41.26         3.73 o
   0  21   3         33.25         38.24         3.73 o
   1  21   3         13.65          4.03         3.73 o
   2  21   3         44.40         40.84         4.52 o
   3  21   3          8.62          8.04         3.76 o
   4  21   3          0.55         -1.22         3.13 o
   5  21   3         15.52          5.44         3.03 o
   6  21   3         14.93         18.43         3.01 o
  -5  22   3        166.59        135.83        17.18 o
  -4  22   3          4.76          3.27         2.89 o
  -3  22   3         12.11         15.55         4.91 o
  -1  22   3         39.47         32.73         4.09 o
   0  22   3          6.45          3.27         4.09 o
   1  22   3          3.69         -2.45         4.09 o
   2  22   3          3.05          3.27         3.47 o
   3  22   3          0.07         -0.05         3.30 o
   4  22   3          1.50         -1.80         2.67 o
   5  22   3        116.31        112.10        16.37 o
   1  23   3         14.16         11.46         4.09 o
 -14   0   4          0.03          4.09         3.27 o
 -12   0   4        177.32        119.84        10.52 o
 -10   0   4        124.32        102.69         6.19 o
  -8   0   4       2027.59       1702.48        34.70 o
  -6   0   4      12293.98      13197.42       179.51 o
  -4   0   4       8202.32       8484.36        57.28 o
  -2   0   4      15202.38      14885.21        87.52 o
   0   0   4       1690.08       1341.90         8.43 o
   2   0   4      18136.28      18030.83       118.33 o
   4   0   4       9145.97       8617.46        64.53 o
   6   0   4        598.12        515.29        12.20 o
   8   0   4         71.48         78.55         8.18 o
  10   0   4        634.34        592.04        32.73 o
  12   0   4        155.70        146.01        11.26 o
  14   0   4        152.52        156.29        18.00 o
 -14   1   4          4.54          2.18         2.25 o
 -13   1   4         27.35         21.99         4.39 o
 -12   1   4         46.43         37.61         4.78 o
 -11   1   4         34.35         38.23         5.16 o
 -10   1   4       1321.86       1485.30        26.07 o
  -9   1   4        410.01        469.50         9.17 o
  -8   1   4        352.82        483.55         9.26 o
  -7   1   4        420.44        427.26         5.88 o
  -6   1   4        462.42        426.99         6.89 o
  -5   1   4       1299.01       1342.86        11.25 o
  -4   1   4          1.27          5.16         0.61 o
  -3   1   4          0.01          5.20         0.41 o
  -2   1   4       2697.95       1868.30         8.10 o
  -1   1   4       6798.67       6629.87        27.40 o
   0   1   4      22199.10      22951.35        94.56 o
   1   1   4      13649.64      13502.97        63.71 o
   2   1   4       4433.26       5345.98        25.54 o
   3   1   4       3894.42       3619.47        16.62 o
   4   1   4        486.42        538.66         3.38 o
   5   1   4       6345.79       6329.89        37.23 o
   6   1   4        222.00        219.49         3.13 o
   7   1   4         89.30         66.32         5.21 o
   8   1   4         18.11         32.65         4.89 o
   9   1   4        282.69        254.30        10.69 o
  10   1   4          1.18          1.04         4.43 o
  11   1   4          3.81          3.76         4.43 o
  12   1   4        108.25         91.44        17.70 o
  13   1   4        323.33        305.95        17.64 o
  14   1   4         55.53         30.28        11.46 o
 -14   2   4        154.87        154.23         7.50 o
 -13   2   4          0.32          0.96         3.78 o
 -12   2   4          7.12         10.20         3.36 o
 -11   2   4          4.75         15.14         5.21 o
 -10   2   4          0.78          5.48         3.37 o
  -9   2   4         90.56        119.36         4.60 o
  -8   2   4        177.05        259.65         6.38 o
  -7   2   4       1342.30       1586.56        17.39 o
  -6   2   4       2793.60       2852.73        28.69 o
  -5   2   4       1192.01       1266.69        10.05 o
  -4   2   4       5308.38       4606.23        24.50 o
  -3   2   4        236.76        264.64         1.81 o
  -2   2   4      13609.90      12744.58        60.54 o
  -1   2   4        163.40        103.19         1.58 o
   0   2   4       1978.61       1710.27         7.58 o
   1   2   4        374.29        397.13         2.22 o
   2   2   4        682.00        790.00         3.84 o
   3   2   4       3668.79       3683.90        19.32 o
   4   2   4       2329.63       2446.98        14.35 o
   5   2   4        722.89        747.20         5.47 o
   6   2   4         69.12         58.15         1.58 o
   7   2   4       3919.81       3970.45        61.10 o
   8   2   4         77.59         84.81         6.63 o
   9   2   4         14.17         21.76         5.21 o
  10   2   4         92.30        119.13         7.01 o
  11   2   4          8.31         -2.91         4.36 o
  12   2   4        563.52        619.48        14.55 o
  13   2   4          1.14          4.91        10.64 o
  14   2   4         10.16          4.91        10.64 o
 -14   3   4        153.18        149.80         7.50 o
 -13   3   4         18.11         13.27         3.82 o
 -12   3   4         34.74         29.17         4.25 o
 -11   3   4         16.72         23.27         3.13 o
 -10   3   4       2210.47       2102.87        35.41 o
  -9   3   4         32.35         18.95         2.37 o
  -8   3   4         74.19        115.74         4.47 o
  -7   3   4        546.84        564.04         9.87 o
  -6   3   4        293.65        178.41         3.52 o
  -5   3   4        277.06        206.12         2.67 o
  -4   3   4        273.31        334.54         2.75 o
  -3   3   4       3549.82       3451.55        17.28 o
  -2   3   4        479.35        342.53         2.27 o
  -1   3   4       9915.37       8418.91        36.86 o
   0   3   4       2552.52       2716.43        12.40 o
   1   3   4      13349.58      14132.34        64.13 o
   2   3   4       2708.79       3386.61        16.05 o
   3   3   4       5116.93       5553.87        28.86 o
   4   3   4         28.94          7.75         0.69 o
   5   3   4        333.33        344.81         3.27 o
   6   3   4        378.76        383.29         4.79 o
   7   3   4        318.59        341.58         8.17 o
   8   3   4       1482.58       1424.58        24.31 o
   9   3   4        272.85        328.06        11.85 o
  10   3   4        128.09        127.36         8.58 o
  11   3   4        505.12        401.50        12.95 o
  12   3   4         30.33         16.40         7.08 o
  13   3   4          0.07          4.09        10.64 o
  14   3   4        155.99        144.83        18.82 o
 -14   4   4         81.74         73.70         4.83 o
 -13   4   4        132.12        128.88         9.82 o
 -12   4   4          4.63          8.42         3.36 o
 -11   4   4        365.72        370.89         8.40 o
 -10   4   4        262.80        264.24         7.15 o
  -9   4   4       1426.97       1527.22        20.48 o
  -8   4   4        614.02        758.21        12.22 o
  -7   4   4         59.42         37.82         2.57 o
  -6   4   4       1961.13       1925.37        19.95 o
  -5   4   4        230.83        216.16         3.12 o
  -4   4   4        231.32        209.31         2.30 o
  -3   4   4        827.44        718.41         4.19 o
  -2   4   4       2790.03       2413.99        12.30 o
  -1   4   4         27.79        177.36         2.13 o
   0   4   4       2664.13       2217.05        10.47 o
   1   4   4        489.18        835.53         4.49 o
   2   4   4         25.44         34.52         0.68 o
   3   4   4       1413.56       1236.30         6.91 o
   4   4   4       2634.50       2887.00        18.22 o
   5   4   4        205.67        318.80         4.07 o
   6   4   4         24.58          6.66         1.21 o
   7   4   4         64.19         25.99         3.24 o
   8   4   4        100.37         90.18         5.24 o
   9   4   4         26.34         39.36         7.16 o
  10   4   4          5.37          2.57         4.61 o
  11   4   4        304.81        354.68        18.00 o
  12   4   4        139.37        160.15        18.41 o
  13   4   4         16.71         18.00        11.46 o
  14   4   4        144.91        139.10        18.00 o
 -14   5   4         11.24         10.75         2.87 o
 -13   5   4          1.87         -1.97         2.99 o
 -12   5   4          0.49         -2.90         2.90 o
 -11   5   4         11.46          4.43         2.83 o
 -10   5   4         56.71         64.30         3.97 o
  -9   5   4        284.76        341.97         6.96 o
  -8   5   4        490.75        532.94         8.26 o
  -7   5   4        573.81        686.20        11.61 o
  -6   5   4        101.66         81.70         3.48 o
  -5   5   4        126.72        242.73         3.34 o
  -4   5   4        165.96        241.26         2.72 o
  -3   5   4      12613.15      12540.45        78.82 o
  -2   5   4        772.24        771.22         4.36 o
  -1   5   4       1253.95       1371.88         6.63 o
   0   5   4       3298.72       3059.04        14.11 o
   1   5   4        727.78        829.01         4.48 o
   2   5   4       4351.55       4289.98        20.69 o
   3   5   4      13747.64      14149.96        86.41 o
   4   5   4          8.43          5.77         1.29 o
   5   5   4          3.64         35.55         1.47 o
   6   5   4        180.81        213.93         3.81 o
   7   5   4        975.62       1105.84        24.28 o
   8   5   4          8.82         22.80         4.09 o
   9   5   4        534.64        547.97        14.14 o
  10   5   4         58.53         74.50         9.82 o
  11   5   4         14.13         42.02        15.96 o
  12   5   4         56.27         48.90         7.86 o
  13   5   4          1.04          4.91        10.64 o
  14   5   4          0.03          1.02         3.11 o
 -14   6   4         30.53         44.46         8.81 o
 -13   6   4         55.12         29.31         3.54 o
 -12   6   4          3.84          0.20         2.61 o
 -11   6   4         18.11         25.27         3.20 o
 -10   6   4          1.78         -2.90         2.90 o
  -9   6   4        175.28        175.36         5.27 o
  -8   6   4       1258.43       1227.72        17.39 o
  -7   6   4         10.03         31.53         2.63 o
  -6   6   4       2716.93       2729.20        27.82 o
  -5   6   4        979.48        931.69         8.96 o
  -4   6   4        208.23        205.61         2.69 o
  -3   6   4        102.32        116.68         1.81 o
  -2   6   4         22.03          7.44         0.81 o
  -1   6   4       2517.69       2174.33        10.02 o
   0   6   4          1.37          2.13         0.55 o
   1   6   4        171.86        169.65         1.37 o
   2   6   4         49.80         37.29         0.82 o
   3   6   4       3801.53       3176.88        18.41 o
   4   6   4       4989.98       5438.03        37.91 o
   5   6   4        444.44        441.01         4.69 o
   6   6   4        424.64        371.96         7.01 o
   7   6   4         12.42         -1.01         3.73 o
   8   6   4          3.38          6.87         4.08 o
   9   6   4         60.56         60.52        13.91 o
  10   6   4        119.11        105.74         9.82 o
  11   6   4        489.91        516.71        19.67 o
  12   6   4        321.18        331.97        12.37 o
  13   6   4        115.74        106.59        16.77 o
  14   6   4         24.26         22.81        11.05 o
 -14   7   4        139.06        177.70         5.79 o
 -13   7   4         74.83         70.49         4.36 o
 -12   7   4          0.79         -3.37         3.37 o
 -11   7   4        153.03        165.30         5.32 o
 -10   7   4        339.66        310.24         7.05 o
  -9   7   4        463.26        541.56         8.54 o
  -8   7   4       1794.76       1948.28        25.60 o
  -7   7   4       2631.32       2749.55        50.80 o
  -6   7   4          0.79          3.92         1.76 o
  -5   7   4       6783.73       6650.13        56.53 o
  -4   7   4       2880.44       2611.67        21.25 o
  -3   7   4        315.06        236.68         2.74 o
  -2   7   4       1330.51       1303.44         8.41 o
  -1   7   4       2359.13       3116.24        16.20 o
   0   7   4       2735.68       2649.97        14.41 o
   1   7   4       8179.62       8154.73        43.83 o
   2   7   4        377.15        385.28         2.76 o
   3   7   4       1657.98       2077.89        12.72 o
   4   7   4        364.55        311.43         3.50 o
   5   7   4        161.54        172.24         3.21 o
   6   7   4         35.39         59.30         2.50 o
   7   7   4          2.11          7.05         2.51 o
   8   7   4         35.94         31.75         5.11 o
   9   7   4       1208.84       1435.02        61.76 o
  10   7   4          0.65          0.34         2.68 o
  11   7   4        305.60        373.91        16.39 o
  12   7   4        123.89        136.65         9.00 o
  13   7   4          2.16         15.76         8.18 o
 -13   8   4          3.40          2.49         2.99 o
 -12   8   4          0.25         -1.65         2.97 o
 -11   8   4        412.42        418.58         9.90 o
 -10   8   4        307.43        313.09         7.69 o
  -9   8   4       3093.21       2828.81        31.34 o
  -8   8   4        735.90        707.28        11.46 o
  -7   8   4       1551.48       1293.08        16.10 o
  -6   8   4       1177.43       1353.08        28.86 o
  -5   8   4        833.14        778.39        10.40 o
  -4   8   4       2237.76       2401.02        21.77 o
  -3   8   4       4666.10       4723.03        38.53 o
  -2   8   4        315.83        566.40         5.61 o
  -1   8   4       4207.86       4702.16        30.37 o
   0   8   4       2450.27       2362.43        14.10 o
   1   8   4          7.20          2.27         0.79 o
   2   8   4        126.23         87.22         1.58 o
   3   8   4       1140.79       1242.15         9.51 o
   4   8   4        816.07        902.13         8.40 o
   5   8   4          3.57          5.48         1.23 o
   6   8   4        430.88        347.80         6.88 o
   7   8   4          4.09         -0.04         2.40 o
   8   8   4          4.69          4.78         2.90 o
   9   8   4        978.53        868.18        27.05 o
  10   8   4         99.27        107.14         5.55 o
  11   8   4        291.87        271.03        32.32 o
  12   8   4          2.89          3.64         3.82 o
  13   8   4         12.48          6.81         2.79 o
 -13   9   4         69.04         79.93         7.46 o
 -12   9   4         48.89         50.21         4.07 o
 -11   9   4        328.62        333.33        23.99 o
 -10   9   4         74.97         97.22         4.33 o
  -9   9   4        292.17        254.37        11.49 o
  -8   9   4       2513.88       2434.70        67.44 o
  -7   9   4        758.54        781.34        13.08 o
  -6   9   4        164.49        197.60         6.13 o
  -5   9   4        207.03        201.22         5.92 o
  -4   9   4       8942.66       9239.49        87.37 o
  -3   9   4       1211.22       1356.59        12.24 o
  -2   9   4        767.95        901.04         7.91 o
  -1   9   4       2288.22       2567.26        19.87 o
   0   9   4        149.43         98.21         1.85 o
   1   9   4       1487.31       1984.78        14.49 o
   2   9   4         73.27         86.46         2.00 o
   3   9   4       1914.17       2102.42        15.65 o
   4   9   4       1107.09       1141.97        10.40 o
   5   9   4        730.81        859.16        10.21 o
   6   9   4        281.58        339.52         6.30 o
   7   9   4        119.35         75.27         3.27 o
   8   9   4        715.31        696.90        11.43 o
   9   9   4         20.03          6.80         4.44 o
  10   9   4        976.53        923.19        38.15 o
  11   9   4          3.93          7.41         3.12 o
  12   9   4         10.69         13.81         3.32 o
  13   9   4         77.33         99.22         7.50 o
 -13  10   4         12.71         20.92         4.93 o
 -12  10   4        157.94        188.56         6.88 o
 -11  10   4          5.63          4.19         6.05 o
 -10  10   4         26.10         40.30         2.78 o
  -9  10   4        431.48        468.98         9.29 o
  -8  10   4       3517.59       3447.64        54.30 o
  -7  10   4         47.35         27.35         2.83 o
  -6  10   4        424.57        443.55         8.33 o
  -5  10   4        263.68        265.75         8.68 o
  -4  10   4       1226.98       1332.51        16.22 o
  -3  10   4       4172.51       4584.28        41.10 o
  -2  10   4       6387.13       6362.54        47.56 o
  -1  10   4        146.12        184.48         2.85 o
   0  10   4         14.96         23.13         1.19 o
   1  10   4        576.61        653.27         6.35 o
   2  10   4          4.47          2.85         1.24 o
   3  10   4       2027.00       2120.15        20.80 o
   4  10   4       3329.96       3204.78        35.03 o
   5  10   4          5.89         15.04         1.65 o
   6  10   4        308.45        375.06         7.06 o
   7  10   4        450.25        428.68         7.65 o
   8  10   4          0.46          0.57         1.72 o
   9  10   4         14.04         14.84         4.57 o
  10  10   4       1217.23       1160.11        49.00 o
  11  10   4          4.11          9.03         3.30 o
  12  10   4         45.31         29.57         4.51 o
  13  10   4         98.33        122.64         5.76 o
 -13  11   4          0.19          0.00         9.00 o
 -12  11   4          1.69          2.21         2.97 o
 -11  11   4          1.58          4.20         2.91 o
 -10  11   4          5.54         -0.59         2.21 o
  -9  11   4        230.68        251.54         8.78 o
  -8  11   4       1784.83       1885.34        26.53 o
  -7  11   4         98.33        105.26         5.93 o
  -6  11   4        322.48        381.64         7.73 o
  -5  11   4        537.65        563.79        13.89 o
  -4  11   4       1430.99       1573.02        25.73 o
  -3  11   4       1032.30        970.81        12.65 o
  -2  11   4         98.25         97.12         2.45 o
  -1  11   4        351.74        316.41         3.76 o
   0  11   4        547.09        511.73         5.31 o
   1  11   4        364.24        330.83         4.35 o
   2  11   4         85.56         51.62         2.17 o
   3  11   4        317.11        268.01         4.60 o
   4  11   4          0.91         16.53         2.64 o
   5  11   4       1109.33       1130.27        15.95 o
   6  11   4          0.98          0.57         2.06 o
   7  11   4        130.99        121.11         4.82 o
   8  11   4         29.87         16.98         3.04 o
   9  11   4        125.21        178.75         7.57 o
  10  11   4         46.13         53.53         7.56 o
  11  11   4         58.22         47.20         3.87 o
  12  11   4        265.13        320.27        12.46 o
 -12  12   4          4.99          4.91         3.72 o
 -11  12   4         58.63         50.59         3.48 o
 -10  12   4          0.04         -0.31         2.38 o
  -9  12   4         33.08         24.76         3.10 o
  -8  12   4        372.31        414.49        15.60 o
  -7  12   4        374.74        424.45        11.90 o
  -6  12   4          5.75          2.30         2.54 o
  -5  12   4         80.26        133.00         6.63 o
  -4  12   4        408.00        346.88        11.97 o
  -3  12   4         57.98        123.79         5.46 o
  -2  12   4         49.59         39.17         3.05 o
  -1  12   4         30.35         38.97         2.38 o
   0  12   4        109.69         46.02         1.96 o
   1  12   4        528.83        489.35         8.11 o
   2  12   4       2345.81       2143.10        41.72 o
   3  12   4        653.46        654.20        15.04 o
   4  12   4       1476.21       1510.73        19.83 o
   5  12   4        524.54        594.64         9.89 o
   6  12   4        845.34       1063.69        16.28 o
   7  12   4         95.87         84.61         3.32 o
   8  12   4         33.77         19.98         2.28 o
   9  12   4        329.81        346.45         8.89 o
  10  12   4        264.56        267.14         8.13 o
  11  12   4        429.59        421.65        15.30 o
  12  12   4         24.10         23.42         3.35 o
 -12  13   4        282.02        283.96        15.96 o
 -11  13   4         88.20         79.32         5.93 o
 -10  13   4         33.19         19.90         3.10 o
  -9  13   4        158.09        202.76        14.51 o
  -8  13   4          4.67          0.92         3.80 o
  -7  13   4        211.35        257.29        16.67 o
  -6  13   4         65.28         97.47         6.14 o
  -5  13   4        194.09        116.22        13.12 o
  -4  13   4        433.19        386.04         8.90 o
  -3  13   4        348.40        329.38         7.60 o
  -2  13   4         19.80         10.69         2.59 o
  -1  13   4          6.55          3.75         2.04 o
   0  13   4         34.18         57.87         3.08 o
   1  13   4       1221.68       1087.38        26.69 o
   2  13   4         91.45         92.28         5.70 o
   3  13   4        194.17        167.33         6.94 o
   4  13   4        313.90        333.83         6.31 o
   5  13   4        883.98        932.71        19.88 o
   6  13   4        230.52        224.96         6.35 o
   7  13   4        128.95        125.32         4.15 o
   8  13   4        131.96        163.38         5.25 o
   9  13   4          4.84          3.37         3.33 o
  10  13   4          8.32         13.35         3.59 o
  11  13   4        312.38        313.53        22.09 o
 -11  14   4          9.17         -4.91        10.64 o
 -10  14   4          0.37          4.09        12.27 o
  -9  14   4        182.32        167.87         7.17 o
  -8  14   4        146.64        119.17        13.43 o
  -7  14   4         20.50         15.82         6.59 o
  -6  14   4        646.42        654.27        32.13 o
  -5  14   4         24.32         14.78         4.31 o
  -4  14   4         64.80         60.05         3.62 o
  -3  14   4        137.96        129.13         5.25 o
  -2  14   4         29.89         65.55         3.58 o
  -1  14   4        115.21         84.40         3.99 o
   0  14   4        180.24        159.98         4.59 o
   1  14   4        697.22        697.16        11.78 o
   2  14   4        165.04        122.54         6.63 o
   3  14   4        107.18        110.38         5.35 o
   4  14   4          0.52          0.48         2.77 o
   5  14   4          5.08          5.92         2.74 o
   6  14   4        181.81        150.28         8.01 o
   7  14   4        283.70        256.50        11.11 o
   8  14   4         59.61         56.84         4.64 o
   9  14   4        325.79        409.00        14.69 o
  10  14   4          0.19          3.36         3.03 o
  11  14   4         95.56        117.83         8.18 o
 -11  15   4         25.82         41.73        13.09 o
 -10  15   4          6.66         22.91        13.91 o
  -9  15   4        166.33        172.46        33.96 o
  -8  15   4          2.27         -5.25         5.25 o
  -7  15   4        178.95        164.75        27.82 o
  -6  15   4        216.40        199.07         7.86 o
  -5  15   4       1341.97       1312.52        33.76 o
  -4  15   4         32.55         50.15         6.00 o
  -3  15   4          1.91          0.16         2.20 o
  -2  15   4          6.81         -2.33         2.33 o
  -1  15   4        217.89        200.05         4.84 o
   0  15   4          2.68          2.74         2.13 o
   1  15   4        546.00        591.97         9.52 o
   2  15   4         27.37         40.55         3.32 o
   3  15   4         39.61         26.93         3.81 o
   4  15   4          0.77          2.44         3.44 o
   5  15   4        628.49        639.43        11.10 o
   6  15   4        314.38        335.50         8.85 o
   7  15   4        652.89        615.42        20.71 o
   8  15   4          0.01          3.91         3.66 o
   9  15   4        226.30        242.58        10.64 o
  10  15   4         68.39         70.87         6.59 o
  11  15   4         37.39         49.91         5.73 o
 -10  16   4         17.01         19.64        12.27 o
  -9  16   4         45.46         44.01         6.08 o
  -8  16   4        101.21         84.01        13.09 o
  -7  16   4         15.91          4.06         6.51 o
  -6  16   4       1089.34       1090.73        64.64 o
  -5  16   4        150.21         96.52         6.66 o
  -4  16   4        205.40        236.27         6.66 o
  -3  16   4         33.87         25.98         3.20 o
  -2  16   4         11.78          3.61         2.30 o
  -1  16   4         74.86         44.92         3.39 o
   0  16   4          0.21         -2.55         2.55 o
   1  16   4         47.07         45.88         2.84 o
   2  16   4         20.69         34.62         3.15 o
   3  16   4         18.96         17.63         3.52 o
   4  16   4         21.14         30.31         4.04 o
   5  16   4        244.28        204.19        10.41 o
   6  16   4          5.39          2.98         6.66 o
   7  16   4         62.46         50.86        10.44 o
   8  16   4         23.81         33.58         4.64 o
   9  16   4         27.44         27.88         7.36 o
  10  16   4          0.55          9.00         9.82 o
 -10  17   4         62.40         41.73        13.09 o
  -9  17   4         17.16         18.98         6.55 o
  -8  17   4          0.20         -1.90         5.19 o
  -7  17   4        135.18         64.64        18.00 o
  -6  17   4        159.64        179.15         9.68 o
  -5  17   4          0.00          5.71         4.13 o
  -4  17   4          0.15         -1.10         3.61 o
  -3  17   4         25.35         20.89         3.89 o
  -2  17   4         51.42         53.16         3.14 o
  -1  17   4        641.24        710.68        10.23 o
   0  17   4         31.29         23.51         2.77 o
   1  17   4        651.43        754.52        12.33 o
   2  17   4         35.38         46.16         4.54 o
   3  17   4        644.99        676.68        43.59 o
   4  17   4        163.41        132.56        13.09 o
   5  17   4        294.88        354.56        27.82 o
   6  17   4         96.02         73.83         9.82 o
   7  17   4          5.61          7.30         5.73 o
   8  17   4          6.48         17.45         3.93 o
   9  17   4        145.52        150.56        19.64 o
  -9  18   4          3.87          3.32         3.13 o
  -8  18   4         44.24         53.85        12.68 o
  -7  18   4         15.23         29.58         3.84 o
  -6  18   4        410.39        397.15        16.85 o
  -5  18   4         50.61         32.97         5.04 o
  -4  18   4         10.45         15.45         4.02 o
  -3  18   4         52.95         46.41         3.39 o
  -2  18   4         53.79         29.34         2.80 o
  -1  18   4         30.71          8.38         2.63 o
   0  18   4         47.48         47.97         2.97 o
   1  18   4         46.28         47.00         3.45 o
   2  18   4         73.47         61.31         4.54 o
   3  18   4         67.54         61.09         5.29 o
   4  18   4         19.94          3.15         5.16 o
   5  18   4          2.90          4.09         6.59 o
   6  18   4          2.56         -4.64         5.85 o
   7  18   4         83.58        106.18         9.41 o
   8  18   4          2.31          2.45        12.27 o
   9  18   4         18.98         20.46        10.64 o
  -8  19   4         82.61         76.71         4.57 o
  -7  19   4          1.97         -1.11         3.14 o
  -6  19   4         38.53         44.93         4.16 o
  -5  19   4          1.72          0.17         4.12 o
  -4  19   4         34.49         49.37         4.90 o
  -3  19   4          4.79         10.28         4.32 o
  -2  19   4         10.99         20.48         3.60 o
  -1  19   4          1.47         -2.43         2.43 o
   0  19   4         45.43         36.50         3.32 o
   1  19   4          3.27         -1.78         2.97 o
   2  19   4        160.54        156.56        11.86 o
   3  19   4         32.72         40.51         5.50 o
   4  19   4          6.70          0.13         4.88 o
   5  19   4        216.00        228.92         9.50 o
   6  19   4          0.76          2.73         5.85 o
   7  19   4          0.58         -1.99         4.56 o
   8  19   4          0.31         -0.82         9.82 o
  -7  20   4          0.19         -2.87         2.87 o
  -6  20   4          8.99         10.13         3.25 o
  -5  20   4          4.25         -0.72         3.76 o
  -4  20   4         39.14         26.50         4.32 o
  -3  20   4          1.22          3.27         4.05 o
  -2  20   4         20.93          9.00         2.97 o
  -1  20   4         55.69         40.51         4.05 o
   0  20   4          1.70         -2.41         3.12 o
   1  20   4          6.48         -0.05         4.31 o
   2  20   4          8.81          4.35         4.12 o
   3  20   4          4.91         -3.11         3.90 o
   4  20   4         13.44         17.82         3.73 o
   5  20   4         62.92         71.42         9.12 o
   6  20   4          4.15          5.44         4.09 o
   7  20   4        122.35        141.21        18.00 o
  -6  21   4         18.87         19.41         3.43 o
  -5  21   4          4.69          2.74         3.32 o
  -4  21   4          2.90         -0.41         3.47 o
  -3  21   4         17.66          8.59         3.47 o
  -2  21   4         50.18         39.28         5.73 o
  -1  21   4         17.61         24.66         3.47 o
   0  21   4          4.18         -3.27         4.91 o
   1  21   4        144.99        156.61         7.22 o
   2  21   4          7.93          2.15         3.74 o
   3  21   4          1.98          0.89         3.74 o
   4  21   4          5.22          2.81         3.25 o
   5  21   4          0.48         -2.53         3.01 o
   6  21   4          0.34          0.00         9.82 o
  -4  22   4         53.91         49.10         4.91 o
  -3  22   4         36.51         31.91         4.91 o
   0  22   4          5.63          0.82         4.09 o
   1  22   4         22.71         19.64         4.91 o
   2  22   4          4.54         -0.30         3.14 o
   3  22   4         51.60         44.44         4.09 o
   4  22   4         84.00        110.50         6.29 o
 -13   0   5        276.78        252.37        16.37 o
 -11   0   5        864.69        728.25        27.82 o
  -9   0   5       1114.88       1156.49        25.70 o
  -7   0   5        108.83        121.74         6.05 o
  -5   0   5        659.82        677.60        11.56 o
  -3   0   5         42.34          7.26         0.59 o
  -1   0   5        336.99        253.58         2.90 o
   1   0   5      11948.99      12032.91        86.42 o
   3   0   5      14269.97      12952.70        87.37 o
   5   0   5       8637.04       8250.98        92.15 o
   7   0   5         93.15         76.10         8.18 o
   9   0   5        102.13        131.74        13.09 o
  11   0   5        390.00        255.57        13.88 o
  13   0   5        117.98        101.46        14.73 o
 -14   1   5         45.77         53.01         3.74 o
 -13   1   5         28.16         23.51         3.27 o
 -12   1   5         36.13         48.55         5.67 o
 -11   1   5          0.18          2.36         4.89 o
 -10   1   5        366.84        457.04         9.02 o
  -9   1   5         38.15          8.91         2.48 o
  -8   1   5         18.95         38.21         2.90 o
  -7   1   5        608.27        533.47         9.61 o
  -6   1   5        610.58        541.98         7.00 o
  -5   1   5       5461.28       4984.77        48.78 o
  -4   1   5        288.53        405.74         2.86 o
  -3   1   5        603.93        381.71         2.03 o
  -2   1   5       1674.44       1799.04         8.19 o
  -1   1   5        569.30        466.07         2.56 o
   0   1   5       1670.66       1460.10         6.79 o
   1   1   5      19014.96      20348.49       100.89 o
   2   1   5        113.82        120.78         0.95 o
   3   1   5        215.02        130.23         1.14 o
   4   1   5       2957.07       2975.93        18.59 o
   5   1   5        340.56        368.87         4.14 o
   6   1   5        288.23        372.61         4.69 o
   7   1   5        108.59        116.19         7.22 o
   8   1   5         20.72         33.39         5.21 o
   9   1   5         34.69         23.26         5.47 o
  10   1   5       1397.26       1457.82        26.64 o
  11   1   5        108.39        101.48         9.33 o
  12   1   5         44.83         54.14         5.34 o
  13   1   5        122.00        131.22        14.17 o
  14   1   5        106.81        113.74        17.18 o
 -14   2   5          1.47          4.56         3.17 o
 -13   2   5         23.45         17.63         4.39 o
 -12   2   5        224.52        242.38         7.82 o
 -11   2   5        505.26        623.88        11.62 o
 -10   2   5          7.93          3.48         2.70 o
  -9   2   5         70.07         44.66         3.32 o
  -8   2   5         19.93          2.25         1.90 o
  -7   2   5          6.86         26.56         2.74 o
  -6   2   5          1.87          3.65         1.53 o
  -5   2   5       1697.58       1814.27        15.93 o
  -4   2   5       1169.74       1303.92         8.58 o
  -3   2   5       5893.95       6475.72        31.36 o
  -2   2   5       4085.49       3929.87        17.20 o
  -1   2   5        561.10       1026.71         5.06 o
   0   2   5       3888.68       3309.19        14.71 o
   1   2   5      15028.27      16215.61        76.74 o
   2   2   5       1538.98       1525.06         6.83 o
   3   2   5       2145.53       2863.94        15.37 o
   4   2   5       3706.73       3574.88        22.93 o
   5   2   5        504.10        498.04         4.65 o
   6   2   5       6250.28       5511.27        50.34 o
   7   2   5        109.61         90.61         4.49 o
   8   2   5        115.48        101.80         7.79 o
   9   2   5        378.11        394.43        13.31 o
  10   2   5        131.17         99.18        11.22 o
  11   2   5        170.54        171.33         8.38 o
  12   2   5         24.14         21.86         5.95 o
  13   2   5        132.97         73.64        13.91 o
  14   2   5         22.32         18.82        10.64 o
 -14   3   5          8.26          9.27         2.38 o
 -13   3   5          2.08         -1.23         3.72 o
 -12   3   5        394.77        399.71         9.82 o
 -11   3   5          3.64         -0.80         2.83 o
 -10   3   5        206.65        215.15         6.67 o
  -9   3   5          3.38         21.44         1.75 o
  -8   3   5         14.13         40.64         2.60 o
  -7   3   5         42.72         21.61         2.40 o
  -6   3   5         60.29         47.14         2.07 o
  -5   3   5        136.61        166.92         2.76 o
  -4   3   5        320.97        322.84         2.88 o
  -3   3   5        458.34        607.37         3.48 o
  -2   3   5        803.31        463.37         2.70 o
  -1   3   5      10102.59       9652.15        44.15 o
   0   3   5       3156.38       3625.57        16.85 o
   1   3   5       2288.28       2428.47        11.22 o
   2   3   5        120.49        175.75         1.30 o
   3   3   5       5855.94       6111.34        31.47 o
   4   3   5       8130.92       8090.09        59.25 o
   5   3   5       1953.49       2170.20        18.47 o
   6   3   5        125.85        138.53         2.54 o
   7   3   5        257.89        230.24         6.71 o
   8   3   5        153.33        220.84         9.79 o
   9   3   5         99.98        113.68        16.77 o
  10   3   5         59.55         64.29         9.92 o
  11   3   5        345.41        358.78        15.86 o
  12   3   5         95.61         66.28        10.64 o
  13   3   5         19.80         13.91        11.46 o
  14   3   5          2.05         -8.18         9.82 o
 -14   4   5         12.09          7.17         2.97 o
 -13   4   5         73.04         66.91         4.54 o
 -12   4   5         30.09         36.99         3.86 o
 -11   4   5         27.48         34.76         3.61 o
 -10   4   5         98.50        111.26         5.35 o
  -9   4   5         45.67         34.52         2.28 o
  -8   4   5        908.32        852.95        14.82 o
  -7   4   5         30.27         22.56         2.48 o
  -6   4   5         23.20         38.06         2.07 o
  -5   4   5       2524.48       2552.07        20.77 o
  -4   4   5        646.92        393.50         3.83 o
  -3   4   5       2268.53       2878.89        17.69 o
  -2   4   5        159.36         95.82         1.06 o
  -1   4   5       8831.92       8301.47        39.14 o
   0   4   5       3984.52       4201.93        19.13 o
   1   4   5        635.78        570.49         3.07 o
   2   4   5       2640.94       2957.71        14.31 o
   3   4   5       4841.92       5101.03        29.46 o
   4   4   5        525.29        676.22         5.11 o
   5   4   5          0.22          1.77         1.13 o
   6   4   5        264.58        391.54         5.33 o
   7   4   5        133.12        111.59         6.66 o
   8   4   5          5.61          0.27         2.93 o
   9   4   5        306.68        274.32        28.23 o
  10   4   5        553.32        512.04        46.64 o
  11   4   5        362.84        351.70        57.28 o
  12   4   5          1.24          4.06         6.49 o
  13   4   5          7.34          0.82        10.64 o
  14   4   5          1.10         -5.73         9.82 o
 -14   5   5        210.07        232.47         7.54 o
 -13   5   5         11.12          7.67         2.99 o
 -12   5   5        154.41        155.20         5.62 o
 -11   5   5         23.29         26.54         4.25 o
 -10   5   5       3282.37       3220.70        52.12 o
  -9   5   5        435.74        466.80         8.50 o
  -8   5   5         21.39         40.64         2.37 o
  -7   5   5        121.79        136.60         4.82 o
  -6   5   5        259.99        372.43         5.46 o
  -5   5   5        258.03        290.99         3.90 o
  -4   5   5         45.89         35.33         1.39 o
  -3   5   5          0.03          1.48         1.21 o
  -2   5   5       4375.18       4558.96        23.60 o
  -1   5   5       1072.42        899.48         4.67 o
   0   5   5       2845.40       3406.39        16.41 o
   1   5   5        721.68        966.81         5.05 o
   2   5   5       4204.91       3799.46        19.97 o
   3   5   5        580.70        491.59         3.85 o
   4   5   5         97.81        170.08         2.39 o
   5   5   5       1992.64       2322.70        22.58 o
   6   5   5       1732.18       1667.41        19.68 o
   7   5   5          9.56         21.60         4.50 o
   8   5   5        590.76        782.86        18.64 o
   9   5   5          6.70          2.39         3.46 o
  10   5   5        193.31        136.38        12.63 o
  11   5   5        383.80        374.21        47.46 o
  12   5   5        746.48        784.94        24.22 o
  13   5   5          9.10         13.09        11.46 o
  14   5   5         60.49         38.46        12.27 o
 -14   6   5          4.75         10.09         2.75 o
 -13   6   5          0.93         -2.77         2.97 o
 -12   6   5         77.08         85.51         5.34 o
 -11   6   5         25.90         17.84         2.92 o
 -10   6   5          7.17          8.14         2.70 o
  -9   6   5        635.22        616.38         9.30 o
  -8   6   5         74.27        101.24         3.77 o
  -7   6   5        848.55        797.11        13.15 o
  -6   6   5        381.13        501.19         7.95 o
  -5   6   5         89.96        139.12         3.32 o
  -4   6   5        638.66        799.78         8.16 o
  -3   6   5       6083.38       5975.56        44.81 o
  -2   6   5       1027.30       1219.77         7.62 o
  -1   6   5       1423.88       1333.39         6.91 o
   0   6   5        745.44        506.47         3.32 o
   1   6   5         94.18         77.01         1.31 o
   2   6   5        633.12        799.71         4.88 o
   3   6   5      13437.47      14329.99       100.55 o
   4   6   5          2.38          2.04         1.10 o
   5   6   5       1713.81       1788.81        19.94 o
   6   6   5        157.97        275.72         5.20 o
   7   6   5        893.97        891.82        20.81 o
   8   6   5         10.84         13.81         5.32 o
   9   6   5         17.66         28.08         4.07 o
  10   6   5         36.45         28.16         8.04 o
  11   6   5          0.37         16.30         7.46 o
  12   6   5        320.31        308.70        11.71 o
  13   6   5        139.64        135.49         7.55 o
 -14   7   5         20.45         24.42         2.78 o
 -13   7   5          4.52          4.70         2.99 o
 -12   7   5         59.85         73.58         5.09 o
 -11   7   5        185.66        163.41         6.58 o
 -10   7   5         19.44         25.77         3.03 o
  -9   7   5         12.31          7.25         2.30 o
  -8   7   5        442.08        360.62         6.41 o
  -7   7   5          0.00          2.59         2.07 o
  -6   7   5          0.35          3.45         2.00 o
  -5   7   5        223.89        203.57         4.20 o
  -4   7   5       2552.89       2590.99        29.99 o
  -3   7   5        342.76        347.87         3.70 o
  -2   7   5        800.27       1218.68         9.18 o
  -1   7   5       2423.99       2783.82        15.97 o
   0   7   5        764.72        673.14         4.21 o
   1   7   5       2713.05       2512.16        14.40 o
   2   7   5        345.97        553.71         4.41 o
   3   7   5        534.35        491.07         4.20 o
   4   7   5        192.59        107.59         2.26 o
   5   7   5        245.20        302.05         4.88 o
   6   7   5        686.62        574.93        11.67 o
   7   7   5         70.06         59.41         3.89 o
   8   7   5         67.10         47.47         5.29 o
   9   7   5        272.71        291.60        10.49 o
  10   7   5          5.44          3.13         4.40 o
  11   7   5        920.16        999.10        47.06 o
  12   7   5        193.18        208.32        13.09 o
  13   7   5          3.61          5.86         3.82 o
 -13   8   5         11.23          8.82         2.99 o
 -12   8   5        153.58        185.82        11.01 o
 -11   8   5          0.24         -0.94         2.97 o
 -10   8   5          0.27         -2.23         2.23 o
  -9   8   5         19.23         31.38         4.69 o
  -8   8   5        334.59        350.62        13.54 o
  -7   8   5         66.60         56.08         3.49 o
  -6   8   5        295.22        327.52        10.60 o
  -5   8   5          0.82          2.86         2.89 o
  -4   8   5        177.63        207.15         3.84 o
  -3   8   5         33.40          7.56         1.31 o
  -2   8   5      20404.00      22438.09       175.31 o
  -1   8   5       1175.08       1435.86        11.04 o
   0   8   5       4272.80       3891.70        23.50 o
   1   8   5          2.95          4.82         0.88 o
   2   8   5          8.08          5.39         0.97 o
   3   8   5        382.04        342.83         3.46 o
   4   8   5       3752.35       4098.36        35.38 o
   5   8   5         84.66         97.36         3.52 o
   6   8   5         90.32         87.92         3.60 o
   7   8   5        391.24        406.25         8.26 o
   8   8   5        712.71        668.12        17.13 o
   9   8   5        130.09        123.95         5.67 o
  10   8   5       1178.45       1114.61        24.91 o
  11   8   5        118.13         96.46         6.24 o
  12   8   5         98.48        125.76         7.60 o
  13   8   5         36.61         35.34         4.40 o
 -13   9   5         63.43         59.09         3.85 o
 -12   9   5          8.03          2.48         3.24 o
 -11   9   5         99.68        111.66         6.29 o
 -10   9   5         22.19         12.92         2.52 o
  -9   9   5       1067.40        967.84        15.23 o
  -8   9   5        116.38         86.75         8.15 o
  -7   9   5       1917.52       1879.62        27.73 o
  -6   9   5          0.05         12.55         2.83 o
  -5   9   5       1101.85        989.20        16.25 o
  -4   9   5        195.17        170.53         4.12 o
  -3   9   5        642.15        653.10         6.73 o
  -2   9   5       1582.70       1444.48        11.86 o
  -1   9   5        893.25        921.62         8.07 o
   0   9   5        307.78        307.79         3.33 o
   1   9   5       2367.49       2719.03        20.70 o
   2   9   5        476.05        458.90         4.55 o
   3   9   5       1113.43       1214.07         9.53 o
   4   9   5       1309.04       1473.28        14.01 o
   5   9   5        630.75        496.83         7.90 o
   6   9   5        203.56        317.88         6.09 o
   7   9   5         22.08         14.03         2.06 o
   8   9   5         13.47         15.38         3.45 o
   9   9   5          4.75          2.65         3.43 o
  10   9   5         15.77         16.54         3.71 o
  11   9   5         59.59         36.54         4.72 o
  12   9   5        114.35        160.61         6.33 o
  13   9   5         53.24         51.25         6.68 o
 -13  10   5         48.90         61.01         3.54 o
 -12  10   5         34.43         24.12         3.52 o
 -11  10   5         66.86         62.94         7.09 o
 -10  10   5          0.08          3.09         2.50 o
  -9  10   5         27.77         33.97         3.22 o
  -8  10   5        144.69        146.06         8.14 o
  -7  10   5        144.22        126.28         5.84 o
  -6  10   5        196.57        185.00         6.08 o
  -5  10   5          3.30          0.19         2.49 o
  -4  10   5        180.10        178.11         4.29 o
  -3  10   5         97.00        116.06         3.48 o
  -2  10   5       3297.37       3147.55        24.42 o
  -1  10   5         25.25         31.27         1.52 o
   0  10   5        353.02        320.75         3.83 o
   1  10   5         15.36         17.55         1.81 o
   2  10   5        125.93        191.23         3.07 o
   3  10   5        426.16        477.37         6.34 o
   4  10   5         16.07         10.30         2.07 o
   5  10   5       1384.20       1462.84        20.56 o
   6  10   5        309.93        203.22         4.99 o
   7  10   5         56.06         34.86         2.46 o
   8  10   5          1.11          0.37         1.59 o
   9  10   5       1142.58       1121.20        16.85 o
  10  10   5          5.22         11.18         2.76 o
  11  10   5        184.02        183.04        21.35 o
  12  10   5        259.59        299.49        12.92 o
  13  10   5         30.99         46.64         4.91 o
 -12  11   5         98.68        108.81        11.57 o
 -11  11   5        272.59        259.46        12.52 o
 -10  11   5         82.07         87.15         4.92 o
  -9  11   5          0.08         -2.76         2.76 o
  -8  11   5        269.81        256.71        12.99 o
  -7  11   5         18.27         15.00         2.65 o
  -6  11   5        129.56        174.15         8.45 o
  -5  11   5          3.32          2.81         2.38 o
  -4  11   5        145.69        157.16         5.00 o
  -3  11   5        536.21        463.45         7.46 o
  -2  11   5       2114.01       2120.46        19.33 o
  -1  11   5        328.20        312.73         3.79 o
   0  11   5        138.43         96.72         2.48 o
   1  11   5        453.53        322.88         4.74 o
   2  11   5        254.46        200.49         3.69 o
   3  11   5         78.23        110.58         3.21 o
   4  11   5       4121.39       4331.68        69.32 o
   5  11   5        281.51        282.46         6.16 o
   6  11   5         16.72         22.26         2.26 o
   7  11   5         55.93         72.80         4.48 o
   8  11   5         10.95          6.73         1.94 o
   9  11   5          0.64          3.65         2.91 o
  10  11   5         88.73         91.40         5.38 o
  11  11   5        158.19        164.10        12.04 o
  12  11   5          8.49         17.70         3.01 o
 -12  12   5         16.59          4.74         3.52 o
 -11  12   5        200.71        220.66         8.93 o
 -10  12   5          5.52          9.51         2.95 o
  -9  12   5          5.41         -1.38         2.49 o
  -8  12   5        167.18        178.47         8.43 o
  -7  12   5        761.20        837.42        26.10 o
  -6  12   5       1913.16       1763.44        39.21 o
  -5  12   5        540.96        465.36        13.01 o
  -4  12   5        440.24        417.68         9.42 o
  -3  12   5          0.06          4.91         2.97 o
  -2  12   5          3.09          7.43         2.64 o
  -1  12   5       1864.72       1890.47        21.27 o
   0  12   5        518.53        574.98         7.45 o
   1  12   5         79.39         67.90         2.96 o
   2  12   5        207.22        216.42         4.58 o
   3  12   5         13.08         11.26         2.49 o
   4  12   5       1716.14       1861.40        27.16 o
   5  12   5       2212.30       2331.20        26.18 o
   6  12   5         20.22         12.30         2.25 o
   7  12   5         26.37         24.89         3.03 o
   8  12   5         26.84         13.76         2.54 o
   9  12   5         39.41         47.16         3.77 o
  10  12   5       1000.41       1018.51        19.81 o
  11  12   5          7.00         10.52         3.03 o
  12  12   5          3.85          6.46         2.78 o
 -12  13   5         45.36         38.25         7.46 o
 -11  13   5          0.04          2.91         3.56 o
 -10  13   5         34.41         39.40         3.46 o
  -9  13   5        159.23        231.18         8.23 o
  -8  13   5         77.35         65.85         4.95 o
  -7  13   5        620.78        617.45        11.79 o
  -6  13   5         38.67         38.52         5.61 o
  -5  13   5       1739.22       1671.39        61.37 o
  -4  13   5        251.84        250.37         7.17 o
  -3  13   5         88.53        118.07         5.17 o
  -2  13   5         26.79         24.78         2.53 o
  -1  13   5         16.12         22.73         2.53 o
   0  13   5        175.72        176.12         4.68 o
   1  13   5          6.41         31.66         2.70 o
   2  13   5         47.36         56.49         3.72 o
   3  13   5         12.91          3.68         3.47 o
   4  13   5        896.23        895.11        12.53 o
   5  13   5          6.20          3.06         2.31 o
   6  13   5        178.21        168.71         4.68 o
   7  13   5         16.10          6.31         2.31 o
   8  13   5        178.33        214.79         7.57 o
   9  13   5        106.30        105.85         5.36 o
  10  13   5         86.00         88.62         5.38 o
  11  13   5         48.41         67.46         5.11 o
 -11  14   5        105.67        103.10        18.82 o
 -10  14   5          7.14         13.31         3.27 o
  -9  14   5          4.43          2.74         5.25 o
  -8  14   5         31.38         34.23         6.72 o
  -7  14   5          6.18          9.98        18.00 o
  -6  14   5        614.96        606.40        35.08 o
  -5  14   5        202.09        238.80        15.96 o
  -4  14   5        301.42        307.49         9.82 o
  -3  14   5        488.16        415.11         7.66 o
  -2  14   5         11.63         33.78         3.24 o
  -1  14   5        148.25        186.83         5.67 o
   0  14   5        326.49        326.64         6.59 o
   1  14   5          7.25         12.46         2.28 o
   2  14   5        406.17        374.83        20.46 o
   3  14   5         16.13          7.44         3.12 o
   4  14   5        443.05        474.15        15.23 o
   5  14   5          2.30          0.68         2.82 o
   6  14   5          1.40         -1.48         2.31 o
   7  14   5        125.40        114.01         5.15 o
   8  14   5        147.66        135.86         4.98 o
   9  14   5          3.66          7.51         3.63 o
  10  14   5        124.57        127.88         5.45 o
  11  14   5          0.04          1.64         4.09 o
 -11  15   5         11.06          9.00        10.64 o
 -10  15   5         15.82         18.82        13.91 o
  -9  15   5        146.86        175.55        10.38 o
  -8  15   5          0.00         -3.52         5.25 o
  -7  15   5         12.40         -1.54         5.92 o
  -6  15   5          1.04          1.36         3.94 o
  -5  15   5         27.18         36.34         5.41 o
  -4  15   5        433.00        406.63         8.67 o
  -3  15   5        118.64        110.16         4.58 o
  -2  15   5        487.73        442.71         6.92 o
  -1  15   5         25.77         31.37         2.57 o
   0  15   5        890.18        958.09        10.75 o
   1  15   5        167.81        234.03         5.11 o
   2  15   5         17.84          6.70         3.81 o
   3  15   5         15.66         20.04         3.63 o
   4  15   5         15.61          9.52         3.63 o
   5  15   5         96.59        111.13         7.22 o
   6  15   5         32.96         25.64         4.13 o
   7  15   5        327.85        327.73         7.83 o
   8  15   5         89.49         75.45        13.09 o
   9  15   5          0.18          0.47         4.56 o
  10  15   5        101.51         89.01         6.66 o
 -10  16   5         23.50         45.00        14.73 o
  -9  16   5          0.95          2.34         4.56 o
  -8  16   5          2.66          0.00         5.25 o
  -7  16   5         13.80         16.83         6.66 o
  -6  16   5          4.22         12.27         5.59 o
  -5  16   5        183.88        175.78         6.92 o
  -4  16   5         35.27         37.65         5.24 o
  -3  16   5        133.75        119.46         4.60 o
  -2  16   5        415.67        405.06         6.63 o
  -1  16   5         38.28         42.96         2.87 o
   0  16   5       1214.57       1232.93        14.34 o
   1  16   5        259.84        282.46         8.08 o
   2  16   5        512.35        436.11        10.52 o
   3  16   5         18.25          3.45         3.31 o
   4  16   5          0.00         -3.44         3.44 o
   5  16   5         29.21         20.46         5.41 o
   6  16   5        361.17        337.41        16.46 o
   7  16   5         13.52         30.44        11.03 o
   8  16   5         35.77         27.76         3.08 o
   9  16   5         84.14         81.01        16.37 o
  10  16   5        125.23         81.83        14.73 o
  -9  17   5         81.05         99.27        11.86 o
  -8  17   5         69.02         67.35        18.00 o
  -7  17   5         67.43         79.03        18.41 o
  -6  17   5        292.09        271.86        12.99 o
  -5  17   5         34.21         49.04         4.38 o
  -4  17   5          0.76         -3.59         3.59 o
  -3  17   5          0.18         -2.39         2.39 o
  -2  17   5         86.25         59.75         3.00 o
  -1  17   5        113.36        101.94         4.45 o
   0  17   5        172.81        176.96         5.02 o
   1  17   5        323.84        334.12         7.56 o
   2  17   5        454.75        494.79        12.99 o
   3  17   5        298.86        306.01        13.89 o
   4  17   5          0.25         -1.09         6.59 o
   5  17   5          2.74         -0.82         6.66 o
   6  17   5         35.62         39.59         6.77 o
   7  17   5         72.39         62.15         6.82 o
   8  17   5         80.01         86.74        17.18 o
   9  17   5        112.54        101.46        19.64 o
  -9  18   5          3.71          3.71         2.65 o
  -8  18   5         13.10          8.32         3.13 o
  -7  18   5        159.24        158.60         6.56 o
  -6  18   5        147.96        181.25        12.16 o
  -5  18   5         89.53         86.25         6.57 o
  -4  18   5         98.42         68.08         6.98 o
  -3  18   5         16.79          8.87         2.98 o
  -2  18   5         58.58         62.71         3.12 o
  -1  18   5        153.50        149.60         4.77 o
   0  18   5         26.91         26.45         3.23 o
   1  18   5         49.33         39.97         3.83 o
   2  18   5          9.62         -0.26         3.53 o
   3  18   5        338.88        358.48        21.27 o
   4  18   5         27.70         21.00         7.32 o
   5  18   5          0.25         -2.77         5.98 o
   6  18   5         47.42         66.60         7.39 o
   7  18   5          8.10         13.48         4.63 o
   8  18   5          7.80          4.91        12.27 o
  -8  19   5          2.43         -0.71         2.87 o
  -7  19   5         45.21         40.89         3.74 o
  -6  19   5         39.90         31.28         3.74 o
  -5  19   5          3.13          1.72         4.09 o
  -4  19   5         27.86         31.65         4.86 o
  -3  19   5         22.96         10.69         4.31 o
  -2  19   5          0.73          0.22         3.12 o
  -1  19   5        107.11        129.54         5.94 o
   0  19   5         41.78         33.71         3.72 o
   1  19   5         30.91         37.02         4.90 o
   2  19   5        201.63        197.91         8.90 o
   3  19   5         39.69         42.78         5.08 o
   4  19   5         18.91         16.46         5.16 o
   5  19   5         93.00        116.93        20.87 o
   6  19   5         75.60         86.00         8.53 o
   7  19   5         38.88         26.87         4.60 o
   8  19   5          0.79         -6.55         9.00 o
  -7  20   5          6.24          7.85         3.01 o
  -6  20   5          2.00          1.48         3.78 o
  -5  20   5         79.02         74.04         5.90 o
  -4  20   5         49.16         40.09         4.63 o
  -3  20   5         24.45         17.18         4.05 o
  -2  20   5         75.35         70.44         4.20 o
  -1  20   5          5.82          7.16         2.65 o
   0  20   5          8.50         -3.73         3.73 o
   1  20   5         18.26         17.49         5.73 o
   2  20   5         27.39         28.63        10.41 o
   3  20   5         22.74         16.40         4.30 o
   4  20   5         34.22         25.24         3.73 o
   5  20   5         25.54         23.28         5.30 o
   6  20   5         76.47         73.36         9.00 o
   7  20   5         73.41         36.82        12.27 o
  -6  21   5          3.06         -4.46         4.46 o
  -5  21   5          8.40         -1.44         3.32 o
  -4  21   5         78.40         80.32         5.21 o
  -3  21   5          0.40          1.64         4.91 o
  -2  21   5         15.32         10.64         4.91 o
  -1  21   5         12.04         13.22         3.14 o
   0  21   5         58.78         55.64         5.73 o
   1  21   5         25.55         22.85         4.31 o
   2  21   5          1.86          2.28         3.74 o
   3  21   5         73.39         69.78         5.17 o
   4  21   5          0.39         -0.88         3.13 o
   5  21   5          5.01          2.89         3.00 o
   0  22   5         15.98         12.27         4.09 o
   1  22   5          0.82          1.64         4.09 o
   2  22   5          4.62          0.82         2.89 o
   3  22   5         36.53         39.51         5.08 o
   4  22   5         11.29         22.91        11.46 o
 -14   0   6         10.70         28.64         4.09 o
 -12   0   6        214.68        238.63         9.57 o
 -10   0   6       1114.35       1171.39        26.21 o
  -8   0   6        573.93        490.70        15.30 o
  -6   0   6       5661.67       5762.01        80.07 o
  -4   0   6      22047.90      24528.92       234.60 o
  -2   0   6       1075.25        701.49         4.67 o
   0   0   6      26192.70      30106.55       198.22 o
   2   0   6        245.97        417.11         3.87 o
   4   0   6        379.64        477.05         4.75 o
   6   0   6         98.12        102.84         3.69 o
   8   0   6        205.01        225.84        13.91 o
  10   0   6          6.08          3.61         6.66 o
  12   0   6        105.19        110.46        16.37 o
  14   0   6         81.97         78.55        12.27 o
 -14   1   6         20.88         18.86         2.40 o
 -13   1   6          3.03          5.12         2.75 o
 -12   1   6         18.94         14.31         3.03 o
 -11   1   6       1899.73       1974.67        28.80 o
 -10   1   6        224.60        251.06         6.02 o
  -9   1   6         81.78         69.25         4.09 o
  -8   1   6         22.67         35.71         2.03 o
  -7   1   6        436.45        484.83         9.20 o
  -6   1   6        400.44        460.67         6.38 o
  -5   1   6        324.71        229.48         3.99 o
  -4   1   6         92.50         74.89         1.43 o
  -3   1   6       1550.61       1711.89         8.20 o
  -2   1   6       2408.28       2071.40         9.45 o
  -1   1   6        682.83        670.82         3.45 o
   0   1   6       8809.22       7468.65        33.47 o
   1   1   6       4911.61       4276.04        20.39 o
   2   1   6       2163.29       1705.43         8.88 o
   3   1   6       8337.09       8648.39        46.71 o
   4   1   6        312.64        249.38         2.31 o
   5   1   6         70.84         87.50         2.02 o
   6   1   6       2360.21       2181.51        20.99 o
   7   1   6         60.84         96.94         4.61 o
   8   1   6        562.19        702.54        18.22 o
   9   1   6         22.11         17.07         4.96 o
  10   1   6         13.96         22.85         5.79 o
  11   1   6          0.02         -2.64         4.48 o
  12   1   6         92.72         71.48         7.04 o
  13   1   6          1.53         -4.29         7.22 o
  14   1   6          1.73         -0.82         9.82 o
 -14   2   6          7.34          1.84         1.94 o
 -13   2   6         57.70         79.18         6.80 o
 -12   2   6        329.03        391.50         8.73 o
 -11   2   6        167.21        192.96         6.22 o
 -10   2   6        528.64        497.02         8.75 o
  -9   2   6       1466.28       1276.54        15.89 o
  -8   2   6          1.21          4.91         2.10 o
  -7   2   6        735.96        791.38        13.18 o
  -6   2   6         41.33         28.67         1.87 o
  -5   2   6        790.90        737.09         8.81 o
  -4   2   6       4428.59       3770.28        24.78 o
  -3   2   6       2208.51       2508.30        13.75 o
  -2   2   6        767.42        655.78         3.48 o
  -1   2   6       3787.23       4142.39        18.10 o
   0   2   6        979.65       1103.47         5.25 o
   1   2   6      10375.23      10241.31        48.23 o
   2   2   6       4298.43       3877.76        18.65 o
   3   2   6       1932.22       1731.62         9.81 o
   4   2   6        970.00        858.36         6.87 o
   5   2   6        267.96        213.84         3.19 o
   6   2   6        131.20        129.54         2.38 o
   7   2   6        316.73        315.99         7.54 o
   8   2   6         98.77        113.74         7.79 o
   9   2   6        142.11        163.91         8.46 o
  10   2   6        215.40        197.02        11.66 o
  11   2   6          5.40          7.58         5.85 o
  12   2   6        787.13        732.44        41.87 o
  13   2   6         92.58        108.01        15.55 o
  14   2   6         24.24         11.46        10.64 o
 -14   3   6         28.29         19.57         2.40 o
 -13   3   6         45.94         44.09         3.54 o
 -12   3   6        880.25        829.14        16.97 o
 -11   3   6        611.38        570.22        11.08 o
 -10   3   6        166.95        123.96         4.50 o
  -9   3   6        269.99        329.51         5.95 o
  -8   3   6        441.72        395.09         7.75 o
  -7   3   6          0.12          2.42         2.22 o
  -6   3   6        159.98        144.80         3.39 o
  -5   3   6         39.35         33.24         1.80 o
  -4   3   6       1942.51       2183.31        16.97 o
  -3   3   6       5010.43       5889.51        32.32 o
  -2   3   6          3.08          1.36         0.44 o
  -1   3   6        796.78        870.41         4.57 o
   0   3   6        316.62        185.24         1.42 o
   1   3   6       3417.54       3084.12        14.56 o
   2   3   6         12.78         13.60         0.62 o
   3   3   6        539.25        511.76         3.48 o
   4   3   6       1002.73       1210.26        10.21 o
   5   3   6        223.48        215.58         3.30 o
   6   3   6        198.93        231.39         3.48 o
   7   3   6         90.15         51.55         4.52 o
   8   3   6          9.49          1.64         6.55 o
   9   3   6        527.89        580.12        44.93 o
  10   3   6        165.39        242.13        13.29 o
  11   3   6        711.01        717.74        67.51 o
  12   3   6          4.23          3.27        11.46 o
  13   3   6         21.19         28.64        12.27 o
  14   3   6         23.73          9.82        10.64 o
 -14   4   6         80.62         82.33         3.83 o
 -13   4   6          0.30          0.80         2.40 o
 -12   4   6        382.23        348.40         8.23 o
 -11   4   6        846.83        876.62        17.13 o
 -10   4   6          0.73          2.10         2.90 o
  -9   4   6        560.01        540.92         8.26 o
  -8   4   6        690.37        674.31         9.61 o
  -7   4   6         70.80         36.02         2.82 o
  -6   4   6         34.23         42.22         2.15 o
  -5   4   6         57.17         40.80         1.84 o
  -4   4   6        315.24        179.48         2.77 o
  -3   4   6         65.68         90.29         1.50 o
  -2   4   6       3228.06       2990.83        15.43 o
  -1   4   6        983.52        681.54         3.65 o
   0   4   6        152.89        278.10         1.86 o
   1   4   6       2658.07       2677.72        13.11 o
   2   4   6        119.63        110.84         1.24 o
   3   4   6       1628.27       1580.94         9.77 o
   4   4   6        240.31        316.92         3.89 o
   5   4   6        162.60        127.72         2.91 o
   6   4   6         96.26        100.79         3.07 o
   7   4   6       1155.91       1031.31        22.81 o
   8   4   6        454.43        578.28        14.75 o
   9   4   6       1248.76       1330.01        53.60 o
  10   4   6        117.64         73.54        20.05 o
  11   4   6       1063.28       1140.99        32.09 o
  12   4   6          0.03          7.36        11.46 o
  13   4   6         60.98         43.37        12.27 o
 -14   5   6          0.24         -0.92         1.96 o
 -13   5   6          0.01         -0.24         2.97 o
 -12   5   6        180.50        197.97        17.59 o
 -11   5   6          8.61          3.29         2.63 o
 -10   5   6        226.74        245.43         6.35 o
  -9   5   6       2076.05       1897.20        23.93 o
  -8   5   6        634.56        567.03         8.54 o
  -7   5   6        695.66        585.60        10.72 o
  -6   5   6        286.25        271.87         5.50 o
  -5   5   6         29.98         12.92         1.57 o
  -4   5   6        337.24        355.01         4.52 o
  -3   5   6         34.57         51.47         1.67 o
  -2   5   6        194.47        296.28         2.59 o
  -1   5   6        987.66        745.11         4.22 o
   0   5   6        189.69        169.51         1.59 o
   1   5   6        129.20        261.54         2.01 o
   2   5   6        194.46        170.62         1.73 o
   3   5   6       3347.77       3430.47        22.29 o
   4   5   6        902.52       1118.15        13.65 o
   5   5   6         88.34         64.96         2.37 o
   6   5   6        194.50        225.42         5.31 o
   7   5   6         37.05         16.70         3.93 o
   8   5   6        276.51        275.69         9.82 o
   9   5   6        113.61        135.15        26.59 o
  10   5   6        151.11        162.22        13.50 o
  11   5   6       1662.16       1710.22        43.78 o
  12   5   6          1.65          1.64        11.46 o
  13   5   6         66.57         80.19        13.91 o
 -14   6   6         71.19         83.46         7.52 o
 -13   6   6        196.36        173.60         6.80 o
 -12   6   6         11.91          3.65         3.73 o
 -11   6   6         35.98         25.32         3.17 o
 -10   6   6        181.60        183.04         5.67 o
  -9   6   6        124.06        141.74         4.41 o
  -8   6   6        333.21        344.15         6.24 o
  -7   6   6        118.97        155.44         4.62 o
  -6   6   6        599.03        672.46        11.07 o
  -5   6   6         32.45         86.58         4.62 o
  -4   6   6        675.29        679.68         7.70 o
  -3   6   6       3318.38       4103.81        32.45 o
  -2   6   6       3450.13       3836.64        25.02 o
  -1   6   6        652.84        386.11         3.06 o
   0   6   6       5354.94       5174.55        26.95 o
   1   6   6        386.20        454.96         3.35 o
   2   6   6         12.53          3.14         0.77 o
   3   6   6         12.68        139.76         1.69 o
   4   6   6        101.66        105.89         2.66 o
   5   6   6         19.30         21.91         2.11 o
   6   6   6         19.06         26.20         2.54 o
   7   6   6          3.97          3.62         3.93 o
   8   6   6        138.48        117.56         7.01 o
   9   6   6         45.77         14.50         6.50 o
  10   6   6         61.34         66.50        18.00 o
  11   6   6         96.64         49.50        15.96 o
  12   6   6        118.68        104.27        15.55 o
  13   6   6          5.77          1.01         3.13 o
 -13   7   6         46.34         49.47         4.03 o
 -12   7   6          5.98          0.79         3.24 o
 -11   7   6         52.86         57.01         4.20 o
 -10   7   6        765.64        740.09        12.62 o
  -9   7   6        220.48        277.87         9.93 o
  -8   7   6         83.19        123.48         4.59 o
  -7   7   6       1208.12       1266.60        15.98 o
  -6   7   6         18.93          6.61         3.33 o
  -5   7   6         58.19        117.46         5.79 o
  -4   7   6        137.51        144.26         3.23 o
  -3   7   6       2123.76       2068.71        17.19 o
  -2   7   6        920.16        782.85         7.82 o
  -1   7   6        253.11        186.46         2.28 o
   0   7   6        668.77        600.63         4.50 o
   1   7   6       1374.74       2026.04        12.55 o
   2   7   6        805.77        748.29         5.85 o
   3   7   6        670.13        645.40         5.76 o
   4   7   6        313.04        314.65         4.37 o
   5   7   6       5688.14       6059.48        66.52 o
   6   7   6        115.34        119.77         5.73 o
   7   7   6        129.26         96.94         5.69 o
   8   7   6         38.50         33.68         4.81 o
   9   7   6        239.02        249.61         9.07 o
  10   7   6       1031.84       1059.34        26.69 o
  11   7   6         50.38         68.99         5.85 o
  12   7   6          2.40          5.25         5.32 o
  13   7   6         15.50         10.29         3.85 o
 -13   8   6         21.12         15.28         2.99 o
 -12   8   6         14.61         10.80         3.27 o
 -11   8   6         83.57         92.82         6.96 o
 -10   8   6        190.63        198.45         6.75 o
  -9   8   6       2108.54       2231.28        31.49 o
  -8   8   6       1648.04       1611.38        29.12 o
  -7   8   6         14.86         38.92         3.03 o
  -6   8   6        118.83        127.69         5.26 o
  -5   8   6        457.29        375.58         8.68 o
  -4   8   6        217.27        151.17         3.38 o
  -3   8   6        334.16        526.62         6.20 o
  -2   8   6        325.40        275.35         3.61 o
  -1   8   6        389.72        381.10         4.01 o
   0   8   6          5.81         12.73         1.18 o
   1   8   6        253.57        305.74         3.35 o
   2   8   6        656.44        703.17         6.18 o
   3   8   6        264.76        314.33         3.44 o
   4   8   6        317.85        257.24         3.74 o
   5   8   6        942.36        949.04        11.61 o
   6   8   6         41.38         87.04         3.63 o
   7   8   6        354.10        405.31         6.89 o
   8   8   6          1.92         -0.91         2.96 o
   9   8   6        471.92        440.59        16.42 o
  10   8   6         13.16         24.34         8.82 o
  11   8   6         17.38         12.04         5.26 o
  12   8   6          0.01          1.50         6.14 o
  13   8   6         97.13         89.95         4.64 o
 -13   9   6          0.88          3.54         2.46 o
 -12   9   6          0.55         -2.97         2.97 o
 -11   9   6         31.21         30.68         4.34 o
 -10   9   6         50.72         69.18         5.54 o
  -9   9   6        555.62        496.68        14.17 o
  -8   9   6        955.76        896.51        14.78 o
  -7   9   6         36.75         48.02         2.92 o
  -6   9   6         13.79          8.40         2.76 o
  -5   9   6         42.22         48.28         6.55 o
  -4   9   6          2.23          4.91         2.13 o
  -3   9   6        731.01        722.33         9.25 o
  -2   9   6         11.30         17.34         1.39 o
  -1   9   6        596.74        604.88         5.85 o
   0   9   6         41.97         21.81         1.41 o
   1   9   6         83.27        177.37         2.57 o
   2   9   6         92.90         87.82         2.11 o
   3   9   6        586.46        665.37         6.97 o
   4   9   6       1144.65       1052.18        19.10 o
   5   9   6       1335.24       1564.68        25.04 o
   6   9   6        200.77        198.39         4.71 o
   7   9   6          0.52          0.65         1.73 o
   8   9   6        146.80        117.24         5.94 o
   9   9   6         17.40         29.68         6.38 o
  10   9   6        122.27        157.01         5.80 o
  11   9   6         23.79         24.21         3.85 o
  12   9   6          3.22          9.26         3.34 o
  13   9   6        108.20        104.18         6.88 o
 -13  10   6        126.92        149.59         7.50 o
 -12  10   6          0.92          0.00         2.99 o
 -11  10   6          1.92         -3.04         3.04 o
 -10  10   6        386.52        357.11         8.39 o
  -9  10   6          3.17         -2.65         2.65 o
  -8  10   6          0.58         -1.63         2.30 o
  -7  10   6        118.81        111.41         5.43 o
  -6  10   6        209.53        252.67        10.01 o
  -5  10   6        372.61        277.25        11.46 o
  -4  10   6       6202.33       6432.31       172.65 o
  -3  10   6       2567.89       3104.68        34.79 o
  -2  10   6        112.28        101.79         2.36 o
  -1  10   6        166.69         81.66         2.28 o
   0  10   6        943.09        938.43         9.75 o
   1  10   6        233.28        279.42         4.26 o
   2  10   6         49.72         27.23         1.59 o
   3  10   6          0.72          7.95         1.57 o
   4  10   6       2167.38       2523.22        31.18 o
   5  10   6         33.28         20.54         2.24 o
   6  10   6          0.04          1.41         2.06 o
   7  10   6        314.79        333.53         7.49 o
   8  10   6         33.67         35.12         3.43 o
   9  10   6        143.15        138.46         5.39 o
  10  10   6          3.52         16.76         3.58 o
  11  10   6          3.26          7.46         3.32 o
  12  10   6        145.18        174.04        14.52 o
 -12  11   6          8.58          9.34         3.78 o
 -11  11   6         46.26         52.99         4.95 o
 -10  11   6        500.69        434.62        12.52 o
  -9  11   6         68.61         72.40         3.94 o
  -8  11   6          0.00         -2.21         2.89 o
  -7  11   6        116.36         81.05         3.93 o
  -6  11   6        104.61         65.72        14.73 o
  -5  11   6        102.76        132.72         6.63 o
  -4  11   6        241.44        215.53         8.37 o
  -3  11   6       2882.90       3214.22        63.35 o
  -2  11   6        107.95         88.46         2.81 o
  -1  11   6       1910.87       1761.04        15.74 o
   0  11   6        242.26        263.50         4.38 o
   1  11   6        900.16        947.94        11.24 o
   2  11   6         69.88         74.53         4.25 o
   3  11   6       1036.75        949.81        22.68 o
   4  11   6        466.15        552.70         9.32 o
   5  11   6        487.74        474.48         8.41 o
   6  11   6         52.90         58.58         2.87 o
   7  11   6         65.82         61.04         2.98 o
   8  11   6        388.26        415.72         9.95 o
   9  11   6          0.01          1.42         2.79 o
  10  11   6        236.46        242.22        13.70 o
  11  11   6        145.71        139.85         6.35 o
  12  11   6        127.33        159.39         6.52 o
 -12  12   6         86.81        101.73        12.11 o
 -11  12   6          5.94          5.49         4.10 o
 -10  12   6        491.57        536.63        17.20 o
  -9  12   6        140.67        131.65         6.18 o
  -8  12   6          6.31         12.53         4.50 o
  -7  12   6        108.23        114.52         7.71 o
  -6  12   6          2.58          6.65         3.61 o
  -5  12   6         45.43         50.06         3.95 o
  -4  12   6       1107.05       1049.05        27.00 o
  -3  12   6       2387.15       2286.18        46.65 o
  -2  12   6        195.96        170.74         4.38 o
  -1  12   6        449.27        461.68         8.31 o
   0  12   6        394.16        273.03         5.06 o
   1  12   6          2.49          7.00         2.00 o
   2  12   6          9.08          6.34         2.65 o
   3  12   6        129.19        130.72         4.18 o
   4  12   6         45.75         74.40         3.95 o
   5  12   6        261.05        255.84         5.57 o
   6  12   6        914.88        958.05        12.49 o
   7  12   6        543.33        558.96         9.65 o
   8  12   6         51.17         33.08         3.67 o
   9  12   6         18.74         19.18         4.49 o
  10  12   6        115.52        106.15         5.60 o
  11  12   6         50.85         50.91         6.52 o
  12  12   6          3.86          4.76         2.46 o
 -11  13   6         37.40         30.30         8.02 o
 -10  13   6        209.45        178.29        25.63 o
  -9  13   6        136.04        109.80         6.33 o
  -8  13   6        220.84        184.99        22.91 o
  -7  13   6        246.95        259.08         9.33 o
  -6  13   6        686.51        797.97        54.00 o
  -5  13   6        107.50        108.09         9.44 o
  -4  13   6        207.20        239.85         9.53 o
  -3  13   6        559.39        534.30        12.56 o
  -2  13   6         48.27         81.42         4.07 o
  -1  13   6        217.59        232.88         5.37 o
   0  13   6        394.00        458.34         8.24 o
   1  13   6         24.58         32.83         2.63 o
   2  13   6        131.53        132.96         5.34 o
   3  13   6         90.83         79.61         6.14 o
   4  13   6         28.53         28.64         2.68 o
   5  13   6         65.43         51.20         3.93 o
   6  13   6          0.80          0.72         2.23 o
   7  13   6          8.87          1.81         2.69 o
   8  13   6          1.22          0.42         2.23 o
   9  13   6         90.69         97.06        11.88 o
  10  13   6         84.27        101.69         8.59 o
  11  13   6        214.47        194.68         6.63 o
 -11  14   6         44.19         24.55        13.09 o
 -10  14   6         14.04         17.61         3.93 o
  -9  14   6          1.31          0.85         5.30 o
  -8  14   6          9.85         25.83         6.72 o
  -7  14   6         89.56         72.16        21.68 o
  -6  14   6          2.63         13.91        18.00 o
  -5  14   6          1.67          0.79         5.92 o
  -4  14   6         22.24         18.31         2.66 o
  -3  14   6        331.03        306.41         6.44 o
  -2  14   6        718.95        802.95        10.33 o
  -1  14   6        200.27        197.50         5.12 o
   0  14   6        121.68        105.37         4.12 o
   1  14   6         24.86         10.23         2.16 o
   2  14   6        174.13        228.11         8.32 o
   3  14   6        281.43        280.02        21.75 o
   4  14   6        433.20        445.62         8.84 o
   5  14   6        247.19        197.54         5.14 o
   6  14   6        144.98        112.46         5.37 o
   7  14   6        166.32        191.86         8.39 o
   8  14   6          6.62          1.14         3.34 o
   9  14   6         41.90         51.69         5.32 o
  10  14   6         73.63         71.34         4.64 o
  11  14   6         69.71         87.55         6.55 o
 -11  15   6         56.09         65.46        13.91 o
 -10  15   6          0.33         -0.82        12.27 o
  -9  15   6          6.07          8.12         5.73 o
  -8  15   6        144.96        147.29        12.27 o
  -7  15   6         26.54         14.90         8.18 o
  -6  15   6        124.16        109.65         9.00 o
  -5  15   6          0.08          7.14         3.69 o
  -4  15   6        506.67        444.76        10.43 o
  -3  15   6         76.55         79.58         3.81 o
  -2  15   6        553.98        501.61         7.58 o
  -1  15   6         35.69         21.86         2.48 o
   0  15   6         40.74         34.87         2.47 o
   1  15   6         25.92         26.24         2.88 o
   2  15   6         12.55         11.47         4.15 o
   3  15   6          4.05         13.08         3.37 o
   4  15   6          0.47          3.89         3.56 o
   5  15   6         94.81         75.86         5.16 o
   6  15   6        128.32         91.39        14.17 o
   7  15   6          0.72          5.99         3.35 o
   8  15   6         16.12         25.40         9.00 o
   9  15   6         20.99         19.05         5.32 o
  10  15   6         11.23          8.57         3.78 o
 -10  16   6        110.19        116.19        18.82 o
  -9  16   6         30.09         38.68        16.37 o
  -8  16   6        131.61        144.35        10.64 o
  -7  16   6          1.22         -1.68         4.12 o
  -6  16   6        743.08        648.00        31.23 o
  -5  16   6        225.75        222.86        11.19 o
  -4  16   6        581.98        672.72        17.99 o
  -3  16   6        200.70        159.63         5.12 o
  -2  16   6         54.26         35.07         2.73 o
  -1  16   6        258.35        308.95         8.77 o
   0  16   6         29.22         32.83         2.74 o
   1  16   6       2628.68       2628.82        35.63 o
   2  16   6        515.15        473.21        11.24 o
   3  16   6          0.03         -0.72         3.02 o
   4  16   6         65.31         42.00         6.26 o
   5  16   6        104.10         89.65        10.89 o
   6  16   6          4.71          6.60         4.83 o
   7  16   6        126.38        122.65        14.83 o
   8  16   6         17.89         19.76         7.77 o
   9  16   6         41.31         23.73        12.27 o
  10  16   6         18.20         13.09         9.82 o
  -9  17   6         10.85         22.73         3.36 o
  -8  17   6        221.84        223.57        17.31 o
  -7  17   6         94.47         85.31         4.97 o
  -6  17   6        129.27         97.94         6.18 o
  -5  17   6         59.82         62.11         5.60 o
  -4  17   6        304.92        300.34        11.70 o
  -3  17   6        433.38        397.45        11.68 o
  -2  17   6        398.79        390.61         6.56 o
  -1  17   6         77.02         50.47         2.82 o
   0  17   6          5.65          6.24         2.49 o
   1  17   6        204.15        156.69         7.28 o
   2  17   6        191.03        199.13         7.56 o
   3  17   6         27.54         25.91         9.41 o
   4  17   6         39.44         28.25         5.90 o
   5  17   6         11.57          4.77         6.33 o
   6  17   6         23.34         20.98         6.66 o
   7  17   6        445.91        488.71        16.24 o
   8  17   6          0.30          7.36        12.27 o
   9  17   6          0.43         -5.73         9.82 o
  -9  18   6          0.29          2.45        11.46 o
  -8  18   6         73.88        101.69         7.28 o
  -7  18   6        293.57        274.66         7.74 o
  -6  18   6        487.65        517.86        19.31 o
  -5  18   6         36.88         31.61        11.12 o
  -4  18   6         57.73         39.69         5.11 o
  -3  18   6          0.26          1.23         2.90 o
  -2  18   6         36.02         38.68         2.85 o
  -1  18   6          3.08          1.47         2.52 o
   0  18   6         11.59          2.20         3.03 o
   1  18   6         44.52         59.17         4.68 o
   2  18   6          2.01         -0.75         3.31 o
   3  18   6         63.39         61.06         8.12 o
   4  18   6         32.12         43.63         7.45 o
   5  18   6         26.09         19.73         6.66 o
   6  18   6         15.87         13.03         6.55 o
   7  18   6         33.99         28.63        12.27 o
   8  18   6         49.43         45.82        13.91 o
  -8  19   6         17.32         10.39         4.51 o
  -7  19   6         25.76         28.18         3.47 o
  -6  19   6        261.09        266.68         8.57 o
  -5  19   6         40.08         24.30         5.84 o
  -4  19   6          1.40         -3.76         3.76 o
  -3  19   6         19.84         14.07         4.31 o
  -2  19   6         78.17         78.95         4.72 o
  -1  19   6         40.91         44.21         4.44 o
   0  19   6         11.55          3.68         4.52 o
   1  19   6         33.16         43.44         4.92 o
   2  19   6          9.42          6.50         4.32 o
   3  19   6         67.12         64.83         6.02 o
   4  19   6          5.02          4.89         4.88 o
   5  19   6         54.69         61.51         9.82 o
   6  19   6         18.67         12.31         5.30 o
   7  19   6         71.21         57.28        13.91 o
  -7  20   6          4.08         -3.27        11.46 o
  -6  20   6          7.05         -0.41         3.03 o
  -5  20   6          0.36          0.95         3.63 o
  -4  20   6         38.89         29.48         4.31 o
  -3  20   6         19.33          9.41         3.47 o
  -2  20   6         10.80         15.15         3.47 o
  -1  20   6        116.58        134.31         9.29 o
   0  20   6         53.44         38.57         4.89 o
   1  20   6         17.35         22.48         4.35 o
   2  20   6         73.64         46.25         4.88 o
   3  20   6          1.53         -2.13         3.35 o
   4  20   6          3.76         -1.25         3.26 o
   5  20   6          6.78          8.09         4.09 o
   6  20   6        179.09        175.05        17.18 o
  -5  21   6         44.88         49.07        11.05 o
  -4  21   6         27.46         25.37         4.91 o
  -3  21   6          7.38          8.18         4.91 o
  -2  21   6         11.01         10.64         4.09 o
  -1  21   6         18.03         18.00         4.91 o
   0  21   6         16.19         21.56         3.47 o
   1  21   6         20.63         22.49         4.31 o
   2  21   6         92.53        111.50         6.49 o
   3  21   6         27.37         32.68         3.59 o
   4  21   6          1.69          0.30         3.01 o
   5  21   6         42.07         38.66         7.76 o
   0  22   6          6.09          5.73         4.09 o
   1  22   6        121.75        140.74         8.18 o
   2  22   6         25.71         20.18         3.47 o
   3  22   6         21.53         24.48         3.54 o
 -13   0   7          0.15          6.09         4.50 o
 -11   0   7          1.37          8.65         3.33 o
  -9   0   7        250.29        296.06        10.37 o
  -7   0   7        861.88        745.03        17.94 o
  -5   0   7         99.72         39.82         3.60 o
  -3   0   7       7670.40       8300.08        55.11 o
  -1   0   7      14544.48      15063.92       128.82 o
   1   0   7      15677.86      16132.48       118.07 o
   3   0   7         45.15        128.36         2.50 o
   5   0   7        252.88        224.33         4.67 o
   7   0   7         16.36          7.36         5.73 o
   9   0   7       2902.56       3096.19        71.14 o
  11   0   7          9.44          1.64        11.46 o
  13   0   7        690.75        667.70        36.00 o
 -14   1   7         10.92         18.51         2.14 o
 -13   1   7         78.73         93.61         6.61 o
 -12   1   7       1185.90       1211.00        22.03 o
 -11   1   7        603.43        552.60         9.67 o
 -10   1   7        737.04        704.28        11.30 o
  -9   1   7         42.93         39.52         2.60 o
  -8   1   7         49.93         52.33         2.70 o
  -7   1   7        180.68        197.15         5.82 o
  -6   1   7        420.94        351.13         5.49 o
  -5   1   7         45.24          4.33         1.48 o
  -4   1   7       6055.71       6336.07        50.57 o
  -3   1   7       5953.03       5406.69        26.40 o
  -2   1   7       3144.70       3154.50        15.06 o
  -1   1   7       4770.82       5547.65        25.27 o
   0   1   7       4928.01       4838.01        22.65 o
   1   1   7        256.99        174.65         1.51 o
   2   1   7        629.29        665.11         4.89 o
   3   1   7       1260.36       1272.52         8.58 o
   4   1   7        258.12        352.86         3.36 o
   5   1   7        154.50        157.83         2.65 o
   6   1   7       1049.11       1094.83        11.46 o
   7   1   7        752.15        865.35        20.25 o
   8   1   7       1085.71       1064.03        24.59 o
   9   1   7          3.17          1.95         4.19 o
  10   1   7        841.26        796.04        33.91 o
  11   1   7         11.03          0.97         5.45 o
  12   1   7         82.52         48.29         9.26 o
  13   1   7         69.45         56.05         9.26 o
 -14   2   7         62.81         61.93         3.16 o
 -13   2   7         41.06         44.21         3.25 o
 -12   2   7          1.38          5.83         2.50 o
 -11   2   7       1368.72       1324.23        20.84 o
 -10   2   7        130.53        130.22         4.81 o
  -9   2   7          6.98         33.65         2.32 o
  -8   2   7        235.62        210.83         4.32 o
  -7   2   7          8.61          1.08         2.22 o
  -6   2   7         54.98         42.97         2.25 o
  -5   2   7       1019.53        783.15         8.54 o
  -4   2   7       4130.26       4585.97        41.72 o
  -3   2   7        591.30        475.77         3.88 o
  -2   2   7        503.24        537.10         3.15 o
  -1   2   7         57.21         14.07         0.59 o
   0   2   7        646.76        559.94         3.06 o
   1   2   7       7597.94       8201.50        40.96 o
   2   2   7        859.33       1031.14         6.63 o
   3   2   7       1348.15       1297.51         9.44 o
   4   2   7        761.31        714.09         7.05 o
   5   2   7        556.99        745.56         7.83 o
   6   2   7       2005.49       2189.56        22.65 o
   7   2   7         54.89         29.48         3.58 o
   8   2   7         95.84         87.55         9.82 o
   9   2   7       1258.04       1257.41        35.93 o
  10   2   7         33.06         54.46         9.54 o
  11   2   7        305.91        318.14        26.77 o
  12   2   7         42.35         84.79        10.41 o
  13   2   7          0.09         -9.82        10.64 o
 -14   3   7          4.64          3.66         1.94 o
 -13   3   7        135.30        117.86         5.05 o
 -12   3   7        786.02        805.56        18.54 o
 -11   3   7       3273.97       3439.36        42.00 o
 -10   3   7        591.53        707.56        11.28 o
  -9   3   7        107.06        122.68         4.11 o
  -8   3   7        179.71        148.91         4.26 o
  -7   3   7        325.93        382.03         8.17 o
  -6   3   7         72.18         96.72         3.64 o
  -5   3   7        217.26        276.55         4.06 o
  -4   3   7        190.38        275.61         3.91 o
  -3   3   7        112.30        113.72         1.56 o
  -2   3   7       2212.02       1945.07        10.67 o
  -1   3   7        197.06        214.48         1.63 o
   0   3   7       2111.14       2048.84        10.07 o
   1   3   7       2789.23       2640.76        14.39 o
   2   3   7        468.95        332.36         2.70 o
   3   3   7       1997.50       1872.18        13.25 o
   4   3   7        863.74        838.98         8.08 o
   5   3   7         67.96        107.32         2.68 o
   6   3   7        254.95        165.41         4.48 o
   7   3   7        121.48        108.66         5.68 o
   8   3   7        106.80        116.19        12.27 o
   9   3   7       1184.25        883.05        32.98 o
  10   3   7         19.90         19.83         6.35 o
  11   3   7          0.00          8.23         5.76 o
  12   3   7        454.75        472.13        31.09 o
  13   3   7          9.01          5.73        11.46 o
 -14   4   7         49.62         43.64         3.19 o
 -13   4   7        131.58        127.24         5.14 o
 -12   4   7        215.34        241.42        18.33 o
 -11   4   7         83.97         95.24         4.58 o
 -10   4   7         77.79         92.15         4.28 o
  -9   4   7         36.48         52.37         2.67 o
  -8   4   7        136.25         87.00         3.61 o
  -7   4   7         73.05         88.02         3.27 o
  -6   4   7       1229.65       1174.87        15.29 o
  -5   4   7        832.01        741.18         8.77 o
  -4   4   7       5786.07       4974.85        46.92 o
  -3   4   7        137.34        133.77         1.87 o
  -2   4   7       1604.32       1513.21         9.54 o
  -1   4   7       1176.63        962.78         5.38 o
   0   4   7        295.23        328.83         2.33 o
   1   4   7         43.59         36.84         0.83 o
   2   4   7       2274.31       2213.71        14.62 o
   3   4   7       1030.46       1472.12        11.34 o
   4   4   7        936.69       1230.93        12.10 o
   5   4   7       1237.31       1168.48        11.78 o
   6   4   7        387.04        472.50         8.31 o
   7   4   7         36.42         26.44         4.08 o
   8   4   7         62.13         38.40         3.72 o
   9   4   7        765.43        752.76        36.41 o
  10   4   7        174.49        117.41        29.46 o
  11   4   7         23.70         13.56         7.26 o
  12   4   7        165.16        195.56        22.91 o
  13   4   7         61.62         61.37        13.09 o
 -14   5   7         54.51         57.50         3.01 o
 -13   5   7        212.58        217.55         6.03 o
 -12   5   7        151.27        159.91        11.05 o
 -11   5   7        189.03        201.99         8.47 o
 -10   5   7       1556.80       1293.35        19.88 o
  -9   5   7         80.77         98.34         5.04 o
  -8   5   7        564.90        613.85        10.06 o
  -7   5   7          8.28          9.64         1.83 o
  -6   5   7         10.91          2.42         3.31 o
  -5   5   7          1.01          1.06         1.54 o
  -4   5   7        242.77        289.61         5.31 o
  -3   5   7       1812.40       1715.42        15.35 o
  -2   5   7        647.03        641.61         5.21 o
  -1   5   7       2840.85       2851.55        16.72 o
   0   5   7       6365.74       7565.40        41.64 o
   1   5   7        356.02        545.36         3.76 o
   2   5   7       1629.18       1587.67        10.54 o
   3   5   7         67.23         84.48         1.82 o
   4   5   7         29.68          4.24         1.48 o
   5   5   7        838.07        718.56         9.79 o
   6   5   7        639.80        714.03        11.38 o
   7   5   7          6.80          4.09         3.93 o
   8   5   7        364.69        421.82        15.34 o
   9   5   7          2.08          4.09         7.08 o
  10   5   7         20.31         21.37         7.67 o
  11   5   7        223.51        222.58        24.14 o
  12   5   7        124.51         99.83        15.55 o
  13   5   7        146.05        126.83        18.82 o
 -13   6   7        155.56        139.89         4.83 o
 -12   6   7         13.27          7.24         3.73 o
 -11   6   7         31.51         30.91         3.60 o
 -10   6   7        169.92        146.23         7.22 o
  -9   6   7         43.08         69.40         4.45 o
  -8   6   7        547.08        719.62        11.35 o
  -7   6   7         73.17         86.87         3.29 o
  -6   6   7        160.32        190.56         8.04 o
  -5   6   7          3.34          8.18         4.91 o
  -4   6   7         50.74         82.32         3.81 o
  -3   6   7        445.38        478.16         6.00 o
  -2   6   7         11.83          2.26         1.00 o
  -1   6   7       8004.00       8235.47        52.04 o
   0   6   7         27.51         31.94         0.99 o
   1   6   7       2202.30       2440.05        15.57 o
   2   6   7       2009.71       2225.27        17.16 o
   3   6   7       2176.63       2202.81        18.52 o
   4   6   7        495.11        658.94         7.67 o
   5   6   7        501.83        713.29        11.45 o
   6   6   7        224.41        265.34         5.96 o
   7   6   7        514.77        454.22        13.51 o
   8   6   7        399.86        432.99        12.89 o
   9   6   7        352.21        398.46        64.64 o
  10   6   7        145.68        191.06        22.09 o
  11   6   7          0.32          6.42        11.46 o
  12   6   7          0.00          0.73         3.82 o
  13   6   7         36.68         43.95        11.46 o
 -13   7   7         48.89         39.89         8.63 o
 -12   7   7         54.11         48.65         6.14 o
 -11   7   7         64.57         49.31         4.63 o
 -10   7   7        244.28        272.40         6.72 o
  -9   7   7        220.69        248.67         8.04 o
  -8   7   7        687.20        594.53        14.69 o
  -7   7   7         21.34         12.01         2.54 o
  -6   7   7         91.73        131.78         4.64 o
  -5   7   7        187.52        235.69         8.04 o
  -4   7   7         22.98         16.97         2.65 o
  -3   7   7        105.21        126.70         2.96 o
  -2   7   7       2483.93       2482.59        17.99 o
  -1   7   7        416.21        216.89         2.79 o
   0   7   7       1953.18       1978.71        14.29 o
   1   7   7        105.95        126.88         1.90 o
   2   7   7       3395.70       3695.45        31.45 o
   3   7   7         12.08          3.81         1.19 o
   4   7   7       2075.77       1788.02        18.05 o
   5   7   7         89.85         99.82         3.40 o
   6   7   7        270.13        295.55         6.28 o
   7   7   7        410.84        401.32        12.93 o
   8   7   7         61.51         46.89         8.55 o
   9   7   7        313.86        299.79        16.06 o
  10   7   7       1021.13       1083.37       110.06 o
  11   7   7        138.02        163.23         7.70 o
  12   7   7        355.62        356.15        41.73 o
  13   7   7         48.23         57.20         5.73 o
 -13   8   7         48.77         67.35         7.77 o
 -12   8   7         19.50         15.79         3.47 o
 -11   8   7         54.03         61.89         6.10 o
 -10   8   7         58.24         42.29         5.95 o
  -9   8   7        130.94        105.59         6.25 o
  -8   8   7       1014.36       1216.51        16.52 o
  -7   8   7        644.11        622.20        11.57 o
  -6   8   7          8.71         13.77         2.22 o
  -5   8   7         49.12         63.84         4.08 o
  -4   8   7       1458.16       1807.62        23.82 o
  -3   8   7         90.32        172.94         3.52 o
  -2   8   7        602.17        670.70         6.34 o
  -1   8   7       1414.12       1465.78        11.86 o
   0   8   7       3527.39       3600.26        30.44 o
   1   8   7         55.85        111.56         2.19 o
   2   8   7        958.28        962.39         9.43 o
   3   8   7         22.02         57.00         1.74 o
   4   8   7        152.96        142.35         2.97 o
   5   8   7       1695.30       1796.04        26.13 o
   6   8   7         46.64         65.91         3.08 o
   7   8   7        514.00        481.02         7.61 o
   8   8   7        343.79        359.60         9.10 o
   9   8   7          0.01          5.71         3.33 o
  10   8   7       1569.03       1591.07        63.01 o
  11   8   7         90.97         97.87        20.05 o
  12   8   7        491.41        549.61        37.64 o
  13   8   7          9.49          5.66         2.49 o
 -13   9   7          0.12          4.91         3.72 o
 -12   9   7         48.76         31.75         3.52 o
 -11   9   7         10.86         17.73         3.60 o
 -10   9   7         13.10         11.33         2.71 o
  -9   9   7       1089.62       1187.21        20.34 o
  -8   9   7         91.47        102.56         4.69 o
  -7   9   7         58.15         45.85         5.97 o
  -6   9   7         11.78         49.02         2.94 o
  -5   9   7         18.01         12.34         3.73 o
  -4   9   7        530.85        549.87        10.52 o
  -3   9   7       1682.10       1639.29        17.42 o
  -2   9   7       1825.12       1681.21        16.24 o
  -1   9   7        134.98        136.03         2.69 o
   0   9   7        636.70        706.14         7.86 o
   1   9   7        674.64        644.01         7.96 o
   2   9   7        473.03        486.66         6.62 o
   3   9   7          2.23          3.92         1.47 o
   4   9   7         56.04         54.21         2.79 o
   5   9   7       2226.85       2277.75        32.28 o
   6   9   7          5.78          0.92         2.03 o
   7   9   7        184.35        191.84         6.95 o
   8   9   7        388.30        373.01        19.13 o
   9   9   7        346.16        330.40        17.24 o
  10   9   7         21.29         26.45         4.76 o
  11   9   7         47.81         40.42        12.27 o
  12   9   7         39.36         36.78         3.34 o
 -12  10   7         31.58         42.48         5.12 o
 -11  10   7         13.11          9.52         3.36 o
 -10  10   7         23.90         26.73         4.25 o
  -9  10   7       1322.26       1445.76        46.57 o
  -8  10   7         23.12         28.87         2.78 o
  -7  10   7          0.47         -1.04         2.41 o
  -6  10   7          3.11          7.75         4.07 o
  -5  10   7          6.86          3.40         3.73 o
  -4  10   7        105.96        102.56         6.96 o
  -3  10   7        668.74        495.43         7.85 o
  -2  10   7       1076.81        813.38         8.39 o
  -1  10   7         24.09         49.75         2.23 o
   0  10   7        635.97        695.24         8.06 o
   1  10   7         16.43         26.90         2.10 o
   2  10   7       3661.36       3248.68        39.58 o
   3  10   7        540.53        522.29         7.95 o
   4  10   7          0.70         -0.54         2.00 o
   5  10   7         25.22         17.58         2.24 o
   6  10   7         85.38        131.50         4.18 o
   7  10   7        250.72        226.00         4.76 o
   8  10   7        185.04        179.67         7.66 o
   9  10   7        960.99       1080.60        50.79 o
  10  10   7        265.63        292.44         7.87 o
  11  10   7        483.27        500.73        11.58 o
  12  10   7        146.20        153.48         7.22 o
 -12  11   7        213.30        204.99        18.62 o
 -11  11   7         76.82         61.83         9.00 o
 -10  11   7          1.17          0.39         3.37 o
  -9  11   7        248.60        199.43        16.18 o
  -8  11   7          0.02         -2.78         2.78 o
  -7  11   7       1086.71       1140.51        19.65 o
  -6  11   7        401.52        409.95        10.68 o
  -5  11   7        486.10        421.43        12.11 o
  -4  11   7        983.02        965.02        35.18 o
  -3  11   7          6.89         10.93         3.60 o
  -2  11   7       1389.56       1455.62        20.21 o
  -1  11   7         24.85         12.03         1.89 o
   0  11   7         56.25         78.64         4.87 o
   1  11   7        298.26        418.16         9.42 o
   2  11   7       1212.27       1243.75        20.75 o
   3  11   7        235.37        239.36         4.95 o
   4  11   7       1702.73       1810.88        24.56 o
   5  11   7         98.95         84.71         3.94 o
   6  11   7        313.58        314.33         6.31 o
   7  11   7         68.83         66.27         2.95 o
   8  11   7        143.42        153.44         7.32 o
   9  11   7         11.20         12.77         3.05 o
  10  11   7         58.87         62.24         4.62 o
  11  11   7         29.01         20.58         3.54 o
  12  11   7         12.17         13.09         3.09 o
 -12  12   7         28.79         14.70         9.41 o
 -11  12   7         72.22         52.08         9.22 o
 -10  12   7          7.54          5.25         3.36 o
  -9  12   7         31.94         28.93         8.17 o
  -8  12   7          4.03         -3.76         3.76 o
  -7  12   7        103.82         84.56         6.63 o
  -6  12   7         51.78         54.00         7.36 o
  -5  12   7        665.66        604.08        14.36 o
  -4  12   7         50.00         45.86         4.34 o
  -3  12   7         76.32         80.45         4.64 o
  -2  12   7         91.31         69.38         3.46 o
  -1  12   7       1023.37        910.38        12.56 o
   0  12   7         20.07         43.02         3.12 o
   1  12   7        798.46        759.22        12.34 o
   2  12   7        771.43        751.70        13.84 o
   3  12   7        241.65        338.88         7.52 o
   4  12   7        129.84        132.24         4.30 o
   5  12   7        394.81        456.15         8.51 o
   6  12   7         11.09          8.06         2.25 o
   7  12   7        264.45        282.10         6.36 o
   8  12   7          0.51         -1.59         2.97 o
   9  12   7        690.64        602.18        13.87 o
  10  12   7          1.29          4.47         5.73 o
  11  12   7         17.35         25.39         3.32 o
 -11  13   7         50.40         65.67         9.38 o
 -10  13   7         43.98         25.43         4.64 o
  -9  13   7         15.18         15.04         6.14 o
  -8  13   7         45.67         48.20         7.50 o
  -7  13   7        639.61        601.94        22.06 o
  -6  13   7        195.01        197.83        11.46 o
  -5  13   7         85.17         54.25         4.92 o
  -4  13   7        452.49        436.43         7.21 o
  -3  13   7         30.78         44.35         3.36 o
  -2  13   7        494.41        426.57         8.55 o
  -1  13   7         89.79         95.93         4.19 o
   0  13   7         27.58         23.63         2.68 o
   1  13   7         32.83         65.42         3.53 o
   2  13   7        449.34        452.86         9.90 o
   3  13   7        102.85        131.70         7.45 o
   4  13   7        261.13        222.80         5.33 o
   5  13   7         67.28         53.82         3.02 o
   6  13   7         11.71          8.89         2.32 o
   7  13   7         31.24         29.34         2.96 o
   8  13   7         69.09         51.39         6.26 o
   9  13   7          0.05          2.09         3.59 o
  10  13   7         54.47         46.32         4.05 o
  11  13   7          4.93          7.36         2.56 o
 -11  14   7         23.44         19.64        12.27 o
 -10  14   7         94.31        110.16        13.09 o
  -9  14   7        273.81        328.44        30.28 o
  -8  14   7         11.87          1.45         5.98 o
  -7  14   7          9.51          3.38         3.92 o
  -6  14   7         98.23         58.51         8.59 o
  -5  14   7        251.49        257.29         8.27 o
  -4  14   7       1122.79       1314.92        18.30 o
  -3  14   7        489.57        637.82        15.31 o
  -2  14   7         17.43         20.72         2.57 o
  -1  14   7        156.64        146.69         4.36 o
   0  14   7         21.02         31.17         2.60 o
   1  14   7        402.33        396.08         7.69 o
   2  14   7         23.51         27.59         3.37 o
   3  14   7        643.28        668.31        11.15 o
   4  14   7          9.24          8.32         2.96 o
   5  14   7         10.70          5.46         2.85 o
   6  14   7          0.64         -0.88         2.77 o
   7  14   7        133.47        122.80         5.11 o
   8  14   7        259.63        276.96        19.72 o
   9  14   7         29.07         19.55         3.59 o
  10  14   7         66.15         82.01         4.89 o
 -10  15   7         15.46         26.96         6.14 o
  -9  15   7         55.39         46.06         6.08 o
  -8  15   7        100.51         90.21         7.76 o
  -7  15   7          1.99          1.03         4.32 o
  -6  15   7       1953.37       1890.95        33.08 o
  -5  15   7        430.71        488.67        11.18 o
  -4  15   7         44.05         51.16         6.34 o
  -3  15   7        380.04        364.35         6.71 o
  -2  15   7        218.60        195.14         4.93 o
  -1  15   7        362.47        387.21         6.49 o
   0  15   7        492.03        484.07         7.01 o
   1  15   7        255.18        236.31         8.48 o
   2  15   7       1664.92       1727.05        66.03 o
   3  15   7        221.60        240.91         6.26 o
   4  15   7        196.69        193.28         8.93 o
   5  15   7         11.84         -0.54         3.49 o
   6  15   7         15.13         11.38         3.55 o
   7  15   7         13.20         12.06         3.39 o
   8  15   7          0.00          8.03         4.60 o
   9  15   7          1.31          2.84         3.85 o
  10  15   7         16.19         11.87         3.72 o
 -10  16   7          5.65         -0.17         3.85 o
  -9  16   7          6.74         10.34         3.36 o
  -8  16   7         25.59         42.85         5.47 o
  -7  16   7         33.49         20.55         4.96 o
  -6  16   7         45.56         45.57         7.97 o
  -5  16   7        158.49        150.02         8.07 o
  -4  16   7       1475.23       1404.81        36.02 o
  -3  16   7        162.59        198.04         5.48 o
  -2  16   7          2.93         -2.42         2.42 o
  -1  16   7         37.69         14.92         2.50 o
   0  16   7         41.36         38.51         2.70 o
   1  16   7          3.16          5.42         3.85 o
   2  16   7         26.83         16.62         3.99 o
   3  16   7        310.59        295.22        11.39 o
   4  16   7          6.50          5.83         5.35 o
   5  16   7        124.61        158.12        11.85 o
   6  16   7        123.80        147.69         8.68 o
   7  16   7        203.55        249.35        20.05 o
   8  16   7         24.83         37.64        14.73 o
   9  16   7          2.06         -1.64        10.64 o
  -9  17   7         51.23         59.30         4.36 o
  -8  17   7          2.58          0.59         3.21 o
  -7  17   7         17.59         16.41         4.25 o
  -6  17   7         25.07         32.74         4.90 o
  -5  17   7        281.74        239.36         9.16 o
  -4  17   7          9.55         14.92         3.75 o
  -3  17   7        380.26        443.85        11.15 o
  -2  17   7          3.50          9.35         2.48 o
  -1  17   7         19.08         29.34         2.58 o
   0  17   7       2180.81       2251.64        30.09 o
   1  17   7        359.02        365.56         9.43 o
   2  17   7        116.37        121.23         6.29 o
   3  17   7          3.23         -0.32         5.32 o
   4  17   7         88.98         70.79         6.74 o
   5  17   7         81.39         98.21        26.18 o
   6  17   7        144.07        168.56        11.46 o
   7  17   7          0.85         -3.88         3.88 o
   8  17   7         43.41         35.18        13.91 o
  -8  18   7         16.53         16.76         3.14 o
  -7  18   7         12.91          3.99         3.14 o
  -6  18   7          0.28         -0.97         4.09 o
  -5  18   7          0.47          7.87         4.32 o
  -4  18   7          1.15          1.53         4.14 o
  -3  18   7         43.22         25.74         3.33 o
  -2  18   7         32.10         25.90         2.76 o
  -1  18   7         56.96         65.63         3.65 o
   0  18   7        494.55        511.27        22.12 o
   1  18   7        677.35        683.93        14.65 o
   2  18   7        186.05        149.33         7.09 o
   3  18   7         10.84         10.90         4.48 o
   4  18   7         28.27         11.46        15.55 o
   5  18   7          3.50          4.71         5.92 o
   6  18   7         41.66         48.11        12.68 o
   7  18   7        262.60        281.48        26.18 o
   8  18   7          2.40          2.45        10.64 o
  -7  19   7          1.09          5.10         3.04 o
  -6  19   7         12.45         21.77         3.49 o
  -5  19   7         61.85         56.03         6.85 o
  -4  19   7         58.24         54.45         4.71 o
  -3  19   7         33.98         22.12         4.05 o
  -2  19   7          0.01         -1.49         2.22 o
  -1  19   7          5.33          9.25         3.24 o
   0  19   7        220.68        270.78        10.01 o
   1  19   7          0.02         -0.62         4.30 o
   2  19   7          2.25         -1.51         4.32 o
   3  19   7         38.73         37.25         4.20 o
   4  19   7         25.76         20.59         5.13 o
   5  19   7         25.67         27.65         9.82 o
   6  19   7        150.65        181.22        18.41 o
   7  19   7          3.82          5.73        10.64 o
  -6  20   7         24.92         25.24         4.49 o
  -5  20   7          2.97         -0.73         3.68 o
  -4  20   7          9.92         12.27         3.47 o
  -3  20   7          0.62          4.09         4.91 o
  -2  20   7          0.36          2.23         3.14 o
  -1  20   7         96.33         93.29         5.79 o
   0  20   7        317.55        347.39        10.60 o
   1  20   7          1.40          2.26         3.76 o
   2  20   7         57.75         53.37         4.88 o
   3  20   7         57.08         59.76         4.18 o
   4  20   7         30.20         31.77         4.68 o
   5  20   7        218.88        201.98        10.73 o
   6  20   7          0.25          5.14         3.82 o
  -4  21   7         14.72         11.46         4.09 o
  -3  21   7          1.04         -0.82         4.09 o
  -1  21   7         27.98         19.64         4.09 o
   0  21   7         38.31         49.29         4.31 o
   1  21   7          1.97          1.20         3.73 o
   2  21   7         73.41         77.73         5.78 o
   3  21   7         28.01         28.49         3.26 o
   4  21   7          2.70         -0.19         2.78 o
   2  22   7         68.40         74.46         6.55 o
 -14   0   8        120.58        118.87         5.70 o
 -12   0   8         34.39         55.29         5.13 o
 -10   0   8        637.47        569.67        12.74 o
  -8   0   8        424.81        332.03         8.76 o
  -6   0   8        450.53        560.33        11.53 o
  -4   0   8         35.16          2.02         1.56 o
  -2   0   8       3697.49       4596.38        29.37 o
   0   0   8      22781.67      22936.69       170.46 o
   2   0   8      24901.94      27234.33       307.30 o
   4   0   8        250.47        159.30         3.49 o
   6   0   8         82.34         49.34         3.93 o
   8   0   8       1304.59       1223.29        39.28 o
  10   0   8        684.71        805.16        45.00 o
  12   0   8        396.91        351.85        27.00 o
 -14   1   8         41.30         39.51         2.54 o
 -13   1   8          7.59         10.63         2.43 o
 -12   1   8          9.90          5.26         2.70 o
 -11   1   8       3224.11       3116.16        30.03 o
 -10   1   8        302.06        235.73         6.03 o
  -9   1   8         92.95        115.38         4.10 o
  -8   1   8        268.63        276.51         5.18 o
  -7   1   8        305.83        300.30         7.20 o
  -6   1   8        871.54       1260.71        16.22 o
  -5   1   8       3318.95       3798.02        35.19 o
  -4   1   8          0.15          1.33         1.12 o
  -3   1   8       2585.93       2597.45        17.08 o
  -2   1   8         39.48         93.15         1.13 o
  -1   1   8       1888.94       1852.61        10.29 o
   0   1   8        630.21        441.47         2.99 o
   1   1   8       1906.04       2043.94        14.02 o
   2   1   8          5.47         39.88         2.05 o
   3   1   8       4946.60       4950.45        36.16 o
   4   1   8        270.01        150.08         2.30 o
   5   1   8        325.77        316.55         4.91 o
   6   1   8        362.92        340.48         6.32 o
   7   1   8        131.19        150.56        12.27 o
   8   1   8        318.47        243.02        14.73 o
   9   1   8          1.10         10.45         6.22 o
  10   1   8        174.16        216.38        13.97 o
  11   1   8         26.34         25.78         9.26 o
  12   1   8         49.48         67.92        10.11 o
  13   1   8        152.39        168.91        14.17 o
 -14   2   8          5.72          5.38         1.76 o
 -13   2   8          3.47          0.11         2.13 o
 -12   2   8        211.64        230.58        11.03 o
 -11   2   8          3.95          7.82         2.57 o
 -10   2   8          3.97          5.41         2.20 o
  -9   2   8        512.77        566.34         8.75 o
  -8   2   8        101.50         86.24         3.47 o
  -7   2   8         13.23         12.85         1.97 o
  -6   2   8        118.24        170.47         4.64 o
  -5   2   8        107.13         79.32         2.71 o
  -4   2   8         98.67         27.68         1.40 o
  -3   2   8        172.39        233.74         2.63 o
  -2   2   8        205.21        228.60         2.08 o
  -1   2   8        228.65        351.85         2.41 o
   0   2   8          5.99         16.20         1.32 o
   1   2   8       4401.03       5191.52        33.14 o
   2   2   8       1090.14       1007.29         8.15 o
   3   2   8         10.52          5.71         1.16 o
   4   2   8         14.18         55.98         1.77 o
   5   2   8         51.72         41.40         1.98 o
   6   2   8        488.85        448.61        10.28 o
   7   2   8        550.08        605.51        23.73 o
   8   2   8          7.44          0.56         6.05 o
   9   2   8       1391.77       1467.34        38.52 o
  10   2   8        195.93        157.92        10.85 o
  11   2   8         15.36         17.60         6.04 o
  12   2   8        293.16        263.07        17.36 o
  13   2   8          8.14         -5.73        10.64 o
 -14   3   8          7.77          3.17         1.74 o
 -13   3   8         16.46         15.58         2.84 o
 -12   3   8        229.06        228.88        15.38 o
 -11   3   8        103.70        111.92         7.02 o
 -10   3   8         77.38        100.75         4.02 o
  -9   3   8        238.71        306.11         5.24 o
  -8   3   8          0.26          1.05         1.72 o
  -7   3   8       1961.33       2106.04        37.18 o
  -6   3   8       3452.05       4112.99        46.94 o
  -5   3   8          2.32          0.54         1.53 o
  -4   3   8         87.57        118.73         3.34 o
  -3   3   8         48.51          0.73         0.99 o
  -2   3   8       1156.57       1144.83         7.53 o
  -1   3   8       1382.70       1593.42         9.14 o
   0   3   8       2190.61       1938.62        11.36 o
   1   3   8        157.76         83.53         1.53 o
   2   3   8       2720.79       2351.91        16.80 o
   3   3   8       1528.38       1436.55        12.86 o
   4   3   8        651.08        582.01         6.75 o
   5   3   8        722.98        596.77         9.64 o
   6   3   8         39.91         42.62         2.65 o
   7   3   8       1354.22       1200.50        25.63 o
   8   3   8         19.32         44.20         7.42 o
   9   3   8        256.73        288.68        13.37 o
  10   3   8        285.83        271.75        29.14 o
  11   3   8         73.15         64.99         7.14 o
  12   3   8          3.44          3.27        11.46 o
  13   3   8          0.74          0.00        10.64 o
 -14   4   8          4.09          0.41         2.31 o
 -13   4   8          6.48          8.81         2.70 o
 -12   4   8        567.26        608.51        12.12 o
 -11   4   8          1.10          0.65         3.12 o
 -10   4   8        134.06        159.02         5.25 o
  -9   4   8       1002.52       1144.36        14.32 o
  -8   4   8        136.38        140.02         4.81 o
  -7   4   8        573.23        455.05         9.45 o
  -6   4   8        142.50        131.49         5.81 o
  -5   4   8         35.64         24.35         1.98 o
  -4   4   8        225.39        142.43         4.60 o
  -3   4   8          0.03         20.07         1.51 o
  -2   4   8       2156.55       2299.29        15.99 o
  -1   4   8        162.81        284.08         2.48 o
   0   4   8         33.10         25.29         0.96 o
   1   4   8       2240.28       2158.08        14.45 o
   2   4   8       2804.97       2368.12        17.86 o
   3   4   8        399.26        436.71         4.91 o
   4   4   8        638.35        581.24         7.33 o
   5   4   8        146.20        115.88         3.94 o
   6   4   8        244.35        342.98         8.11 o
   7   4   8       1373.80       1289.33        27.70 o
   8   4   8        878.86        905.28        94.10 o
   9   4   8        164.74        187.54        13.26 o
  10   4   8          9.31          1.26         7.26 o
  11   4   8        271.54        272.09        13.88 o
  12   4   8         18.00         19.64        12.27 o
  13   4   8         31.96         68.73        13.09 o
 -13   5   8         11.66         22.93         2.84 o
 -12   5   8        228.26        231.25         8.37 o
 -11   5   8         30.76         27.37         3.60 o
 -10   5   8        279.88        299.08         6.00 o
  -9   5   8        543.52        494.19         8.04 o
  -8   5   8        375.61        365.29         6.63 o
  -7   5   8       1018.50        772.64        10.83 o
  -6   5   8        692.07        671.46        17.33 o
  -5   5   8        125.68        177.55         6.05 o
  -4   5   8        496.78        346.74         9.04 o
  -3   5   8        718.53        568.59        10.66 o
  -2   5   8       1050.58       1271.24         9.29 o
  -1   5   8       5951.05       5970.12        37.56 o
   0   5   8        114.90        115.46         1.80 o
   1   5   8         29.02         28.94         1.25 o
   2   5   8        212.83        262.00         3.09 o
   3   5   8        728.75        726.52         8.01 o
   4   5   8       3118.48       3125.77        35.26 o
   5   5   8         98.75         51.07         3.12 o
   6   5   8         34.63         54.20         5.11 o
   7   5   8       1047.05       1076.10        28.23 o
   8   5   8        122.49        141.86         7.22 o
   9   5   8       1084.94       1094.74        31.03 o
  10   5   8         46.03         48.22         8.45 o
  11   5   8        109.52        127.30        13.91 o
  12   5   8        146.94         95.74        15.55 o
  13   5   8          3.80         -6.55        10.64 o
 -13   6   8         15.50         15.04         2.40 o
 -12   6   8         44.26         38.35         4.31 o
 -11   6   8         10.22         17.18         4.05 o
 -10   6   8       1519.59       1423.41        21.57 o
  -9   6   8        207.42        172.97         9.56 o
  -8   6   8          0.03          2.96         2.88 o
  -7   6   8        259.89        243.10         5.75 o
  -6   6   8        114.75         98.75         4.32 o
  -5   6   8         66.95         27.82         5.73 o
  -4   6   8        164.88        102.87         5.47 o
  -3   6   8          2.24         -0.09         1.48 o
  -2   6   8       2025.46       2373.38        18.24 o
  -1   6   8        967.90       1041.64         8.57 o
   0   6   8        405.19        333.24         3.91 o
   1   6   8          0.83          2.82         1.07 o
   2   6   8       2213.04       2332.34        19.12 o
   3   6   8        250.05        126.44         2.35 o
   4   6   8         32.23         23.60         2.04 o
   5   6   8          2.42          4.72         2.88 o
   6   6   8        123.71        109.07         5.34 o
   7   6   8        108.29        112.94         7.86 o
   8   6   8        713.49        796.84        29.54 o
   9   6   8         16.72          9.47         7.26 o
  10   6   8         56.19         48.50         8.45 o
  11   6   8         31.99         28.64        13.09 o
  12   6   8        116.67        123.48         7.77 o
  13   6   8         13.41         12.69         4.91 o
 -13   7   8          0.12          0.42         2.11 o
 -12   7   8         75.12         64.11         4.89 o
 -11   7   8          1.20         12.79         5.52 o
 -10   7   8        307.64        303.75         7.15 o
  -9   7   8       2075.77       2058.46        25.84 o
  -8   7   8        216.21        263.78         5.71 o
  -7   7   8        650.33        561.75         9.30 o
  -6   7   8         23.77         17.43         2.48 o
  -5   7   8        568.56        440.22        18.00 o
  -4   7   8         75.82         67.72         3.63 o
  -3   7   8         39.11         36.08         2.16 o
  -2   7   8        420.80        537.43         5.62 o
  -1   7   8       2289.90       2396.73        19.27 o
   0   7   8       1145.64        995.99        11.23 o
   1   7   8          0.72          9.14         1.24 o
   2   7   8       1298.64       1440.97        12.55 o
   3   7   8          3.79          2.78         1.19 o
   4   7   8          0.18          1.14         1.45 o
   5   7   8         25.78         22.35         2.60 o
   6   7   8         25.55         16.02         1.98 o
   7   7   8         45.95         59.03         3.36 o
   8   7   8       1158.13       1135.49        37.44 o
   9   7   8        426.44        466.89        14.16 o
  10   7   8         48.21         45.75         9.08 o
  11   7   8        229.00        236.18        17.59 o
  12   7   8          3.74          3.88         7.36 o
  13   7   8          0.34          0.82         3.27 o
 -13   8   8          5.62          4.94         2.78 o
 -12   8   8         36.85         18.49         3.47 o
 -11   8   8        111.84        120.41         8.59 o
 -10   8   8         68.38         47.23         4.89 o
  -9   8   8         39.69         52.19         4.53 o
  -8   8   8          3.10         21.66         5.31 o
  -7   8   8          6.04          0.21         2.49 o
  -6   8   8         54.58         66.43         2.67 o
  -5   8   8         13.91         -0.25         3.73 o
  -4   8   8        121.87        136.14         4.78 o
  -3   8   8        412.61        392.21         5.64 o
  -2   8   8        311.38        330.46         3.98 o
  -1   8   8        359.02        478.65         6.44 o
   0   8   8       1299.36       1044.83        13.05 o
   1   8   8        565.53        587.71         7.44 o
   2   8   8         18.86         24.22         1.78 o
   3   8   8       1009.58        990.68        10.10 o
   4   8   8        333.73        466.05         7.36 o
   5   8   8        742.26        771.94        11.56 o
   6   8   8        288.84        363.35         6.86 o
   7   8   8        184.35        173.81         6.27 o
   8   8   8        100.11        104.73         4.05 o
   9   8   8       1365.52       1471.15        29.20 o
  10   8   8        926.82        938.34        25.52 o
  11   8   8        225.27        231.44        36.00 o
  12   8   8         33.66         14.73        11.46 o
 -13   9   8          0.01          2.45         3.27 o
 -12   9   8          9.99         13.36         6.55 o
 -11   9   8         25.55         21.57         3.61 o
 -10   9   8        574.22        602.84        14.05 o
  -9   9   8        292.15        330.07        10.28 o
  -8   9   8        475.21        426.22         9.74 o
  -7   9   8          6.30          0.14         2.49 o
  -6   9   8        112.26         80.02         5.15 o
  -5   9   8        336.66        332.39        11.05 o
  -4   9   8        879.86        951.71        37.23 o
  -3   9   8         54.12         67.61         3.09 o
  -2   9   8        577.06        592.71         7.25 o
  -1   9   8       2666.30       2955.42        38.43 o
   0   9   8          0.21          0.27         1.78 o
   1   9   8          0.28          9.19         1.95 o
   2   9   8        166.22        141.25         4.13 o
   3   9   8        164.58        168.17         4.07 o
   4   9   8        119.49        111.83         3.09 o
   5   9   8        100.65        116.07         4.15 o
   6   9   8          5.68         14.92         2.41 o
   7   9   8        113.70         98.84         3.68 o
   8   9   8        518.76        464.99        14.41 o
   9   9   8        175.16        208.53        17.28 o
  10   9   8          0.39          7.99         3.35 o
  11   9   8         35.84         42.00         6.30 o
  12   9   8        139.75        124.00         6.84 o
 -12  10   8          2.46         -1.89         3.72 o
 -11  10   8         10.41          3.50         4.60 o
 -10  10   8        100.90        135.60        12.59 o
  -9  10   8         18.85         33.08         4.10 o
  -8  10   8          3.08         -3.44         3.44 o
  -7  10   8        431.59        414.02         9.70 o
  -6  10   8        207.53        201.74         6.24 o
  -5  10   8         76.53         54.66         5.11 o
  -4  10   8        156.03        205.58         8.95 o
  -3  10   8        494.57        472.04        11.32 o
  -2  10   8       1020.42       1062.82        24.88 o
  -1  10   8         57.99         79.87         4.51 o
   0  10   8         23.31         26.34         3.31 o
   1  10   8        237.08        273.44         8.93 o
   2  10   8         12.06          5.47         2.22 o
   3  10   8         78.93        104.00         3.21 o
   4  10   8        979.96       1117.61        14.23 o
   5  10   8        141.84        177.69         4.46 o
   6  10   8        162.14        139.81         4.21 o
   7  10   8         16.73         10.30         2.10 o
   8  10   8        408.97        433.03         8.52 o
   9  10   8        151.78        147.10        10.04 o
  10  10   8        436.73        529.08        12.34 o
  11  10   8          0.10         -0.70         3.01 o
  12  10   8          6.34          3.38         2.79 o
 -12  11   8          0.07         -4.06         6.63 o
 -11  11   8          0.53         -3.91         3.91 o
 -10  11   8          6.61          4.75         3.37 o
  -9  11   8          2.28          5.37         3.62 o
  -8  11   8        265.69        220.47         6.78 o
  -7  11   8        242.51        219.12         9.33 o
  -6  11   8         10.26          1.21         5.25 o
  -5  11   8         39.21         28.66         4.64 o
  -4  11   8        177.89        183.57         7.39 o
  -3  11   8        105.75        126.44         5.91 o
  -2  11   8          2.53          9.90         2.65 o
  -1  11   8         90.63         95.25         4.67 o
   0  11   8        290.96        340.84         8.03 o
   1  11   8         92.69         65.37         3.57 o
   2  11   8        651.90        567.58        22.56 o
   3  11   8        137.44        129.17         3.60 o
   4  11   8         89.64         65.46         3.93 o
   5  11   8          5.43          6.04         2.25 o
   6  11   8        137.60        154.45         5.86 o
   7  11   8          0.29         -0.50         1.95 o
   8  11   8        162.32        198.96         6.21 o
   9  11   8        361.78        392.03        12.87 o
  10  11   8         54.61         49.47         4.36 o
  11  11   8         23.96         21.00         3.32 o
 -12  12   8          7.22         -2.45         9.82 o
 -11  12   8          0.74         -3.21         7.26 o
 -10  12   8          0.23         -2.42         3.93 o
  -9  12   8        101.77        120.35        13.09 o
  -8  12   8         95.22         85.19         5.66 o
  -7  12   8        398.71        306.80        10.43 o
  -6  12   8          8.01          2.45         5.85 o
  -5  12   8         20.74         43.05         3.91 o
  -4  12   8        542.65        450.65         9.15 o
  -3  12   8        213.40        209.52         6.96 o
  -2  12   8         19.66         29.32         2.97 o
  -1  12   8          5.77          6.90         2.65 o
   0  12   8       2188.15       1965.81        28.40 o
   1  12   8        456.75        421.96         8.22 o
   2  12   8        315.66        410.98         9.28 o
   3  12   8        116.83        148.28         6.62 o
   4  12   8          3.63          2.40         2.28 o
   5  12   8        103.39        118.53         4.16 o
   6  12   8        481.19        508.30         8.49 o
   7  12   8         90.50         77.36         3.81 o
   8  12   8         16.42         21.45         3.28 o
   9  12   8         78.29         70.39         5.16 o
  10  12   8        351.93        362.47        20.87 o
  11  12   8         73.44         80.70         4.89 o
 -11  13   8         12.44          9.17         4.07 o
 -10  13   8          5.56          9.04         3.93 o
  -9  13   8         40.41         37.35         6.08 o
  -8  13   8        117.28        105.78        10.73 o
  -7  13   8         24.26         13.63         4.51 o
  -6  13   8         38.56         35.45         4.69 o
  -5  13   8          4.34         -0.57         2.90 o
  -4  13   8          9.19         10.07         2.59 o
  -3  13   8        461.73        430.03         6.86 o
  -2  13   8          1.64         -2.25         2.25 o
  -1  13   8         21.24         30.90         3.01 o
   0  13   8        362.72        337.46         6.20 o
   1  13   8        262.53        268.64         7.59 o
   2  13   8          0.11         -1.23         2.70 o
   3  13   8          3.85          2.97         2.56 o
   4  13   8          9.93          0.84         2.32 o
   5  13   8         18.24         16.89         2.48 o
   6  13   8         16.71         11.20         2.95 o
   7  13   8          0.01         -2.46         2.46 o
   8  13   8         16.01          9.48         3.34 o
   9  13   8        203.97        204.59         7.32 o
  10  13   8        114.14        144.38         6.05 o
  11  13   8          0.39          0.00         3.27 o
 -11  14   8         23.56         22.91        12.27 o
 -10  14   8         87.22         72.95         4.90 o
  -9  14   8         27.47         25.23         4.15 o
  -8  14   8          6.32         10.74         4.46 o
  -7  14   8         75.31         74.84         7.44 o
  -6  14   8          1.33         -1.24         3.91 o
  -5  14   8         17.67          4.17         3.90 o
  -4  14   8        340.06        295.42         6.43 o
  -3  14   8         13.87          7.20         2.57 o
  -2  14   8          5.88         -2.32         2.32 o
  -1  14   8         26.09         22.08         3.48 o
   0  14   8         13.92         -0.40         2.08 o
   1  14   8        480.29        511.25        15.47 o
   2  14   8         74.17        114.30         6.02 o
   3  14   8        299.84        260.60         7.37 o
   4  14   8          1.34          3.64         2.85 o
   5  14   8         26.41         24.18         4.61 o
   6  14   8          2.38          0.63         2.69 o
   7  14   8          0.56         -1.77         2.50 o
   8  14   8          0.92          3.32         3.36 o
   9  14   8         19.26          9.80         6.95 o
  10  14   8        107.16        117.01         7.36 o
 -10  15   8         20.37         19.28         4.60 o
  -9  15   8          8.00          7.42         3.60 o
  -8  15   8          9.18          4.58         4.12 o
  -7  15   8         18.49         15.08         4.49 o
  -6  15   8          3.87          5.81         3.77 o
  -5  15   8        639.32        571.37        12.21 o
  -4  15   8         96.11         66.99         3.32 o
  -3  15   8        963.94        918.34        12.09 o
  -2  15   8          0.79          1.63         2.42 o
  -1  15   8          2.69         -2.48         2.48 o
   0  15   8        373.02        354.73         9.02 o
   1  15   8         29.79         45.23         3.78 o
   2  15   8         20.41         10.67         4.15 o
   3  15   8        331.47        335.63        14.41 o
   4  15   8        469.37        542.62        20.82 o
   5  15   8         19.62         18.37         3.67 o
   6  15   8         32.31         32.23         3.84 o
   7  15   8          2.60          6.35         3.07 o
   8  15   8          0.04          0.35         4.56 o
   9  15   8         14.30          9.77         4.50 o
  -9  16   8          2.14          0.27         3.34 o
  -8  16   8         78.27         72.82         6.94 o
  -7  16   8         10.24          8.61         3.76 o
  -6  16   8        277.84        242.13        11.55 o
  -5  16   8          0.13          5.43         4.25 o
  -4  16   8          0.00          4.28         2.76 o
  -3  16   8        356.39        332.31         6.39 o
  -2  16   8          4.16          2.59         2.37 o
  -1  16   8        120.35        146.78         4.64 o
   0  16   8        960.14        983.02        16.95 o
   1  16   8        154.81        165.27         8.67 o
   2  16   8         54.68         63.92        10.23 o
   3  16   8         14.94         10.85         5.74 o
   4  16   8        363.10        403.40        33.55 o
   5  16   8         43.62         48.19         9.04 o
   6  16   8         34.42         45.52        12.68 o
   7  16   8         98.16         85.46         6.82 o
   8  16   8        117.85        124.37        20.46 o
   9  16   8          1.36         -2.45         9.82 o
  -9  17   8          0.31         -0.72         3.03 o
  -8  17   8         30.49         26.81         3.45 o
  -7  17   8         15.20         13.43         3.61 o
  -6  17   8         14.78          5.89         6.98 o
  -5  17   8         37.13         60.28         5.43 o
  -4  17   8         18.03         25.79         6.07 o
  -3  17   8          5.48          2.62         2.30 o
  -2  17   8        223.15        214.56         4.91 o
  -1  17   8        590.08        567.02        11.83 o
   0  17   8        623.49        641.19        11.31 o
   1  17   8        148.20        182.08         7.15 o
   2  17   8          8.18          7.25         3.71 o
   3  17   8        133.13        153.39         9.27 o
   4  17   8         78.22         87.71         9.80 o
   5  17   8         12.86          5.40         8.18 o
   6  17   8         72.21        100.10        20.05 o
   7  17   8         37.96         27.00        13.91 o
   8  17   8         15.35         11.46        11.46 o
  -8  18   8        376.97        369.46        16.37 o
  -7  18   8         58.98         69.39         5.60 o
  -6  18   8          9.42         12.80         7.45 o
  -5  18   8        783.19        713.85        15.88 o
  -4  18   8          5.37          2.20         4.14 o
  -3  18   8         81.67         92.02         4.47 o
  -2  18   8          6.47          8.55         2.45 o
  -1  18   8         18.54         23.25         3.39 o
   0  18   8        360.66        477.97        12.79 o
   1  18   8        886.65        956.17        20.61 o
   2  18   8          5.18          0.81         4.00 o
   3  18   8         54.15         56.56         5.97 o
   4  18   8         18.16         15.27         6.59 o
   5  18   8         28.50         40.90        19.23 o
   6  18   8        395.59        411.87        14.56 o
   7  18   8         72.79         61.37        14.73 o
  -7  19   8        124.94        144.80        11.86 o
  -6  19   8          5.63          6.38         3.05 o
  -5  19   8          0.32          0.45         3.59 o
  -4  19   8         48.28         33.20         4.31 o
  -3  19   8         14.66          6.96         3.47 o
  -2  19   8          0.00          1.43         2.65 o
  -1  19   8         63.69         91.67         6.87 o
   0  19   8         43.59         48.78         5.11 o
   1  19   8         46.95         47.90         5.04 o
   2  19   8         37.76         29.25         4.51 o
   3  19   8         14.45          6.25         3.73 o
   4  19   8          2.26          3.99         4.62 o
   5  19   8         23.87         22.98         7.77 o
   6  19   8          0.01          0.26         3.85 o
  -6  20   8         19.63         10.64        12.27 o
  -5  20   8        133.37        138.29         7.55 o
  -3  20   8         90.72         99.83         7.36 o
  -2  20   8          3.57          4.91         4.09 o
  -1  20   8        128.65        167.50         6.36 o
   0  20   8         31.72         41.38         4.31 o
   1  20   8        242.07        282.37         8.90 o
   2  20   8        117.46        143.76         7.04 o
   3  20   8          2.68          4.60         3.25 o
   4  20   8         11.68          8.20         3.13 o
   5  20   8         82.11        111.10         5.93 o
  -4  21   8         38.13         22.91         4.09 o
  -1  21   8         43.99         50.73         5.73 o
   0  21   8         32.45         46.37         3.73 o
   1  21   8        119.33        118.38         6.55 o
   2  21   8          1.76          0.52         3.10 o
   3  21   8         45.15         40.51         5.08 o
   4  21   8          0.43          0.00        10.64 o
 -13   0   9          1.43          4.09         3.14 o
 -11   0   9        233.54        289.74        12.05 o
  -9   0   9         63.28         51.61         3.16 o
  -7   0   9        542.70        550.82        12.12 o
  -5   0   9      17376.63      15602.83       212.38 o
  -3   0   9        328.48        542.48         9.28 o
  -1   0   9        716.82        777.82         7.53 o
   1   0   9       5268.31       5145.79        52.49 o
   3   0   9        200.51        107.49         3.30 o
   5   0   9        113.76        125.64         5.21 o
   9   0   9         56.68         63.01        14.73 o
  11   0   9         34.42         24.55        13.09 o
  13   0   9          0.00         15.55        10.64 o
 -14   1   9         43.62         36.02         2.89 o
 -13   1   9         35.26         36.97         2.62 o
 -12   1   9          4.38          8.64         2.39 o
 -11   1   9        225.11        225.31         4.98 o
 -10   1   9        971.11        972.42        11.99 o
  -9   1   9         17.19         10.12         2.16 o
  -8   1   9         15.88         10.81         2.04 o
  -7   1   9         73.65         29.81         2.24 o
  -6   1   9        820.55        837.40        13.98 o
  -5   1   9         18.41         38.64         2.00 o
  -4   1   9         19.19         53.89         2.08 o
  -3   1   9         72.76         26.48         2.06 o
  -2   1   9       2522.78       2199.85        15.75 o
  -1   1   9        380.00        505.16         3.76 o
   0   1   9        170.61        224.20         2.27 o
   1   1   9       2908.37       3684.05        25.79 o
   2   1   9       1845.94       1789.28        14.57 o
   3   1   9       2697.26       3193.30        26.56 o
   4   1   9       1320.07       1833.14        18.01 o
   5   1   9         71.58         88.43         4.00 o
   6   1   9       1375.22       1439.31        42.55 o
   7   1   9       2305.81       2144.65        61.37 o
   8   1   9        722.32        707.00        19.74 o
   9   1   9        252.92        278.02        20.25 o
  10   1   9         24.58         31.09         9.84 o
  11   1   9         25.63         23.73         9.26 o
  12   1   9        101.05        160.24        15.32 o
  13   1   9          3.68          3.47         7.22 o
 -14   2   9         16.87         17.18         4.09 o
 -13   2   9          8.26          9.09         2.20 o
 -12   2   9          6.85          5.29         2.64 o
 -11   2   9         69.91         52.51         2.71 o
 -10   2   9        357.75        289.04         6.15 o
  -9   2   9        182.78        180.77         4.56 o
  -8   2   9         19.14         25.51         2.22 o
  -7   2   9        356.17        238.42         4.95 o
  -6   2   9        192.36        225.33         6.12 o
  -5   2   9          0.41          6.66         2.20 o
  -4   2   9       1036.99        941.34        11.28 o
  -3   2   9       1150.49       1427.75        18.48 o
  -2   2   9        659.84        605.61         5.19 o
  -1   2   9         70.22        131.04         1.75 o
   0   2   9       6563.63       5456.63        35.10 o
   1   2   9       5011.39       5867.84        40.52 o
   2   2   9          1.71          6.23         1.21 o
   3   2   9         65.41        223.62         3.15 o
   4   2   9        601.63        609.15         6.50 o
   5   2   9        260.03        345.10         6.78 o
   6   2   9        896.46        916.74        21.68 o
   7   2   9        973.63        867.35        30.28 o
   8   2   9        608.00        613.18        18.45 o
   9   2   9        292.30        270.76        13.48 o
  10   2   9          0.90         -1.87         5.95 o
  11   2   9          8.95          8.18         8.68 o
  12   2   9         13.38          8.59         8.10 o
  13   2   9          9.96         11.46        11.46 o
 -13   3   9        710.12        653.25         9.98 o
 -12   3   9         14.71         32.15         4.25 o
 -11   3   9        164.37        186.06         7.56 o
 -10   3   9        652.74        716.48        11.30 o
  -9   3   9          1.24         -1.54         2.28 o
  -8   3   9          5.61         10.17         2.16 o
  -7   3   9        353.41        430.20         7.27 o
  -6   3   9       3205.24       3563.13        70.30 o
  -5   3   9        326.69        292.68         5.87 o
  -4   3   9         12.73          8.18         1.77 o
  -3   3   9        325.03        248.35         4.38 o
  -2   3   9         39.17         51.96         1.58 o
  -1   3   9        431.51        381.07         3.96 o
   0   3   9       3765.29       3611.61        23.59 o
   1   3   9        496.16        690.47         5.88 o
   2   3   9       4414.60       4325.58        35.55 o
   3   3   9       2462.94       2317.25        21.48 o
   4   3   9         29.41         33.43         1.95 o
   5   3   9        764.87        747.70        11.70 o
   6   3   9          7.68          5.84         3.93 o
   7   3   9        103.05        100.58         7.36 o
   8   3   9       2060.95       2124.88        44.58 o
   9   3   9        291.28        313.47        15.22 o
  10   3   9        288.78        313.63        13.37 o
  11   3   9        120.46         93.74        10.99 o
  12   3   9         14.97          7.36        11.46 o
  13   3   9         40.56         39.28        12.27 o
 -13   4   9          3.52          3.57         2.14 o
 -12   4   9        171.18        207.64         5.71 o
 -11   4   9          1.05          1.26         3.73 o
 -10   4   9       1067.57       1110.28        15.25 o
  -9   4   9         45.39         49.10         3.14 o
  -8   4   9         85.19         99.93         3.71 o
  -7   4   9        191.86        211.15         5.62 o
  -6   4   9        325.65        250.02         9.09 o
  -5   4   9        199.46        134.45         7.77 o
  -4   4   9       2011.24       2512.40        43.44 o
  -3   4   9        200.90        131.82         3.15 o
  -2   4   9        667.04        671.47         6.02 o
  -1   4   9        388.57        479.50         4.94 o
   0   4   9       1955.58       1836.60        14.42 o
   1   4   9         35.22         47.11         1.42 o
   2   4   9          0.06          2.25         1.09 o
   3   4   9       1310.14       1152.54        12.84 o
   4   4   9          4.33          6.69         1.69 o
   5   4   9         31.89         17.16         2.83 o
   6   4   9        149.71        239.38         9.20 o
   7   4   9        439.96        518.33        20.05 o
   8   4   9       2881.47       3166.63        63.64 o
   9   4   9        206.99        239.99        18.76 o
  10   4   9        121.97         78.57         9.22 o
  11   4   9         30.90         72.01        14.73 o
  12   4   9         95.65         68.73        13.91 o
  13   4   9         31.00         15.55        11.46 o
 -13   5   9          1.96          1.01         2.14 o
 -12   5   9        333.68        346.26         8.34 o
 -11   5   9          0.52          4.03         3.73 o
 -10   5   9          2.36          9.14         2.33 o
  -9   5   9        308.71        273.95         6.21 o
  -8   5   9        731.62        578.13         9.71 o
  -7   5   9          0.00          1.92         2.28 o
  -6   5   9          0.58          0.86         2.40 o
  -5   5   9         68.34         68.63         6.14 o
  -4   5   9        136.11        151.75         6.49 o
  -3   5   9          8.89          9.21         1.67 o
  -2   5   9       1186.05       1001.86         9.43 o
  -1   5   9        343.17        293.96         4.15 o
   0   5   9        386.70        423.23         4.68 o
   1   5   9          0.47          5.86         1.13 o
   2   5   9        439.97        386.55         4.37 o
   3   5   9         77.41         98.34         2.30 o
   4   5   9         12.91         54.90         2.48 o
   5   5   9        105.08         88.13         6.87 o
   6   5   9        137.73        113.77         7.77 o
   7   5   9         73.78        111.03         6.69 o
   8   5   9        421.82        589.13        39.69 o
   9   5   9        999.38       1040.90        30.12 o
  10   5   9         16.06         12.87         7.26 o
  11   5   9         86.26         92.46        15.55 o
  12   5   9         88.04         80.19        13.91 o
  13   5   9         33.78         36.00        12.27 o
 -13   6   9         24.21         19.95         2.26 o
 -12   6   9         11.50         13.34         3.73 o
 -11   6   9         52.88         49.11         4.63 o
 -10   6   9         47.08         40.75         4.12 o
  -9   6   9          0.27         -1.04         2.32 o
  -8   6   9        130.30        124.47         4.70 o
  -7   6   9         56.76         72.48         3.30 o
  -6   6   9          1.60          4.79         2.54 o
  -5   6   9       1312.94       1259.02        25.51 o
  -4   6   9        341.30        219.00         7.67 o
  -3   6   9        169.37        103.23         3.23 o
  -2   6   9        241.82        278.35         3.95 o
  -1   6   9        411.29        466.39         5.73 o
   0   6   9       3945.51       4548.75        41.26 o
   1   6   9         15.93         16.05         1.38 o
   2   6   9        202.21        301.44         3.79 o
   3   6   9        167.34        184.57         3.50 o
   4   6   9          4.91          5.24         2.55 o
   5   6   9        458.61        418.78         8.03 o
   6   6   9       1143.20       1271.01        22.27 o
   7   6   9       2064.84       2169.49        37.29 o
   8   6   9        268.79        280.87         7.16 o
   9   6   9        116.01        107.95        10.22 o
  10   6   9         23.37         18.73        17.59 o
  11   6   9         82.26         97.08        18.00 o
  12   6   9          1.88         -2.41         3.82 o
 -13   7   9         15.14         18.97         3.43 o
 -12   7   9         72.25         50.99         5.32 o
 -11   7   9        352.93        359.94        11.02 o
 -10   7   9         62.88         68.59         8.46 o
  -9   7   9         93.47         98.05         6.65 o
  -8   7   9         17.97          6.35         2.39 o
  -7   7   9        307.94        292.49         8.05 o
  -6   7   9        127.92        132.57         5.10 o
  -5   7   9         19.37          9.00         4.05 o
  -4   7   9        245.57        372.31        16.37 o
  -3   7   9         51.45         55.54         3.55 o
  -2   7   9       1746.84       2058.50        21.98 o
  -1   7   9          5.57         13.01         1.68 o
   0   7   9       1384.82       1264.80        13.92 o
   1   7   9         93.75         78.20         2.50 o
   2   7   9        532.91        577.18         7.79 o
   3   7   9        803.74        799.40        16.23 o
   4   7   9       1177.70       1381.31        19.55 o
   5   7   9         29.70         23.99         2.35 o
   6   7   9        458.12        444.10         8.20 o
   7   7   9       1029.25       1116.80        16.65 o
   8   7   9         64.42         40.75         3.02 o
   9   7   9        333.16        327.77        10.79 o
  10   7   9        397.59        402.71        17.58 o
  11   7   9         15.78          9.98         4.51 o
  12   7   9        286.65        251.79        10.64 o
 -13   8   9          4.17          7.36         4.09 o
 -12   8   9         70.01         82.25         5.79 o
 -11   8   9        194.20        186.65         7.16 o
 -10   8   9        575.90        565.50        11.12 o
  -9   8   9        875.04        877.03        14.44 o
  -8   8   9        266.35        251.39         7.87 o
  -7   8   9        134.59        123.21         4.47 o
  -6   8   9       1084.74        983.20        26.10 o
  -5   8   9         88.44         76.20         5.73 o
  -4   8   9       2086.47       2028.53       116.19 o
  -3   8   9        199.93        209.04         6.62 o
  -2   8   9         65.02         77.08         2.65 o
  -1   8   9         20.55          7.39         1.79 o
   0   8   9         80.63        130.29         3.28 o
   1   8   9        427.01        543.60         7.43 o
   2   8   9        336.38        213.71         4.28 o
   3   8   9         48.78         25.33         2.20 o
   4   8   9         64.29         37.54         2.14 o
   5   8   9         22.22         15.29         2.36 o
   6   8   9          0.65          3.59         1.96 o
   7   8   9       1487.08       1534.91        21.72 o
   8   8   9         64.84         68.58         3.58 o
   9   8   9          1.25         -0.02         4.07 o
  10   8   9         29.58         29.99         7.36 o
  11   8   9        119.85        124.35        15.55 o
  12   8   9          2.17          9.37         4.54 o
 -12   9   9          1.56          0.45         3.14 o
 -11   9   9        193.35        239.78        10.59 o
 -10   9   9         23.62         34.88         3.95 o
  -9   9   9        338.51        351.83        18.07 o
  -8   9   9        138.44        129.24         6.11 o
  -7   9   9         20.41         23.83         8.98 o
  -6   9   9        213.04        207.59        10.28 o
  -5   9   9        428.84        477.46        13.89 o
  -4   9   9         71.87         53.29         4.55 o
  -3   9   9         53.50         38.82         4.25 o
  -2   9   9       1102.71       1053.56        19.01 o
  -1   9   9         85.64         97.95         3.12 o
   0   9   9         23.57         21.26         2.48 o
   1   9   9         58.58        110.86         5.69 o
   2   9   9        940.00        992.97        14.85 o
   3   9   9        669.64        711.97         8.76 o
   4   9   9          1.55          0.77         1.56 o
   5   9   9         22.64         26.65         2.64 o
   6   9   9        362.53        398.31         9.25 o
   7   9   9        879.59        786.06        25.88 o
   8   9   9         27.00         33.50         3.77 o
   9   9   9        149.03        142.33         7.30 o
  10   9   9         23.94         35.69         4.09 o
  11   9   9         21.41         19.57         3.32 o
  12   9   9         65.42         55.18         3.85 o
 -12  10   9         58.52         74.84         6.84 o
 -11  10   9         60.57         64.82         4.72 o
 -10  10   9         97.78         95.98         6.10 o
  -9  10   9         24.32         12.83         5.72 o
  -8  10   9        136.50        140.12        21.36 o
  -7  10   9         33.05         19.63         5.43 o
  -6  10   9         25.65         17.26         3.24 o
  -5  10   9         13.48          3.73         4.91 o
  -4  10   9        117.52        139.60         6.89 o
  -3  10   9        141.78        152.56         6.14 o
  -2  10   9        112.99        110.22         5.51 o
  -1  10   9          2.93         10.61         3.24 o
   0  10   9          0.03         -1.57         2.40 o
   1  10   9         89.67         68.81         3.65 o
   2  10   9         20.94         51.42         2.59 o
   3  10   9       1603.56       1730.00        18.72 o
   4  10   9        262.60        338.71         5.44 o
   5  10   9        660.30        489.91         8.12 o
   6  10   9         78.71         80.70         3.61 o
   7  10   9          0.06          0.99         2.28 o
   8  10   9         48.09         66.37         4.49 o
   9  10   9         78.85         87.29         7.56 o
  10  10   9          1.84         -2.21         3.99 o
  11  10   9          7.72         10.39         6.04 o
 -12  11   9         30.49         18.85         7.22 o
 -11  11   9          0.02         -2.69         4.56 o
 -10  11   9          8.48          7.20         3.61 o
  -9  11   9         10.40         12.27         6.03 o
  -8  11   9        145.87        139.35        11.63 o
  -7  11   9         19.27         10.28         5.55 o
  -6  11   9          7.26          0.36         2.90 o
  -5  11   9         39.82         47.87         4.61 o
  -4  11   9         20.97         -1.00         2.45 o
  -3  11   9         83.09         72.26         4.36 o
  -2  11   9         38.12         23.51         3.57 o
  -1  11   9         61.44         73.82         3.75 o
   0  11   9         12.88          9.00         2.86 o
   1  11   9         75.38         67.86         3.68 o
   2  11   9        208.01        235.28         4.76 o
   3  11   9          5.85         20.00         2.08 o
   4  11   9        305.92        294.61         5.33 o
   5  11   9         12.13         -0.29         2.24 o
   6  11   9         54.25         45.97         3.11 o
   7  11   9          0.19          0.07         3.07 o
   8  11   9         20.80          9.89         3.16 o
   9  11   9        286.19        281.28         9.88 o
  10  11   9          8.41          6.93         3.32 o
  11  11   9        117.76        112.92         5.24 o
 -11  12   9          2.34          1.53         4.07 o
 -10  12   9        134.14        139.60        11.88 o
  -9  12   9         10.06          9.97         4.17 o
  -8  12   9         10.53          6.98         4.72 o
  -7  12   9         79.13         86.14         5.46 o
  -6  12   9        251.72        217.89        16.92 o
  -5  12   9         21.59         45.39         5.03 o
  -4  12   9        108.32         96.78         4.44 o
  -3  12   9        109.96         86.95         3.79 o
  -2  12   9         27.15         27.17         2.48 o
  -1  12   9        172.42        218.07         5.97 o
   0  12   9        110.76        121.54         5.18 o
   1  12   9          4.96          6.95         3.24 o
   2  12   9          0.16          2.35         2.22 o
   3  12   9         55.51         49.00         2.44 o
   4  12   9          7.22          1.14         2.32 o
   5  12   9          0.01          1.40         2.31 o
   6  12   9         63.09         90.84         4.64 o
   7  12   9         74.11         72.09         5.98 o
   8  12   9        120.42         99.29         7.68 o
   9  12   9          0.60         -2.45         3.47 o
  10  12   9         15.69          5.80         3.14 o
  11  12   9         30.70         34.44         3.14 o
 -11  13   9          1.71          2.50         3.91 o
 -10  13   9          2.34          0.29         3.06 o
  -9  13   9         47.33         33.38         4.44 o
  -8  13   9          4.28         -2.83         4.14 o
  -7  13   9          0.97         -3.44         3.44 o
  -6  13   9        128.80         75.61         5.47 o
  -5  13   9         91.36         75.02         4.08 o
  -4  13   9         76.38         74.85         3.38 o
  -3  13   9        110.44         76.61         4.96 o
  -2  13   9          3.84         -0.52         2.29 o
  -1  13   9          0.03         -2.29         2.29 o
   0  13   9        397.48        355.12         6.73 o
   1  13   9        153.22        221.38         7.23 o
   2  13   9        216.18        194.70         7.10 o
   3  13   9        369.63        323.73        16.89 o
   4  13   9        141.22        160.96         4.81 o
   5  13   9         80.98         53.93         3.48 o
   6  13   9         25.53          8.50         2.75 o
   7  13   9         54.09         39.37         4.75 o
   8  13   9         53.55         51.87         5.28 o
   9  13   9          6.60          6.01         3.30 o
  10  13   9         13.72         21.27         3.14 o
 -10  14   9         19.50         22.06         5.34 o
  -9  14   9        117.92        128.22         6.88 o
  -8  14   9          7.92          3.84         4.15 o
  -7  14   9         13.04         -1.17         4.32 o
  -6  14   9        251.11        211.22         7.65 o
  -5  14   9          9.02         24.54         3.26 o
  -4  14   9        392.48        386.42         7.31 o
  -3  14   9         25.18         27.19         3.99 o
  -2  14   9          0.03         -2.35         2.35 o
  -1  14   9        168.52        190.07         5.28 o
   0  14   9       1232.18       1256.76        15.32 o
   1  14   9        705.82        627.26        12.53 o
   2  14   9        630.54        695.51        25.98 o
   3  14   9        185.82        172.67        17.56 o
   4  14   9         87.25         85.39         5.61 o
   5  14   9        242.32        239.83         9.08 o
   6  14   9         59.16         56.11         3.78 o
   7  14   9         11.74         17.69         3.40 o
   8  14   9         28.00         32.03         3.61 o
   9  14   9         91.16        100.54         4.92 o
  10  14   9          1.86          1.64         4.09 o
 -10  15   9         15.67         12.62         4.56 o
  -9  15   9         13.88         11.08         3.87 o
  -8  15   9        277.53        238.70         8.45 o
  -7  15   9          0.19         -2.67         3.69 o
  -6  15   9        112.25        131.34        16.30 o
  -5  15   9        176.61        167.36         8.85 o
  -4  15   9         23.75         22.54         2.87 o
  -3  15   9        293.94        388.97         7.04 o
  -2  15   9        785.07        707.51         9.46 o
  -1  15   9          4.01         -1.66         2.48 o
   0  15   9        654.44        676.05        18.54 o
   1  15   9        250.21        253.48         6.75 o
   2  15   9        139.81        111.91         6.63 o
   3  15   9          4.88          1.23         5.35 o
   4  15   9        112.96        122.40        10.14 o
   5  15   9         18.36         11.63         3.67 o
   6  15   9         84.06         69.09         8.79 o
   7  15   9          2.16          0.07         4.60 o
   8  15   9        107.01        105.98        19.23 o
   9  15   9         50.50         56.59         5.25 o
  -9  16   9        109.35        122.00         8.66 o
  -8  16   9         48.74         36.50         5.31 o
  -7  16   9         47.25         44.12         4.32 o
  -6  16   9        268.71        260.10        19.12 o
  -5  16   9         58.44         44.62         5.08 o
  -4  16   9          8.39         12.48         2.98 o
  -3  16   9        122.24        108.24         4.05 o
  -2  16   9         83.73        109.81         4.21 o
  -1  16   9          4.78         -2.42         2.42 o
   0  16   9         13.85         14.93         3.38 o
   1  16   9        685.25        669.08        23.74 o
   2  16   9         55.91         36.00         5.73 o
   3  16   9         24.81         34.82         9.36 o
   4  16   9        253.47        249.49        10.81 o
   5  16   9          0.07         -4.43         4.95 o
   6  16   9         52.88         68.39        13.09 o
   7  16   9        297.30        313.39        28.64 o
   8  16   9          0.60          0.00        10.64 o
  -8  17   9          1.87          5.87         3.14 o
  -7  17   9         58.95         45.02         3.85 o
  -6  17   9         10.32          3.84         4.32 o
  -5  17   9         49.58         71.17         6.36 o
  -4  17   9        539.48        562.93        13.52 o
  -3  17   9        156.03        145.04         4.97 o
  -2  17   9         35.81         55.07         3.15 o
  -1  17   9          0.42          0.07         2.61 o
   0  17   9         91.20         78.57         5.65 o
   1  17   9          5.17         10.90         3.78 o
   2  17   9        936.19        959.44        17.78 o
   3  17   9        109.16        131.26         8.92 o
   4  17   9        167.21        174.29        11.71 o
   5  17   9         70.81         65.26        14.32 o
   6  17   9         79.47        112.10         9.00 o
   7  17   9         10.59         10.64        12.27 o
   8  17   9         42.77         26.18        11.46 o
  -7  18   9        187.23        185.46         6.03 o
  -6  18   9         32.66         21.38         6.39 o
  -5  18   9         25.22         23.70         4.82 o
  -4  18   9        273.80        271.69         8.74 o
  -3  18   9          0.02          2.96         2.33 o
  -2  18   9        363.19        404.01         8.73 o
  -1  18   9          7.12         13.91         4.52 o
   0  18   9        951.10       1035.14        21.34 o
   1  18   9          4.90         14.87         4.49 o
   2  18   9        197.53        230.67         7.86 o
   3  18   9         22.01         18.31         5.16 o
   4  18   9          7.27          8.47         6.51 o
   5  18   9         12.83         15.68         5.92 o
   6  18   9          1.58          5.14         7.36 o
   7  18   9        126.33        126.83        18.00 o
  -6  19   9        175.53        169.90        11.46 o
  -5  19   9         24.22         25.69         3.61 o
  -4  19   9         23.17         15.79         3.47 o
  -3  19   9         12.99         27.00         4.91 o
  -2  19   9         46.32         35.18         4.91 o
  -1  19   9         13.17         10.47         4.31 o
   0  19   9          0.76          6.21         3.90 o
   1  19   9          8.74          5.48         3.92 o
   2  19   9         83.24        102.42         8.39 o
   3  19   9         89.79        104.30         7.79 o
   4  19   9        115.64        136.59         7.75 o
   5  19   9         15.98         19.75         5.25 o
   6  19   9          5.49          1.64        10.64 o
  -5  20   9         45.49         26.18         4.09 o
  -2  20   9         73.45         65.46         5.73 o
  -1  20   9         31.45         38.46         3.47 o
   0  20   9        265.09        309.44         9.20 o
   1  20   9        316.26        329.41         9.45 o
   2  20   9        173.05        181.48         7.21 o
   3  20   9          0.55         -1.53         3.23 o
   4  20   9         75.25         91.53         8.03 o
   5  20   9         58.99         41.73        12.27 o
  -1  21   9          1.35          1.64         3.27 o
   0  21   9         30.97         36.00         4.91 o
   1  21   9         46.26         47.21         3.73 o
   2  21   9         68.66         50.80         3.35 o
   3  21   9          0.26          2.45         9.82 o
 -12   0  10        607.28        607.28        19.23 o
 -10   0  10         49.28         25.34         3.46 o
  -8   0  10         37.02         21.02         2.67 o
  -6   0  10       2940.41       2729.76        64.82 o
  -4   0  10          7.17         20.46         3.27 o
  -2   0  10       2610.19       3113.37        41.81 o
   0   0  10        591.60        711.54         7.66 o
   2   0  10       5249.21       4952.35        60.90 o
   4   0  10         35.70        111.85         6.14 o
   8   0  10         46.37        101.46        16.37 o
  10   0  10        193.53        183.29        24.55 o
  12   0  10         16.27          7.36        11.46 o
 -13   1  10        563.80        540.00         8.61 o
 -12   1  10        215.60        218.01         5.92 o
 -11   1  10        203.59        218.73         6.33 o
 -10   1  10         84.72         62.14         3.92 o
  -9   1  10         41.12         36.70         2.06 o
  -8   1  10         82.69         71.01         2.66 o
  -7   1  10         29.70         24.20         2.29 o
  -6   1  10         75.15         39.29         2.72 o
  -5   1  10       6075.79       6138.58        99.20 o
  -4   1  10       1496.64       1845.71        23.64 o
  -3   1  10       1463.48       1318.44        24.59 o
  -2   1  10         10.73         13.72         1.57 o
  -1   1  10         58.06         73.07         1.73 o
   0   1  10        994.26       1104.28         8.33 o
   1   1  10       1960.79       1863.10        14.52 o
   2   1  10       5977.45       5793.94        51.48 o
   3   1  10          9.05         20.26         1.53 o
   4   1  10       1376.99       1200.36        16.80 o
   5   1  10          0.41          6.71         2.72 o
   6   1  10         19.52         31.09         4.09 o
   7   1  10       1184.05       1400.85        64.64 o
   8   1  10        428.04        454.54        23.72 o
   9   1  10       2983.70       3506.25        99.52 o
  10   1  10          0.95          1.23         8.68 o
  11   1  10         16.22          3.68         8.68 o
  12   1  10          4.05          1.64         8.10 o
  13   1  10         70.66         49.85         7.79 o
 -13   2  10          4.38         17.01         3.01 o
 -12   2  10          6.19         12.24         2.86 o
 -11   2  10         28.86         10.47         2.74 o
 -10   2  10         21.26         12.26         2.49 o
  -9   2  10         69.96         64.55         2.97 o
  -8   2  10        119.92         71.04         3.09 o
  -7   2  10         79.35        110.94         4.56 o
  -6   2  10          4.13          3.00         2.39 o
  -5   2  10        718.95        730.33        17.18 o
  -4   2  10        128.40        264.07         5.17 o
  -3   2  10         82.66        125.84         4.89 o
  -2   2  10       1872.97       2247.67        24.71 o
  -1   2  10        901.85       1038.92         8.35 o
   0   2  10       3204.37       3908.34        27.91 o
   1   2  10       6611.18       6919.73        48.55 o
   2   2  10        529.49        384.49         4.60 o
   3   2  10        128.58        131.09         2.52 o
   4   2  10        514.16        465.53         7.28 o
   5   2  10        211.53        214.90         8.04 o
   6   2  10        106.40         88.77         7.36 o
   7   2  10         54.86         61.85        13.81 o
   8   2  10         76.82        250.39        19.38 o
   9   2  10        309.24        256.20        19.38 o
  10   2  10        148.07         86.06        11.27 o
  11   2  10         18.38         12.68         8.68 o
  12   2  10        100.27        100.74        10.37 o
  13   2  10        141.37        171.83        18.00 o
 -13   3  10          0.85          6.97         2.14 o
 -12   3  10       1100.54       1068.89        15.80 o
 -11   3  10          0.34          1.32         2.64 o
 -10   3  10        335.13        330.43         7.92 o
  -9   3  10        782.43        728.41        10.14 o
  -8   3  10        597.77        591.92         8.06 o
  -7   3  10        555.82        516.65         9.25 o
  -6   3  10        123.85         98.54         4.12 o
  -5   3  10        677.82        725.32        15.92 o
  -4   3  10        262.44        374.08         6.59 o
  -3   3  10        227.10        268.39         9.82 o
  -2   3  10         40.46         33.12         1.79 o
  -1   3  10        347.59        456.09         4.94 o
   0   3  10         64.59        136.42         2.39 o
   1   3  10        330.24        376.97         3.95 o
   2   3  10        708.50        744.18         7.40 o
   3   3  10          0.44          4.06         1.86 o
   4   3  10        182.11        165.80         4.13 o
   5   3  10          3.10         21.03         4.31 o
   6   3  10        370.04        365.42        11.18 o
   7   3  10       1177.88       1103.33        30.93 o
   8   3  10       2501.75       2455.54       171.45 o
   9   3  10        119.24        114.58         9.26 o
  10   3  10        338.92        350.17        20.53 o
  11   3  10         13.25         14.73         8.68 o
  12   3  10         59.73         70.37        13.91 o
 -13   4  10          8.42         13.29         2.14 o
 -12   4  10         44.07         33.45         2.86 o
 -11   4  10          1.71         -0.94         2.64 o
 -10   4  10         14.69         32.27         2.49 o
  -9   4  10         13.63          5.45         2.41 o
  -8   4  10        169.77        182.14         4.46 o
  -7   4  10         16.24          9.08         2.36 o
  -6   4  10        128.17         88.97         4.39 o
  -5   4  10        327.53        430.20        20.05 o
  -4   4  10        402.56        400.15         8.34 o
  -3   4  10        569.70        501.59        14.73 o
  -2   4  10        504.87        573.22         8.08 o
  -1   4  10         89.75         62.85         2.17 o
   0   4  10        251.25        142.95         2.65 o
   1   4  10       1002.19       1212.77        10.16 o
   2   4  10         70.13         21.64         1.37 o
   3   4  10       1808.51       1921.35        25.74 o
   4   4  10          1.87         26.40         2.97 o
   5   4  10        123.34         98.12         6.87 o
   6   4  10         33.02         14.93         4.52 o
   7   4  10         31.66         26.24         4.59 o
   8   4  10       1722.50       1753.87        90.34 o
   9   4  10         58.71         52.62         7.44 o
  10   4  10        140.27        151.45        10.11 o
  11   4  10          3.74         -4.91        11.46 o
  12   4  10          1.52         -1.64        11.46 o
 -13   5  10          0.02          0.33         2.10 o
 -12   5  10         28.85         31.57         2.74 o
 -11   5  10        308.11        284.86         7.56 o
 -10   5  10        245.57        245.47         5.12 o
  -9   5  10          4.12          5.03         2.33 o
  -8   5  10         18.52         11.72         2.09 o
  -7   5  10        622.56        606.66         8.95 o
  -6   5  10         53.68         50.58         3.41 o
  -5   5  10        273.62        267.30         8.16 o
  -4   5  10         15.44         45.82         6.55 o
  -3   5  10        151.16        105.30         4.91 o
  -2   5  10        125.38         97.95         3.24 o
  -1   5  10          3.69          3.06         1.37 o
   0   5  10          4.82         25.89         1.50 o
   1   5  10          0.56          4.24         1.23 o
   2   5  10          8.50         14.73         1.68 o
   3   5  10         66.85         47.88         2.59 o
   4   5  10          2.24          0.68         1.91 o
   5   5  10        280.82        254.04         7.20 o
   6   5  10         47.46         42.75         5.32 o
   7   5  10          4.65         13.08         4.50 o
   8   5  10       1843.40       2001.31        49.65 o
   9   5  10        261.50        234.10        13.88 o
  10   5  10         19.91         13.49         7.42 o
  11   5  10          2.87         12.27        11.46 o
  12   5  10          2.69          3.45         3.15 o
 -13   6  10         45.60         43.77         2.98 o
 -12   6  10        413.79        471.12         8.28 o
 -11   6  10         37.54         33.78         3.49 o
 -10   6  10        824.27        818.67        10.62 o
  -9   6  10        532.72        506.76        10.58 o
  -8   6  10        654.75        695.37         9.84 o
  -7   6  10         43.55         37.75         2.68 o
  -6   6  10          8.58         15.08         2.75 o
  -5   6  10          1.41          4.67         2.88 o
  -4   6  10       1102.57       1057.19        34.37 o
  -3   6  10         22.80         28.98         2.93 o
  -2   6  10       1027.31       1064.04        13.27 o
  -1   6  10         39.28        119.74         2.86 o
   0   6  10        519.72        491.59         6.06 o
   1   6  10         43.61         21.04         1.81 o
   2   6  10          9.35         13.64         1.68 o
   3   6  10         12.63         14.01         2.29 o
   4   6  10         77.90         73.46         3.91 o
   5   6  10        149.28        128.72         4.07 o
   6   6  10        349.34        292.35         9.02 o
   7   6  10          4.28          4.50         2.57 o
   8   6  10       1573.22       1601.67        47.24 o
   9   6  10        292.94        267.71         9.86 o
  10   6  10          1.88         -0.67         3.95 o
  11   6  10         57.33         79.30         9.41 o
  12   6  10         19.12         23.31         4.09 o
 -13   7  10        148.52        135.01         7.36 o
 -12   7  10        202.36        198.17         5.97 o
 -11   7  10         51.14         65.57         3.81 o
 -10   7  10          8.43          5.49         2.60 o
  -9   7  10        377.50        382.59         7.50 o
  -8   7  10          3.68         15.32         2.85 o
  -7   7  10       1683.06       1596.69        32.34 o
  -6   7  10       1466.33       1394.78        20.37 o
  -5   7  10         41.13         61.56         4.20 o
  -4   7  10         19.54         23.33         4.63 o
  -3   7  10        654.09        639.06        23.73 o
  -2   7  10        211.94        242.93         6.16 o
  -1   7  10        991.22       1064.55        12.38 o
   0   7  10         27.48         39.54         2.37 o
   1   7  10         44.12         50.45         2.47 o
   2   7  10        269.19        238.89         5.85 o
   3   7  10         86.57        100.50         3.31 o
   4   7  10         37.11         60.57         3.24 o
   5   7  10          0.06          5.29         2.13 o
   6   7  10        275.05        280.98         6.61 o
   7   7  10        168.34        180.42         5.42 o
   8   7  10         23.36          5.54         2.93 o
   9   7  10        134.79        147.38         8.17 o
  10   7  10        185.54        165.83        12.27 o
  11   7  10         64.65         64.64         6.55 o
  12   7  10          5.96          2.18         3.15 o
 -12   8  10         44.01         63.71         4.08 o
 -11   8  10         45.49         49.67         4.14 o
 -10   8  10        193.10        230.76         6.90 o
  -9   8  10        780.99        847.24        19.19 o
  -8   8  10       1132.42       1097.19        26.50 o
  -7   8  10         32.04         40.11         3.63 o
  -6   8  10          0.18          7.62         4.15 o
  -5   8  10         51.91         71.12         6.05 o
  -4   8  10        288.48        263.27        10.11 o
  -3   8  10        228.25        194.15         8.95 o
  -2   8  10        415.80        356.82         7.78 o
  -1   8  10          4.76         -0.08         1.87 o
   0   8  10        255.73        326.97         6.59 o
   1   8  10       1621.10       1716.90        27.96 o
   2   8  10         67.99         52.34         2.78 o
   3   8  10        719.92        721.94         9.84 o
   4   8  10        436.06        360.14         5.98 o
   5   8  10          0.39          2.68         2.22 o
   6   8  10        104.92         97.68         4.13 o
   7   8  10        517.21        526.95         9.77 o
   8   8  10         52.88         38.67         5.08 o
   9   8  10        549.13        464.26        12.99 o
  10   8  10        330.70        329.57        31.50 o
  11   8  10        336.39        331.17         8.96 o
  12   8  10          0.00         -0.87         2.49 o
 -12   9  10        121.88        126.01         9.00 o
 -11   9  10         35.01         32.20         3.61 o
 -10   9  10          0.06         -0.18         3.31 o
  -9   9  10          0.13          3.93         2.77 o
  -8   9  10        632.45        598.90        13.41 o
  -7   9  10         83.63         89.76        10.45 o
  -6   9  10          1.25          1.55         3.35 o
  -5   9  10          3.96         -0.15         2.97 o
  -4   9  10         44.14         87.82         5.21 o
  -3   9  10        283.77        345.89         7.67 o
  -2   9  10        141.70        171.78        11.46 o
  -1   9  10         24.93         29.13         2.82 o
   0   9  10          4.15          4.70         2.40 o
   1   9  10        252.87        310.21         6.96 o
   2   9  10         45.43         86.66         3.30 o
   3   9  10        151.15        217.10         4.21 o
   4   9  10         16.11         32.18         2.05 o
   5   9  10          0.37          5.57         2.17 o
   6   9  10         14.01         16.41         2.38 o
   7   9  10         35.48         39.58         3.87 o
   8   9  10         16.52         14.34         3.14 o
   9   9  10         10.00         12.97         4.10 o
  10   9  10          2.13          2.26         3.32 o
  11   9  10         15.00          8.92         3.03 o
 -12  10  10        101.76        115.17         7.39 o
 -11  10  10          0.10          4.91         4.56 o
 -10  10  10        124.27        122.25         6.68 o
  -9  10  10          1.87          2.17         4.15 o
  -8  10  10         73.58         48.56         8.27 o
  -7  10  10         60.98         46.04         4.32 o
  -6  10  10         51.94         55.99         4.02 o
  -5  10  10        659.93        625.33        22.20 o
  -4  10  10         34.55         35.49         3.17 o
  -3  10  10         31.52         38.19         3.87 o
  -2  10  10        322.14        313.12         9.28 o
  -1  10  10        534.57        672.36        22.43 o
   0  10  10          9.76          2.45         2.54 o
   1  10  10        225.46        244.04         5.76 o
   2  10  10        361.94        306.45         5.52 o
   3  10  10         64.19         52.74         2.22 o
   4  10  10          8.57          5.32         2.13 o
   5  10  10         55.48         59.92         2.83 o
   6  10  10         50.25         55.58         4.54 o
   7  10  10          8.83          2.53         2.99 o
   8  10  10          0.41         -0.60         2.87 o
   9  10  10        436.87        483.72        11.58 o
  10  10  10        101.57         98.15        17.56 o
  11  10  10         28.44         45.55         6.69 o
 -11  11  10         90.29         98.20        19.23 o
 -10  11  10          5.02          0.75         3.61 o
  -9  11  10         31.04         21.38         4.45 o
  -8  11  10          9.92          4.78         3.46 o
  -7  11  10          1.76         -0.91         3.81 o
  -6  11  10        372.42        377.94        17.72 o
  -5  11  10        203.11        186.68        10.38 o
  -4  11  10          6.84         -2.70         2.70 o
  -3  11  10         19.35         31.36         2.78 o
  -2  11  10       1400.30       1543.83        23.39 o
  -1  11  10          9.84          0.21         3.24 o
   0  11  10        135.55        110.51         5.10 o
   1  11  10        118.32        101.72         5.50 o
   2  11  10        222.44        176.32         3.96 o
   3  11  10         81.63         82.04         2.98 o
   4  11  10        108.22        112.87         4.08 o
   5  11  10        150.69        169.27         4.72 o
   6  11  10         52.43         52.97         2.84 o
   7  11  10         22.16         19.77         3.43 o
   8  11  10         13.65         15.36         3.62 o
   9  11  10          6.42          6.80         3.73 o
  10  11  10         84.69         80.76         5.09 o
  11  11  10          1.22          2.22         2.47 o
 -11  12  10          7.84          8.51         4.91 o
 -10  12  10          5.48          2.02         3.24 o
  -9  12  10         20.33         20.76         4.31 o
  -8  12  10         38.64         30.69        11.28 o
  -7  12  10        117.43         79.48         4.76 o
  -6  12  10         63.84         75.96         7.87 o
  -5  12  10        136.85        106.56         5.49 o
  -4  12  10          3.92         -2.61         2.61 o
  -3  12  10        331.70        352.17         7.19 o
  -2  12  10          6.09         -2.29         2.45 o
  -1  12  10        177.49        175.29         4.96 o
   0  12  10        556.17        570.02        10.29 o
   1  12  10        724.80        700.80        16.65 o
   2  12  10        701.31        826.25        11.88 o
   3  12  10        718.25        643.90        14.22 o
   4  12  10          0.03          0.66         2.43 o
   5  12  10        106.85        113.44         4.47 o
   6  12  10        260.94        268.43         6.17 o
   7  12  10         52.85         63.71         4.21 o
   8  12  10        130.60        105.85         6.29 o
   9  12  10          6.99         16.85         3.73 o
  10  12  10          0.11         -0.41         2.89 o
 -10  13  10        176.54        199.05        18.41 o
  -9  13  10         16.61         14.70         4.14 o
  -8  13  10          3.62         -1.21         4.14 o
  -7  13  10          2.13         -4.34         4.34 o
  -6  13  10        251.61        252.07         7.96 o
  -5  13  10         52.51         44.30         3.67 o
  -4  13  10          4.86         -2.57         2.57 o
  -3  13  10        231.27        235.58         5.34 o
  -2  13  10         94.51         75.44         3.40 o
  -1  13  10        550.17        503.62         9.38 o
   0  13  10        110.35         93.04         5.12 o
   1  13  10          2.13         -3.17         3.17 o
   2  13  10          3.43         10.76         4.43 o
   3  13  10         98.10         92.03         6.14 o
   4  13  10        518.71        573.43        31.67 o
   5  13  10          0.02         -2.77         2.77 o
   6  13  10         22.23         17.00         2.75 o
   7  13  10          8.34         11.80         3.39 o
   8  13  10        154.18        144.37         9.53 o
   9  13  10          2.46          9.08         3.14 o
  10  13  10        149.43        163.02         5.47 o
 -10  14  10        123.11        106.81        18.41 o
  -9  14  10          7.92          4.83         3.89 o
  -8  14  10         29.60         31.26         4.67 o
  -7  14  10          0.02         -2.67         3.91 o
  -6  14  10        301.84        219.08         7.67 o
  -5  14  10         79.73         56.17         3.91 o
  -4  14  10         51.24         27.20         2.97 o
  -3  14  10          5.50          5.68         2.57 o
  -2  14  10          0.16         -2.37         2.53 o
  -1  14  10         58.04         60.40         3.98 o
   0  14  10        108.11        114.78         6.44 o
   1  14  10        578.46        583.34        15.59 o
   2  14  10        774.57        774.99        29.14 o
   3  14  10         60.62         85.23         7.21 o
   4  14  10          3.35          0.86         3.68 o
   5  14  10          0.01         -1.41         3.16 o
   6  14  10        233.75        243.34         7.29 o
   7  14  10         68.08         63.19         6.08 o
   8  14  10        209.33        193.20        10.64 o
   9  14  10         57.18         84.48         6.72 o
  -9  15  10         20.18          9.91         3.36 o
  -8  15  10         13.39         -1.47         3.51 o
  -7  15  10         87.77         64.01         4.77 o
  -6  15  10         78.07         52.58         5.25 o
  -5  15  10        297.70        284.57        24.06 o
  -4  15  10        111.28        111.57         5.49 o
  -3  15  10        223.86        232.24         5.45 o
  -2  15  10          1.23          0.13         2.57 o
  -1  15  10        540.89        640.53         9.08 o
   0  15  10        133.55        167.05         6.07 o
   1  15  10       1623.39       1721.53        50.90 o
   2  15  10        383.41        364.61        16.67 o
   3  15  10         41.24         49.23         6.62 o
   4  15  10          0.00          2.75         5.54 o
   5  15  10          3.65          4.88         5.14 o
   6  15  10         14.50         12.76         3.60 o
   7  15  10        203.62        178.44        13.91 o
   8  15  10         36.09         37.59         4.56 o
   9  15  10          3.19          3.27         9.00 o
  -9  16  10         24.44         36.31         4.63 o
  -8  16  10         75.14         67.41         5.91 o
  -7  16  10          3.39         -1.56         3.37 o
  -6  16  10         13.47         13.31         6.61 o
  -5  16  10        109.46        105.54        15.24 o
  -4  16  10          6.95         14.86         3.32 o
  -3  16  10        224.72        208.23         8.79 o
  -2  16  10        280.84        284.08         6.38 o
  -1  16  10        331.80        332.70         7.84 o
   0  16  10          2.00          4.32         3.12 o
   1  16  10        196.31        207.64        13.11 o
   2  16  10          9.30          5.11         6.72 o
   3  16  10         33.98         24.67         5.93 o
   4  16  10         75.84         71.21         6.62 o
   5  16  10        120.42        123.07        13.91 o
   6  16  10         29.68         38.11         6.96 o
   7  16  10         94.63        107.19        19.64 o
   8  16  10          6.64         13.91        10.64 o
  -8  17  10          3.35          2.17         2.89 o
  -7  17  10          0.67          1.61         3.15 o
  -6  17  10        111.03        108.39         6.49 o
  -5  17  10        176.20        190.95         7.87 o
  -4  17  10        118.14        118.71         7.70 o
  -3  17  10         26.85         40.15         2.84 o
  -2  17  10          0.12         -1.78         2.22 o
  -1  17  10        115.08        111.25         5.89 o
   0  17  10        162.77        141.68         6.26 o
   1  17  10        801.77        882.90        21.79 o
   2  17  10        286.31        338.23         8.45 o
   3  17  10         23.07         33.10        17.59 o
   4  17  10         15.12         20.35        11.46 o
   5  17  10         45.90         25.80         5.98 o
   6  17  10         89.18         79.67        14.32 o
   7  17  10          0.14          0.82        10.64 o
  -7  18  10         18.95         14.70         5.54 o
  -6  18  10        122.18        127.70        13.13 o
  -5  18  10        231.23        248.29         7.80 o
  -4  18  10         33.28         32.73         4.05 o
  -3  18  10         19.53         11.67         3.71 o
  -2  18  10        131.59        134.87         5.46 o
  -1  18  10          0.80          3.44         4.08 o
   0  18  10          1.91          1.77         4.47 o
   1  18  10        155.00        160.43         8.02 o
   2  18  10        148.87        157.65         6.85 o
   3  18  10         32.71         55.23         4.84 o
   4  18  10          8.39          7.53         5.92 o
   5  18  10         31.38         41.99        15.96 o
   6  18  10          0.14         -0.82        10.64 o
  -6  19  10         55.50         65.37        10.64 o
  -5  19  10         63.01         62.98         4.17 o
  -4  19  10          0.00         -4.09         4.09 o
  -2  19  10         22.48         21.27         4.91 o
  -1  19  10         49.69         41.66         4.52 o
   0  19  10          4.31          4.67         3.76 o
   1  19  10         37.60         43.50         5.05 o
   2  19  10         14.03         14.56         3.71 o
   3  19  10          0.67         -1.10         3.26 o
   4  19  10          4.88          0.86         3.14 o
   5  19  10        319.42        362.43        57.69 o
  -1  20  10          0.74          0.00         4.09 o
   0  20  10        163.81        164.76         6.87 o
   1  20  10         21.70         26.46         3.76 o
   2  20  10         33.89         22.58         3.25 o
   3  20  10         29.91         24.56         3.14 o
   4  20  10         23.46         22.09        11.46 o
 -13   0  11         68.97         63.79         8.18 o
 -11   0  11        587.57        564.50        29.46 o
  -9   0  11         52.72         61.51         3.71 o
  -7   0  11        368.72        317.85         9.33 o
  -5   0  11       1249.03       1387.22        26.59 o
  -3   0  11        242.77        376.40        13.09 o
  -1   0  11       1092.18       1380.69        14.91 o
   1   0  11      20594.24      19637.35       374.35 o
   3   0  11       7574.41       7704.70       204.56 o
   5   0  11       4690.73       4101.92       109.65 o
   7   0  11       4562.93       4001.27       157.92 o
   9   0  11       1796.58       1861.53        81.83 o
  11   0  11          1.44         -4.09        11.46 o
 -13   1  11         91.76        100.99         3.51 o
 -12   1  11        526.01        557.27         9.61 o
 -11   1  11        204.82        179.32         5.17 o
 -10   1  11         72.15         65.55         3.20 o
  -9   1  11          3.41         -1.81         1.81 o
  -8   1  11         25.70         28.35         2.33 o
  -7   1  11         24.13         59.53         2.58 o
  -6   1  11       1814.56       1726.44        28.07 o
  -5   1  11        255.25        376.68         7.11 o
  -4   1  11         17.11          4.91         2.31 o
  -3   1  11         28.93          2.86         2.31 o
  -2   1  11          0.65          1.57         1.26 o
  -1   1  11         64.27         96.31         2.08 o
   0   1  11        160.30        161.19         2.53 o
   1   1  11       2653.66       3022.56        23.37 o
   2   1  11       1303.90       1741.39        23.56 o
   3   1  11        133.60        139.96         8.39 o
   4   1  11       1169.14       1218.23        25.74 o
   5   1  11       1582.39       1377.13        27.75 o
   7   1  11         38.65        119.61        14.73 o
   8   1  11        688.21        829.25        32.11 o
   9   1  11        305.01        426.86        22.57 o
  10   1  11        111.79        122.78        12.43 o
  11   1  11         54.02         46.70         9.84 o
  12   1  11         22.83         29.05         8.10 o
 -13   2  11         10.99         18.50         2.22 o
 -12   2  11          0.98          2.13         2.40 o
 -11   2  11          0.51          1.92         2.64 o
 -10   2  11        173.57        167.18         4.72 o
  -9   2  11         55.14         71.95         2.99 o
  -8   2  11        117.51        111.08         3.94 o
  -7   2  11        197.50        262.33         4.90 o
  -6   2  11          5.97          9.97         2.72 o
  -5   2  11        220.22        255.67         6.40 o
  -4   2  11         13.90         20.67         2.56 o
  -3   2  11         86.99         60.20         4.31 o
  -2   2  11        415.21        536.89         7.59 o
  -1   2  11          1.45          8.95         1.24 o
   0   2  11       1008.24       1249.39        10.53 o
   1   2  11        115.99        102.80         2.48 o
   2   2  11       1900.88       1919.51        43.23 o
   3   2  11         35.53         29.20         2.70 o
   4   2  11          7.29          4.17         3.14 o
   5   2  11        461.46        395.22        15.55 o
   6   2  11       1863.81       1788.71        49.91 o
   7   2  11          0.14          1.98         8.37 o
   8   2  11         12.49         41.40         9.84 o
   9   2  11         10.87         13.50         9.26 o
  10   2  11         16.36         12.51         8.95 o
  11   2  11          4.87          2.06         8.37 o
  12   2  11         37.97         34.78         8.10 o
 -13   3  11        179.36        177.57         8.02 o
 -12   3  11          8.76         11.58         2.54 o
 -11   3  11          0.13         -1.45         2.64 o
 -10   3  11        102.96         74.99         3.92 o
  -9   3  11         83.15         73.99         3.48 o
  -8   3  11          7.71          3.91         2.22 o
  -7   3  11         56.53         68.09         3.04 o
  -6   3  11        135.14        171.19         5.89 o
  -5   3  11         85.83        113.02         4.09 o
  -4   3  11          5.93         21.05         2.86 o
  -3   3  11         26.62         51.99         4.05 o
  -2   3  11        143.50        233.33         5.07 o
  -1   3  11          1.98          1.78         1.37 o
   0   3  11         20.32          1.24         1.17 o
   1   3  11        765.01        781.01         7.66 o
   2   3  11         80.76        101.27         3.45 o
   3   3  11        406.03        349.99        10.37 o
   4   3  11         21.54         22.17         4.98 o
   5   3  11         35.46         30.58         4.89 o
   6   3  11        444.67        498.28        19.66 o
   7   3  11        135.58        130.54        16.87 o
   8   3  11       1386.47       1395.42        53.60 o
   9   3  11        190.28        197.66        17.64 o
  10   3  11          0.04         -5.39         8.37 o
  11   3  11          8.15         -2.45         8.10 o
  12   3  11          0.63          0.82        10.64 o
 -13   4  11         83.13         76.08         3.86 o
 -12   4  11        111.98        139.84         7.06 o
 -11   4  11          1.51          0.41         2.64 o
 -10   4  11        161.57        163.46         4.12 o
  -9   4  11         16.86         26.57         2.70 o
  -8   4  11        916.26        992.69        16.74 o
  -7   4  11         14.34         20.19         3.28 o
  -6   4  11        819.44        699.36        12.56 o
  -5   4  11       2389.70       2211.27        64.53 o
  -4   4  11        387.50        491.74         9.83 o
  -3   4  11        146.90        169.38         7.36 o
  -2   4  11         72.88        125.71         3.90 o
  -1   4  11        115.98        148.85         3.04 o
   0   4  11        445.96        460.61         5.21 o
   1   4  11        157.93         87.83         3.00 o
   2   4  11         47.46         88.37         3.00 o
   3   4  11          2.65         -1.34         2.58 o
   4   4  11        522.81        412.53         7.96 o
   5   4  11        441.87        520.09        28.23 o
   6   4  11       1239.93       1230.65        24.32 o
   7   4  11         46.24         31.27         3.97 o
   8   4  11        328.63        418.63        14.97 o
   9   4  11          0.41          1.23         8.68 o
  10   4  11         78.65         74.43        10.69 o
  11   4  11          1.01         -0.82        11.46 o
  12   4  11         91.63         87.55        13.91 o
 -13   5  11          3.18          2.45         3.27 o
 -12   5  11        285.06        244.90         5.49 o
 -11   5  11        331.76        371.99         7.46 o
 -10   5  11        111.72         82.40         3.62 o
  -9   5  11        881.28        899.37        11.74 o
  -8   5  11        126.79        137.78         5.64 o
  -7   5  11        306.99        277.45         7.38 o
  -6   5  11         65.08         80.40         4.14 o
  -5   5  11         33.70         19.88         3.07 o
  -4   5  11         77.96        100.57         5.89 o
  -3   5  11        400.81        400.95        12.27 o
  -2   5  11        339.42        487.92         8.16 o
  -1   5  11        175.21        162.56         3.95 o
   0   5  11        280.41        301.72         4.68 o
   1   5  11        180.56        276.86         4.53 o
   2   5  11        413.23        434.74         8.25 o
   3   5  11        139.25        150.14         4.84 o
   4   5  11        416.86        328.31         5.53 o
   5   5  11         61.52         72.91         3.25 o
   6   5  11        144.80        122.43         7.39 o
   7   5  11        164.38        154.22         5.58 o
   8   5  11        500.92        481.82        25.67 o
   9   5  11         75.96         79.10         9.38 o
  10   5  11         33.06         26.18        13.09 o
  11   5  11         53.84         47.03         7.77 o
  12   5  11         68.72         84.90         7.77 o
 -12   6  11         20.56         16.20         2.97 o
 -11   6  11          8.14          5.93         3.54 o
 -10   6  11        146.66        189.66         9.09 o
  -9   6  11          3.78          5.50         2.43 o
  -8   6  11        205.12        237.60         7.56 o
  -7   6  11         38.92         19.64         3.42 o
  -6   6  11          4.79          0.61         2.55 o
  -5   6  11        410.26        429.33        12.48 o
  -4   6  11        265.40        254.74        10.41 o
  -3   6  11        114.47         86.74         5.73 o
  -2   6  11       1090.25        975.14        16.49 o
  -1   6  11        614.69        703.14         9.93 o
   0   6  11        164.50        125.31         3.79 o
   1   6  11         31.98         30.30         2.50 o
   2   6  11         17.65          6.71         2.20 o
   3   6  11         62.29         71.75         3.32 o
   4   6  11        103.76         61.74         3.17 o
   5   6  11        481.99        619.03        10.75 o
   6   6  11        720.22        654.47        12.77 o
   7   6  11          7.56          0.00         2.57 o
   8   6  11        252.35        311.52        11.19 o
   9   6  11         97.41         81.42         7.43 o
  10   6  11          0.57         -3.36         3.85 o
  11   6  11         46.63         72.78         6.59 o
  12   6  11         34.22         34.39        12.27 o
 -12   7  11         86.69        107.51         4.68 o
 -11   7  11         74.18         70.72         4.71 o
 -10   7  11          0.06         -2.44         2.90 o
  -9   7  11          4.77          9.26         2.86 o
  -8   7  11       4361.79       4313.62        52.60 o
  -7   7  11       1788.65       1707.84        27.93 o
  -6   7  11          6.66         15.67         2.92 o
  -5   7  11        461.21        428.14        10.10 o
  -4   7  11       1081.95        952.04        23.14 o
  -3   7  11        258.47        306.04        11.57 o
  -2   7  11        679.00        851.51        20.08 o
  -1   7  11       1126.13       1132.48        26.22 o
   0   7  11          5.45          9.33         2.54 o
   1   7  11        103.89        120.16         3.65 o
   2   7  11         51.58         54.17         2.66 o
   3   7  11         82.82         73.66         3.12 o
   4   7  11         10.80          4.63         2.22 o
   5   7  11        105.70         97.24         6.05 o
   6   7  11        124.41        139.56         6.61 o
   7   7  11        160.91        225.63         6.61 o
   8   7  11        150.10        158.96         9.68 o
   9   7  11        115.43        126.94         7.18 o
  10   7  11        253.12        302.09        18.00 o
  11   7  11         38.39         40.91         4.91 o
  12   7  11         30.34         49.10         4.91 o
 -12   8  11         70.62         78.22         5.11 o
 -11   8  11         20.83         22.69         3.60 o
 -10   8  11         87.42         71.62         4.18 o
  -9   8  11         13.51         11.81         3.07 o
  -8   8  11        659.90        593.94        18.62 o
  -7   8  11        151.16        147.01         4.85 o
  -6   8  11        277.37        319.38        12.79 o
  -5   8  11        498.72        515.32         9.41 o
  -4   8  11        471.14        400.35        10.85 o
  -3   8  11          2.45          5.18         3.78 o
  -2   8  11        521.85        418.69         9.51 o
  -1   8  11        153.30        154.63         5.79 o
   0   8  11         44.89         54.50         2.87 o
   1   8  11        183.83        194.38         4.38 o
   2   8  11          7.87          3.24         2.05 o
   3   8  11         83.74         66.88         3.09 o
   4   8  11        344.05        283.39         4.86 o
   5   8  11       1014.15       1030.37        13.09 o
   6   8  11        722.83        661.73        24.03 o
   7   8  11          0.11          0.80         3.50 o
   8   8  11          0.57         -1.52         3.31 o
   9   8  11        147.85        136.54         7.57 o
  10   8  11        398.81        405.98        28.19 o
  11   8  11         97.06        115.90        10.15 o
 -12   9  11         69.71         73.92         6.04 o
 -11   9  11         78.68         84.31         9.82 o
 -10   9  11          1.71         -3.57         3.57 o
  -9   9  11        549.02        574.25        14.45 o
  -8   9  11          1.70          7.16         3.82 o
  -7   9  11        102.02        133.62         5.97 o
  -6   9  11       1109.33       1045.58        18.42 o
  -5   9  11         58.49         60.00         6.63 o
  -4   9  11        103.03         69.93         5.18 o
  -3   9  11        222.77        220.04         8.50 o
  -2   9  11         93.62        116.70         6.85 o
  -1   9  11         78.86         67.34         3.81 o
   0   9  11         96.95        110.45         4.47 o
   1   9  11        487.02        462.74         8.66 o
   2   9  11       1173.11       1210.05        15.28 o
   3   9  11        115.49        102.21         3.11 o
   4   9  11         40.46         47.18         2.30 o
   5   9  11        557.74        496.52         8.02 o
   6   9  11        511.65        614.84        15.11 o
   7   9  11         26.44         25.74         3.33 o
   8   9  11         57.39         40.17         3.45 o
   9   9  11        216.80        288.42        21.51 o
  10   9  11          0.20          1.93         3.32 o
  11   9  11        382.04        417.41        20.23 o
 -11  10  11        192.36        188.55        11.05 o
 -10  10  11         48.16         40.91         4.05 o
  -9  10  11        266.99        243.96         9.33 o
  -8  10  11       1091.30       1152.53        23.27 o
  -7  10  11        948.22        888.10        21.18 o
  -6  10  11          4.90         -2.66         3.45 o
  -5  10  11        309.23        335.65         9.60 o
  -4  10  11        254.32        224.90         5.91 o
  -3  10  11        181.11        164.45         4.82 o
  -2  10  11         36.21         23.73         3.06 o
  -1  10  11        251.17        183.05         9.12 o
   0  10  11       1152.02       1038.81        14.50 o
   1  10  11       1018.94        987.68        21.69 o
   2  10  11        151.93        227.57         6.87 o
   3  10  11          0.92          2.23         1.75 o
   4  10  11        150.57        161.90         4.23 o
   5  10  11         63.16         90.70         4.16 o
   6  10  11        507.64        561.25         9.19 o
   7  10  11        335.78        343.03        17.86 o
   8  10  11         14.70         10.79         5.08 o
   9  10  11         46.55         36.49         4.09 o
  10  10  11         10.12         14.39         3.32 o
  11  10  11         40.82         50.73         5.73 o
 -11  11  11         55.96         59.69         5.30 o
 -10  11  11          2.05         -2.97         2.97 o
  -9  11  11         31.62         29.19         4.69 o
  -8  11  11        206.35        180.91        10.23 o
  -7  11  11         13.21          3.77         3.70 o
  -6  11  11         80.16         52.84         4.19 o
  -5  11  11        208.92        152.34         6.01 o
  -4  11  11        193.50        182.49         5.59 o
  -3  11  11        238.14        264.29         6.77 o
  -2  11  11        295.96        372.68         7.44 o
  -1  11  11         28.90         35.09         4.61 o
   0  11  11       1719.14       1767.26        27.15 o
   1  11  11         37.30         42.03         3.27 o
   2  11  11         19.23         23.07         2.58 o
   3  11  11         13.52          8.18         2.21 o
   4  11  11         82.55        109.39         4.11 o
   5  11  11        331.34        428.58         7.33 o
   6  11  11        354.79        375.83         7.27 o
   7  11  11         25.05         12.53         3.26 o
   8  11  11         40.90         37.54         4.31 o
   9  11  11        287.10        258.27        10.64 o
  10  11  11          6.87          7.81         3.14 o
 -10  12  11         48.27         33.25         3.52 o
  -9  12  11        374.51        347.60        10.11 o
  -8  12  11        154.16        185.56         8.49 o
  -7  12  11          5.93          3.66         3.64 o
  -6  12  11          3.17         -1.91         3.71 o
  -5  12  11         17.01         10.04         3.37 o
  -4  12  11          0.51         -2.70         2.70 o
  -3  12  11         71.28         47.09         4.18 o
  -2  12  11        351.06        332.70         7.51 o
  -1  12  11         61.21         42.79         3.43 o
   0  12  11        416.12        368.68         7.26 o
   1  12  11        163.32        173.69         6.61 o
   2  12  11        239.57        280.21         6.11 o
   3  12  11         99.48         77.89         3.99 o
   4  12  11        318.86        229.55         5.36 o
   5  12  11          0.24          0.51         2.75 o
   6  12  11          0.81          1.27         2.46 o
   7  12  11         57.08         60.20         4.35 o
   8  12  11         64.92         60.35        10.37 o
   9  12  11         52.32         55.47         4.31 o
  10  12  11          2.28         -1.64         2.56 o
 -10  13  11          0.10         -1.81         4.46 o
  -9  13  11         17.93         27.55         4.17 o
  -8  13  11         16.16         14.78         4.36 o
  -7  13  11        176.97        199.87        10.39 o
  -6  13  11          4.90         -3.62         3.62 o
  -5  13  11         85.59         94.20         5.35 o
  -4  13  11         59.68         38.44         3.03 o
  -3  13  11        337.42        328.13         8.89 o
  -2  13  11        734.49        728.02        12.73 o
  -1  13  11         93.62         69.23         4.09 o
   0  13  11         99.09         92.43         4.53 o
   1  13  11        110.89        119.67         9.92 o
   2  13  11          1.41         -2.85         2.85 o
   3  13  11          4.72          5.33         3.27 o
   4  13  11        476.68        469.79        31.65 o
   5  13  11          3.34         -2.26         2.71 o
   6  13  11        121.75         90.21         7.22 o
   7  13  11         49.14         36.64         4.20 o
   8  13  11         54.92         64.92        12.22 o
   9  13  11          1.68         -0.82         3.14 o
  -9  14  11         11.01         12.16         3.38 o
  -8  14  11        201.37        215.89         7.44 o
  -7  14  11         83.14         59.76         4.85 o
  -6  14  11         19.14          7.16         5.04 o
  -5  14  11          9.58         -2.86         2.96 o
  -4  14  11         15.35         11.06         2.87 o
  -3  14  11         14.41          8.83         2.60 o
  -2  14  11         27.92         17.15         2.79 o
  -1  14  11          3.25         -2.12         2.87 o
   0  14  11         70.37         60.54         4.42 o
   1  14  11         29.71         33.49         4.72 o
   2  14  11        225.83        186.41        11.22 o
   3  14  11        858.21        943.01        44.83 o
   4  14  11        120.20        135.04        14.41 o
   5  14  11        346.36        348.17        11.67 o
   6  14  11        165.84        158.98        14.33 o
   7  14  11          0.23         -0.70         4.56 o
   8  14  11         11.55         11.70         4.51 o
   9  14  11          3.06         -4.09         4.09 o
  -9  15  11          4.93          0.49         2.68 o
  -8  15  11         36.44         31.88         3.70 o
  -7  15  11         55.92         53.83         4.33 o
  -6  15  11        190.19        194.29         8.60 o
  -5  15  11         37.83         62.09         5.64 o
  -4  15  11        472.70        535.49        26.69 o
  -3  15  11        135.86        196.76         4.99 o
  -2  15  11          7.63          3.85         2.50 o
  -1  15  11        212.71        230.65         6.80 o
   0  15  11          6.79          4.87         3.32 o
   1  15  11        299.53        300.23        14.86 o
   2  15  11         33.66         43.29        15.55 o
   3  15  11          5.58         15.80         5.93 o
   4  15  11        238.46        236.72        10.26 o
   5  15  11         18.81         19.71        11.05 o
   6  15  11        120.46         76.10        17.18 o
   7  15  11         46.83         47.46        14.73 o
   8  15  11         20.20         13.91        10.64 o
  -8  16  11         15.71          5.80         3.00 o
  -7  16  11         15.59         10.31         3.37 o
  -6  16  11         25.11         25.66        10.35 o
  -5  16  11         53.38         62.93         5.11 o
  -4  16  11        158.44        166.43         5.70 o
  -3  16  11         80.96         98.59         4.30 o
  -2  16  11          0.65          1.39         2.75 o
  -1  16  11        370.43        391.58         9.51 o
   0  16  11        119.08        133.49         6.30 o
   1  16  11         11.50         23.69         3.53 o
   2  16  11       1053.38       1043.04        48.90 o
   3  16  11        264.53        317.00        11.62 o
   4  16  11         56.52         58.08         7.50 o
   5  16  11         18.91         13.97         5.98 o
   6  16  11         29.30         27.82        13.91 o
   7  16  11         22.08         24.55        12.27 o
  -7  17  11         20.72          6.22         3.05 o
  -6  17  11          2.13         -0.45         3.78 o
  -5  17  11         45.14         42.51        11.00 o
  -4  17  11         13.73         18.03         6.55 o
  -3  17  11         18.18         16.16         2.22 o
  -2  17  11         13.51         11.39         3.33 o
  -1  17  11         89.68         83.71         5.00 o
   0  17  11         24.60         37.87         3.79 o
   1  17  11        286.24        318.49        10.43 o
   2  17  11        153.95        198.28         7.53 o
   3  17  11          4.15          4.09         6.59 o
   4  17  11        292.93        349.51        32.73 o
   5  17  11         99.91        109.65         9.00 o
   6  17  11         37.13         26.18        13.09 o
   7  17  11          1.73         -0.82         9.82 o
  -6  18  11         39.59         36.59         3.91 o
  -5  18  11         11.12          9.29         5.85 o
  -4  18  11          0.71         -2.45         2.89 o
  -3  18  11          1.92         -0.82         4.91 o
  -2  18  11        151.62        174.73         7.08 o
  -1  18  11         20.86         11.32         3.94 o
   0  18  11         10.77         10.86         3.95 o
   1  18  11        297.82        365.14        14.53 o
   2  18  11         22.00         14.06         3.82 o
   3  18  11         28.68         21.43         3.82 o
   4  18  11          9.84          6.41         8.18 o
   5  18  11         36.43         34.83         6.96 o
   6  18  11         17.57         18.00        10.64 o
  -2  19  11         29.14         16.37         4.09 o
  -1  19  11          9.06          7.50         3.33 o
   0  19  11          1.17         -0.05         3.76 o
   1  19  11          9.15         10.94         3.34 o
   2  19  11          4.75         -0.55         3.25 o
   3  19  11         92.71         88.17         4.98 o
   4  19  11         29.78         40.92         3.22 o
  -1  20  11         17.06         19.64         4.09 o
   0  20  11          4.71         -3.05         3.14 o
   1  20  11         52.62         54.91         3.35 o
   2  20  11         31.47         30.72         3.25 o
   3  20  11         37.85         29.46        11.46 o
 -12   0  12         24.23         31.12         3.73 o
 -10   0  12        127.49         88.37         5.15 o
  -8   0  12        765.22        753.60        12.64 o
  -6   0  12        269.43        363.85         8.06 o
  -4   0  12        195.74        157.11         8.18 o
  -2   0  12         31.02         59.73         6.55 o
   0   0  12        330.96        411.36         5.92 o
   2   0  12       9451.11      10773.97       284.75 o
   4   0  12       1856.58       1812.44        52.37 o
   6   0  12          2.94          4.91        11.46 o
   8   0  12        970.46        843.62        45.82 o
  10   0  12         31.27         23.73        13.09 o
  12   0  12        194.32        225.02        19.64 o
 -13   1  12         16.85         13.91         3.27 o
 -12   1  12         35.20         29.69         2.64 o
 -11   1  12         57.40         52.88         3.36 o
 -10   1  12         37.75         57.35         3.19 o
  -9   1  12          5.41         -2.00         2.00 o
  -8   1  12          0.85          0.65         2.05 o
  -7   1  12        401.04        322.91         5.04 o
  -6   1  12        233.22        189.18         4.46 o
  -5   1  12         65.82         37.52         2.58 o
  -4   1  12          0.02         11.86         2.89 o
  -3   1  12        516.36        542.09        12.15 o
  -2   1  12         77.20         38.78         3.07 o
  -1   1  12        781.66        773.71         8.13 o
   0   1  12        120.98        105.97         2.35 o
   1   1  12         50.49         66.50         3.19 o
   2   1  12       1249.16       1180.37        26.04 o
   3   1  12       2549.79       2797.02        77.86 o
   4   1  12        156.00         98.16         9.00 o
   5   1  12         75.11         60.56         4.63 o
   6   1  12         13.91         21.27         8.68 o
   7   1  12        268.59        191.27        17.33 o
   8   1  12         82.30        110.18        12.15 o
   9   1  12        168.10        162.20        16.48 o
  10   1  12         25.68         27.82         9.26 o
  11   1  12          4.81          0.82         7.52 o
  12   1  12          2.76          4.19         7.22 o
 -13   2  12        225.38        252.84         9.82 o
 -12   2  12          1.24          0.41         2.22 o
 -11   2  12         13.76         23.50         2.95 o
 -10   2  12         38.78         29.93         3.33 o
  -9   2  12          4.17          8.43         2.09 o
  -8   2  12         76.59         75.84         2.94 o
  -7   2  12         53.10         64.55         2.83 o
  -6   2  12         10.47         16.24         2.17 o
  -5   2  12         60.03         96.05         3.83 o
  -4   2  12        590.44        546.84         9.90 o
  -3   2  12         11.86          2.86         2.89 o
  -2   2  12        131.99        132.48         5.08 o
  -1   2  12         20.23         21.07         2.02 o
   0   2  12        640.73        652.89         6.99 o
   1   2  12       1247.81       1158.89        13.76 o
   2   2  12        145.89        177.23         6.29 o
   3   2  12        855.94        854.53        28.09 o
   4   2  12          0.36          5.54         3.73 o
   5   2  12         68.19         63.01         7.36 o
   6   2  12        237.78        301.85        10.37 o
   7   2  12        330.40        427.49        22.27 o
   8   2  12          0.65          4.83         8.95 o
   9   2  12          3.99          4.80         8.95 o
  10   2  12         38.48         14.23         8.95 o
  11   2  12         65.10         62.23         9.26 o
  12   2  12        125.70        100.93        11.53 o
 -12   3  12        229.08        259.48         5.71 o
 -11   3  12         10.14          1.58         2.54 o
 -10   3  12        334.04        375.07         6.48 o
  -9   3  12          1.06         -0.61         2.16 o
  -8   3  12         31.08          8.13         2.17 o
  -7   3  12         15.02         18.56         2.44 o
  -6   3  12        164.25        160.52         4.46 o
  -5   3  12        337.62        307.59        11.55 o
  -4   3  12         58.80         77.73         3.93 o
  -3   3  12        269.08        171.25         6.05 o
  -2   3  12        333.10        247.96         9.00 o
  -1   3  12        171.79        205.70         4.50 o
   0   3  12        353.54        271.57         4.54 o
   1   3  12          7.00          2.90         2.07 o
   2   3  12        406.70        450.06        10.37 o
   3   3  12        259.66        324.75         7.94 o
   4   3  12          8.24          6.77         2.76 o
   5   3  12        199.23        185.74        11.46 o
   6   3  12         86.99         86.13         6.89 o
   7   3  12        181.80        173.90        17.36 o
   8   3  12        515.64        598.55        34.37 o
   9   3  12          2.09         23.26         9.53 o
  10   3  12         50.72         56.42        10.11 o
  11   3  12         16.84         23.70         8.37 o
  12   3  12         82.47        103.10        16.37 o
 -12   4  12        104.42        102.10         4.78 o
 -11   4  12         10.84         16.35         2.74 o
 -10   4  12        126.00        143.30         6.24 o
  -9   4  12        636.48        661.31         8.68 o
  -8   4  12          8.79         15.09         2.35 o
  -7   4  12        284.51        309.14         7.50 o
  -6   4  12        135.74        105.53         9.21 o
  -5   4  12        124.97         93.41         4.93 o
  -4   4  12        183.35        151.79         7.42 o
  -3   4  12         74.61         53.20         4.05 o
  -2   4  12          1.42          2.86         3.33 o
  -1   4  12         91.90        128.75         4.61 o
   0   4  12       5112.38       5320.83        61.49 o
   1   4  12        829.29        951.48        15.08 o
   2   4  12        376.62        486.70         8.24 o
   3   4  12         13.84         11.18         2.16 o
   4   4  12        349.83        336.44         5.71 o
   5   4  12         70.99         66.87         3.85 o
   6   4  12        116.17        100.35         5.99 o
   7   4  12        250.23        226.81        27.82 o
   8   4  12         36.79         24.25         9.82 o
   9   4  12        111.81        114.17        11.85 o
  10   4  12          3.62          5.39         8.37 o
  11   4  12          0.93         -4.09        10.64 o
  12   4  12          0.97         -4.91        10.64 o
 -12   5  12         29.71         24.48         3.47 o
 -11   5  12         75.09         81.45         4.51 o
 -10   5  12          8.11          5.21         2.69 o
  -9   5  12         15.52          8.60         2.47 o
  -8   5  12          5.22         10.84         2.87 o
  -7   5  12        362.39        358.94         7.21 o
  -6   5  12         37.35         44.53         3.00 o
  -5   5  12        222.09        214.11         8.66 o
  -4   5  12         12.08         21.09         4.08 o
  -3   5  12         39.89         81.77         4.69 o
  -2   5  12          0.69          0.07         3.33 o
  -1   5  12         10.01          5.79         2.16 o
   0   5  12       1551.73       1599.09        32.05 o
   1   5  12          9.12         42.91         2.39 o
   2   5  12        234.67        317.94         7.31 o
   3   5  12        609.40        551.39        11.61 o
   4   5  12        404.03        421.79         6.74 o
   5   5  12          0.07          0.02         2.67 o
   6   5  12        390.53        390.61         8.05 o
   7   5  12       1163.23       1214.33        29.63 o
   8   5  12         85.54         73.78         8.98 o
   9   5  12        139.41        138.18         8.05 o
  10   5  12         19.38         25.43         4.60 o
  11   5  12        291.95        313.91        33.55 o
 -12   6  12        188.21        219.37         7.22 o
 -11   6  12        194.88        225.91         8.95 o
 -10   6  12         50.44         55.27         3.47 o
  -9   6  12          0.56          2.04         3.08 o
  -8   6  12        373.06        393.98         7.39 o
  -7   6  12       1449.27       1504.71        25.05 o
  -6   6  12       1768.29       1698.86        24.75 o
  -5   6  12        140.09        210.03         5.87 o
  -4   6  12         94.92        110.17         6.81 o
  -3   6  12        180.47        164.79         6.55 o
  -2   6  12        116.03         99.91         4.94 o
  -1   6  12        174.69         98.96         4.41 o
   0   6  12        901.68        906.88        12.76 o
   1   6  12        797.59        892.57        14.61 o
   2   6  12         66.50         44.22         2.62 o
   3   6  12         37.58         49.25         2.89 o
   4   6  12         23.42         38.93         2.87 o
   5   6  12        927.14        945.79        13.69 o
   6   6  12          4.28          2.67         2.83 o
   7   6  12          0.23          4.20         2.58 o
   8   6  12         15.89          8.39         4.09 o
   9   6  12         42.79         49.81         5.92 o
  10   6  12         16.07          8.30         4.56 o
  11   6  12         89.34         66.28         6.55 o
 -12   7  12         32.01         41.05         3.73 o
 -11   7  12        190.82        173.34         9.61 o
 -10   7  12         12.74          7.07         2.90 o
  -9   7  12        201.01        195.33        13.83 o
  -8   7  12        769.94        907.31        27.45 o
  -7   7  12        347.17        373.51         8.94 o
  -6   7  12        168.75        166.85         7.53 o
  -5   7  12       1135.48       1018.77        15.02 o
  -4   7  12        225.77        206.72         5.59 o
  -3   7  12         16.77         29.28         5.47 o
  -2   7  12        187.22        201.63         6.67 o
  -1   7  12        311.62        414.36         8.39 o
   0   7  12          7.81         15.23         2.29 o
   1   7  12        146.67        133.59         3.63 o
   2   7  12        674.22        608.10         9.39 o
   3   7  12         12.05          5.16         2.16 o
   4   7  12        245.31        245.12         7.78 o
   5   7  12       1820.65       1869.59        40.05 o
   6   7  12          2.22          4.35         2.91 o
   7   7  12        652.33        634.01        27.16 o
   8   7  12         53.86         37.02         4.69 o
   9   7  12         69.63         65.61         6.96 o
  10   7  12         28.39         45.92         5.30 o
  11   7  12        555.79        567.19        40.54 o
 -12   8  12         12.11         12.27         4.09 o
 -11   8  12         84.29         96.33         7.19 o
 -10   8  12          7.11          8.65         3.61 o
  -9   8  12         81.65         56.65         5.24 o
  -8   8  12        371.73        443.30        20.40 o
  -7   8  12       1719.89       1748.24        22.93 o
  -6   8  12        182.36        174.15         6.53 o
  -5   8  12        595.61        748.00        20.63 o
  -4   8  12        386.14        381.42         7.68 o
  -3   8  12        235.06        256.01         6.17 o
  -2   8  12        837.45        799.78        15.04 o
  -1   8  12       4767.51       4740.00        73.61 o
   0   8  12         27.81         21.67         3.12 o
   1   8  12          2.34          0.72         2.26 o
   2   8  12         92.87        105.19         3.89 o
   3   8  12        241.38        258.65         4.84 o
   4   8  12        137.25        150.58         3.83 o
   5   8  12        477.55        570.75        15.55 o
   6   8  12        198.59        196.20         5.25 o
   7   8  12        691.31        662.32        17.81 o
   8   8  12          8.36          0.61         3.33 o
   9   8  12         47.33         34.31         4.09 o
  10   8  12          0.82          9.94         7.30 o
  11   8  12         80.93        106.93        17.18 o
 -11   9  12          7.03          4.33         3.32 o
 -10   9  12         18.73         19.32         3.61 o
  -9   9  12         89.77         85.80         6.31 o
  -8   9  12         73.07        121.13        16.01 o
  -7   9  12        257.78        239.62         7.76 o
  -6   9  12        389.19        439.39        10.44 o
  -5   9  12          2.77          2.89         3.41 o
  -4   9  12       1240.73       1241.80        25.32 o
  -3   9  12         53.25        101.27         5.24 o
  -2   9  12          0.16          4.08         2.71 o
  -1   9  12       2210.64       2128.82        33.58 o
   0   9  12       1297.10       1422.95        20.59 o
   1   9  12         33.88         23.06         2.38 o
   2   9  12        443.25        410.07         6.36 o
   3   9  12         83.13         53.95         2.37 o
   4   9  12       1060.47       1159.39        29.82 o
   5   9  12         30.32         17.76         2.58 o
   6   9  12         28.37         21.82         3.47 o
   7   9  12         32.35         42.95         5.03 o
   8   9  12        345.18        361.75        12.76 o
   9   9  12          6.22         10.18         3.57 o
  10   9  12        387.00        455.61        10.49 o
  11   9  12         14.99         31.09         4.09 o
 -11  10  12         53.50         60.29         8.42 o
 -10  10  12          0.02         -3.04         3.04 o
  -9  10  12          1.34          5.15         3.98 o
  -8  10  12       1508.69       1593.21        31.10 o
  -7  10  12        170.60        210.36         8.05 o
  -6  10  12         91.77         59.31         5.69 o
  -5  10  12        211.73        220.88         7.23 o
  -4  10  12         40.80         38.49         3.24 o
  -3  10  12          0.98         -2.53         2.87 o
  -2  10  12        207.43        185.62         5.58 o
  -1  10  12       2381.89       2745.28        62.61 o
   0  10  12         18.11         25.80         3.27 o
   1  10  12         29.31         65.91         3.39 o
   2  10  12         27.44         31.35         2.34 o
   3  10  12         12.09         19.90         3.16 o
   4  10  12         20.64         21.72         2.86 o
   5  10  12        454.36        388.72         9.26 o
   6  10  12          1.21         -2.42         3.07 o
   7  10  12         20.81         19.03         3.64 o
   8  10  12         22.91         18.11         3.85 o
   9  10  12         36.88         51.42         4.27 o
  10  10  12          0.60          2.94         3.03 o
 -10  11  12         51.23         73.53         8.27 o
  -9  11  12          0.14          1.31         3.75 o
  -8  11  12        180.59        245.98         9.55 o
  -7  11  12       1332.76       1348.74        28.60 o
  -6  11  12        360.60        409.97        15.22 o
  -5  11  12          9.41         -2.62         3.25 o
  -4  11  12          0.36         -2.76         2.76 o
  -3  11  12        267.03        266.45         6.34 o
  -2  11  12         34.84         36.94         3.20 o
  -1  11  12        501.38        475.12        17.24 o
   0  11  12        959.58       1003.36        15.52 o
   1  11  12          1.26         -0.78         2.66 o
   2  11  12        187.90        240.16         5.61 o
   3  11  12        259.33        261.86         7.93 o
   4  11  12         10.42          4.13         2.61 o
   5  11  12         72.02         83.66         6.25 o
   6  11  12          1.43          7.18         3.28 o
   7  11  12         65.25         72.56         5.00 o
   8  11  12        117.04        134.44         9.41 o
   9  11  12          7.54          5.28         3.14 o
  10  11  12         18.03         19.00         3.14 o
 -10  12  12          0.01         -4.09         4.46 o
  -9  12  12         24.72         20.06         3.97 o
  -8  12  12          4.43         15.39         4.71 o
  -7  12  12        266.69        222.04        14.53 o
  -6  12  12         22.28         13.29         2.89 o
  -5  12  12          9.87          9.22         3.39 o
  -4  12  12         52.37         40.76         3.90 o
  -3  12  12         47.72         26.74         4.52 o
  -2  12  12         35.17         31.79         2.77 o
  -1  12  12         46.89         51.50         3.61 o
   0  12  12        168.47        186.37         8.00 o
   1  12  12        382.77        460.44        11.21 o
   2  12  12        774.36        791.89        19.85 o
   3  12  12       1774.29       1818.83        41.34 o
   4  12  12          1.37          5.65         2.92 o
   5  12  12        178.62        194.39         5.99 o
   6  12  12          9.18          9.71         3.42 o
   7  12  12        263.23        286.23        13.66 o
   8  12  12          8.74          4.00         6.19 o
   9  12  12         78.96         74.21         4.91 o
  -9  13  12         74.59         76.99         9.05 o
  -8  13  12        454.84        438.11        25.18 o
  -7  13  12          2.42          1.75         3.50 o
  -6  13  12          1.07         -4.51         4.51 o
  -5  13  12         31.95         24.39         3.38 o
  -4  13  12         10.19          0.15         2.67 o
  -3  13  12         11.46         13.54         2.77 o
  -2  13  12        383.64        494.58         7.81 o
  -1  13  12          0.22         -2.78         2.78 o
   0  13  12        246.70        248.68        10.04 o
   1  13  12        244.23        241.73         7.62 o
   2  13  12         51.62         74.58         6.41 o
   3  13  12         15.84         23.54         4.18 o
   4  13  12         98.08         79.75         8.02 o
   5  13  12        127.00        149.24         6.42 o
   6  13  12        289.57        291.20         8.31 o
   7  13  12         11.83         14.80         5.77 o
   8  13  12          1.02          0.13         3.03 o
   9  13  12          7.75         11.46         4.09 o
  -9  14  12         38.74         33.45         3.09 o
  -8  14  12          2.93         -0.91         3.14 o
  -7  14  12         53.51         41.72         5.79 o
  -6  14  12          0.80         -4.47         4.47 o
  -5  14  12         18.54         12.06         3.52 o
  -4  14  12          1.82         -0.26         2.75 o
  -3  14  12         44.97         58.97         4.33 o
  -2  14  12        104.61         72.98         3.74 o
  -1  14  12        213.34        263.40         7.12 o
   0  14  12         55.22         44.99         3.79 o
   1  14  12          6.73          8.04         3.06 o
   2  14  12        454.16        499.65        16.27 o
   3  14  12        919.43       1059.26        36.73 o
   4  14  12        191.11        249.57        15.55 o
   5  14  12          0.02          2.86         3.61 o
   6  14  12          1.92          8.47         4.63 o
   7  14  12         39.74         33.08         7.77 o
   8  14  12          7.64          6.64         3.78 o
  -8  15  12          2.45         -2.96         2.96 o
  -7  15  12          2.40         -1.22         3.38 o
  -6  15  12         31.08         40.84         6.19 o
  -5  15  12        116.56        111.52         7.00 o
  -4  15  12         67.54         56.08         4.25 o
  -3  15  12         11.59         12.54         2.70 o
  -2  15  12          1.78         -2.75         2.75 o
  -1  15  12         87.14         63.57         5.24 o
   0  15  12         10.13         16.44         3.29 o
   1  15  12         50.25         38.02         4.13 o
   2  15  12          8.48         25.27        15.14 o
   3  15  12        178.10        167.74        13.91 o
   4  15  12        120.52        135.99        10.90 o
   5  15  12        297.43        312.08        12.64 o
   6  15  12         50.87         31.91        14.73 o
   7  15  12         66.09         66.28        14.73 o
  -7  16  12          2.48         -0.68         2.94 o
  -6  16  12         13.92          9.07         3.80 o
  -5  16  12        190.52        218.42         9.44 o
  -4  16  12        181.84        168.46         7.15 o
  -3  16  12         95.29         85.02         4.18 o
  -2  16  12         60.26         65.92         4.19 o
  -1  16  12          1.42         -3.08         3.08 o
   0  16  12         12.24         12.83         3.32 o
   1  16  12        577.28        613.77        22.91 o
   2  16  12         13.36         14.35         4.51 o
   3  16  12         42.31         50.50         7.45 o
   4  16  12        382.91        404.55        15.96 o
   5  16  12          9.06         12.27         4.60 o
   6  16  12          2.35          5.73        11.46 o
   7  16  12         19.42         10.64         9.82 o
  -6  17  12         25.84         20.60         3.89 o
  -5  17  12        118.49         91.28         5.11 o
  -4  17  12          5.92          5.73         4.91 o
  -3  17  12         30.83         17.26         4.05 o
  -2  17  12          6.09         -0.45         3.07 o
  -1  17  12          9.99          7.64         3.07 o
   0  17  12        156.41        161.09         7.65 o
   1  17  12        152.08        172.60         6.91 o
   2  17  12        112.95        145.90         6.46 o
   3  17  12        119.43        135.84         7.09 o
   4  17  12          1.43          7.08         5.25 o
   5  17  12         14.43          9.00        12.27 o
   6  17  12         18.44         10.64        10.64 o
  -2  18  12          6.27          2.41         2.58 o
  -1  18  12         30.77         30.01         3.95 o
   0  18  12          2.52          3.04         6.31 o
   1  18  12         77.10         97.35        10.39 o
   2  18  12          0.00          6.75         3.36 o
   3  18  12          1.71          7.85         3.35 o
   4  18  12        228.71        250.51         8.32 o
   5  18  12         63.20         44.19        13.09 o
  -1  19  12         11.21          8.03         3.14 o
   0  19  12         25.59         21.25         3.74 o
   1  19  12          2.24          1.58         3.23 o
   2  19  12         68.02         66.58         4.39 o
   3  19  12         19.71         20.20         3.13 o
 -11   0  13        104.24        146.99        19.23 o
  -9   0  13        425.15        452.19        20.92 o
  -7   0  13         71.73        115.72         5.73 o
  -5   0  13        727.62        585.05        24.55 o
  -3   0  13         55.50         58.91         6.55 o
  -1   0  13          0.03         61.92         9.00 o
   1   0  13         81.21         96.67         4.74 o
   3   0  13          0.00          5.13         2.84 o
   5   0  13        183.45        148.33        11.46 o
   7   0  13          2.76          9.00        12.27 o
   9   0  13          2.34         -7.36        11.46 o
  11   0  13        286.19        361.67        25.37 o
 -12   1  13          1.80          0.61         2.65 o
 -11   1  13          8.19          8.18         2.64 o
 -10   1  13         24.50         24.51         2.95 o
  -9   1  13         16.73         22.71         2.14 o
  -8   1  13          4.36          2.07         2.12 o
  -7   1  13         23.64         33.76         3.03 o
  -6   1  13        233.27        205.88         4.82 o
  -5   1  13        395.33        369.67        13.78 o
  -4   1  13        590.33        506.69        11.27 o
  -3   1  13        184.05        158.89         6.05 o
  -2   1  13        322.46        351.99         9.53 o
  -1   1  13         27.83          7.26         2.54 o
   0   1  13          1.58          0.67         1.56 o
   1   1  13       2203.01       2023.69        42.29 o
   2   1  13         14.36          9.85         1.93 o
   3   1  13        442.19        436.64         8.43 o
   4   1  13         29.54         20.12         4.05 o
   5   1  13        121.95         82.05         4.59 o
   6   1  13        379.21        395.33        21.41 o
   7   1  13         30.22         30.28         9.26 o
   8   1  13        166.06        198.44        17.64 o
   9   1  13          8.89          0.20         8.37 o
  10   1  13        146.04        117.04        11.27 o
  11   1  13         15.90         22.40         8.37 o
 -12   2  13         25.31         16.23         2.65 o
 -11   2  13          0.23         -2.40         2.40 o
 -10   2  13         15.91         10.17         2.77 o
  -9   2  13          0.29          1.45         1.98 o
  -8   2  13         40.17         56.88         2.74 o
  -7   2  13          2.08         -2.05         2.05 o
  -6   2  13        560.29        578.12         8.43 o
  -5   2  13         51.39         64.41         7.20 o
  -4   2  13        491.54        444.14        10.37 o
  -3   2  13         23.92         27.82         3.47 o
  -2   2  13        210.70        156.23         5.13 o
  -1   2  13         37.71         12.01         2.23 o
   0   2  13        195.82        204.56         3.83 o
   1   2  13        301.83        358.57         6.74 o
   2   2  13       1200.84       1257.28        26.53 o
   3   2  13        144.55        152.56         4.49 o
   4   2  13         20.11         10.19         3.07 o
   5   2  13         35.86         16.82         5.09 o
   6   2  13         80.51         67.27         6.01 o
   7   2  13         13.85         35.04         9.53 o
   8   2  13         26.08         15.52         8.95 o
   9   2  13        586.41        532.23        24.01 o
  10   2  13         30.53         41.75         9.26 o
  11   2  13        184.33        198.79        14.43 o
 -12   3  13         45.77         59.98         3.44 o
 -11   3  13         37.91         54.56         3.78 o
 -10   3  13         42.49         41.71         3.68 o
  -9   3  13        107.50        108.90         4.03 o
  -8   3  13        869.98        845.37         9.85 o
  -7   3  13          0.98         -2.15         2.42 o
  -6   3  13         10.86          7.41         2.45 o
  -5   3  13         28.26         39.84         2.92 o
  -4   3  13          1.66          2.36         2.86 o
  -3   3  13        208.84        184.36         6.69 o
  -2   3  13        135.95        113.14         4.48 o
  -1   3  13        134.45        100.06         5.43 o
   0   3  13         56.62         48.79         2.29 o
   1   3  13         50.49         39.54         2.20 o
   2   3  13         19.54         29.38         2.32 o
   3   3  13        690.77        779.52        11.61 o
   4   3  13        100.82         51.76         3.17 o
   5   3  13        136.49        102.15         4.80 o
   6   3  13        324.35        287.95        19.31 o
   7   3  13       1395.69       1498.14        48.31 o
   8   3  13        237.94        299.80        19.96 o
   9   3  13        313.77        421.98        21.41 o
  10   3  13          1.72          0.00         8.10 o
  11   3  13         65.62         52.80         8.95 o
 -12   4  13         97.53        106.45         4.20 o
 -11   4  13          1.74          2.95         2.97 o
 -10   4  13         24.17         16.68         2.70 o
  -9   4  13          3.76          4.53         2.55 o
  -8   4  13          3.05         -1.74         2.47 o
  -7   4  13         14.09          9.87         2.61 o
  -6   4  13        202.33        170.23         6.38 o
  -5   4  13         49.90         49.08         5.07 o
  -4   4  13          7.52          3.77         2.89 o
  -3   4  13         10.12          3.84         2.83 o
  -2   4  13         41.00         55.38         4.07 o
  -1   4  13       1148.19       1136.43        32.36 o
   0   4  13        202.08        165.09         4.19 o
   1   4  13        850.42        899.29        14.54 o
   2   4  13          2.39         13.17         2.63 o
   3   4  13        303.30        401.82         7.37 o
   4   4  13          4.64          0.89         2.03 o
   5   4  13          5.16          1.94         2.87 o
   6   4  13        283.85        271.18         8.79 o
   7   4  13        783.26        830.85        20.59 o
   8   4  13        378.59        331.86        18.21 o
   9   4  13        116.22        117.75         7.70 o
  10   4  13          4.75         -0.30         4.56 o
  11   4  13         15.47         10.92         4.09 o
 -12   5  13         18.65         26.36         3.27 o
 -11   5  13        273.09        298.30         6.85 o
 -10   5  13        216.06        215.34         5.47 o
  -9   5  13        118.65        150.51         7.44 o
  -8   5  13         25.10         14.77         2.62 o
  -7   5  13        110.06        152.23         7.93 o
  -6   5  13       1286.12       1171.75        19.32 o
  -5   5  13        100.94        101.16         7.91 o
  -4   5  13        114.83        193.85         6.58 o
  -3   5  13          0.96          0.72         2.87 o
  -2   5  13        249.51        286.33         8.03 o
  -1   5  13        111.52         90.96         5.26 o
   0   5  13        487.37        596.20         8.33 o
   1   5  13        915.34        960.60        14.11 o
   2   5  13         16.53         21.27         2.44 o
   3   5  13        258.92        246.96         5.27 o
   4   5  13         37.53         33.29         2.30 o
   5   5  13        188.93        229.33         6.22 o
   6   5  13          0.38          5.29         2.91 o
   7   5  13        124.65        125.95         7.42 o
   8   5  13        113.26         79.73         6.62 o
   9   5  13          0.01         -3.65         3.65 o
  10   5  13         57.60         59.98        10.64 o
  11   5  13         15.27         28.11         4.56 o
 -12   6  13          2.08         11.46         4.09 o
 -11   6  13         40.84         29.80         3.59 o
 -10   6  13          4.84         14.27         3.05 o
  -9   6  13        192.89        220.09         7.27 o
  -8   6  13        161.24        161.64         9.78 o
  -7   6  13        363.25        318.83         8.89 o
  -6   6  13        511.63        541.97        11.62 o
  -5   6  13         23.58         29.07         3.14 o
  -4   6  13        305.77        323.33         6.30 o
  -3   6  13        205.40        170.15         5.60 o
  -2   6  13          7.96         29.46         4.05 o
  -1   6  13        710.45        749.34        14.79 o
   0   6  13       3331.78       3245.44        45.56 o
   1   6  13        132.85        165.46         4.02 o
   2   6  13        456.86        509.07         7.90 o
   3   6  13        992.23        906.10        21.22 o
   4   6  13        146.29        155.52         8.51 o
   5   6  13       1119.87       1068.08        21.71 o
   6   6  13        356.77        344.78        16.71 o
   7   6  13         75.56         62.50         4.99 o
   8   6  13         51.20         71.19         8.18 o
   9   6  13          0.50         -3.62         5.32 o
  10   6  13        160.25        173.32        10.23 o
  11   6  13         72.65         99.26         5.92 o
 -11   7  13         30.24         35.54         3.59 o
 -10   7  13        489.91        503.70         9.84 o
  -9   7  13        111.62        109.23         7.25 o
  -8   7  13         85.70         61.89         8.07 o
  -7   7  13        236.23        271.06         7.63 o
  -6   7  13        333.16        357.10         9.31 o
  -5   7  13         28.84         38.42         4.07 o
  -4   7  13       1562.16       1331.42        32.30 o
  -3   7  13         75.31         69.77         3.77 o
  -2   7  13        303.23        273.23         6.51 o
  -1   7  13        499.39        564.60        12.03 o
   0   7  13       1239.21       1249.25        18.05 o
   1   7  13        304.74        373.50         7.89 o
   2   7  13        364.42        313.31         5.42 o
   3   7  13         52.86         67.45         2.87 o
   4   7  13        591.02        562.33        13.86 o
   5   7  13         15.33         19.39         2.88 o
   6   7  13        143.13        162.89        10.80 o
   7   7  13          0.01         -0.07         2.87 o
   8   7  13          0.01         -3.08         3.27 o
   9   7  13          5.30          9.15         3.57 o
  10   7  13         70.78         78.81        10.67 o
  11   7  13          0.04          3.27         3.27 o
 -11   8  13         72.39         60.81         4.31 o
 -10   8  13         20.88         28.63         4.84 o
  -9   8  13         18.85         17.36         4.15 o
  -8   8  13        530.52        591.05        17.10 o
  -7   8  13         51.41         40.03         3.88 o
  -6   8  13          1.70          4.36         3.34 o
  -5   8  13        292.67        349.15        17.51 o
  -4   8  13        300.61        311.68        12.89 o
  -3   8  13        850.14        880.67        12.41 o
  -2   8  13       2170.91       2014.74        29.00 o
  -1   8  13        138.11        147.89         5.46 o
   0   8  13        750.84        759.27        10.36 o
   1   8  13        268.74        301.97         5.68 o
   2   8  13        144.16        143.23         3.99 o
   3   8  13        675.59        686.59        13.07 o
   4   8  13       1329.89       1352.09        16.54 o
   5   8  13         99.63         94.14         7.45 o
   6   8  13        629.93        605.70        20.10 o
   7   8  13         36.50         43.36         3.46 o
   8   8  13          0.01         -2.45         3.34 o
   9   8  13         15.31         13.54         5.68 o
  10   8  13        118.48        139.75         5.76 o
 -11   9  13          6.09          8.16         3.03 o
 -10   9  13          2.17          1.16         2.69 o
  -9   9  13          1.23         -1.33         4.12 o
  -8   9  13        110.54        115.92        16.37 o
  -7   9  13       1065.47       1221.42        31.86 o
  -6   9  13       1052.33       1021.92        17.56 o
  -5   9  13        176.64        168.41         9.39 o
  -4   9  13       1339.75       1274.31        17.38 o
  -3   9  13       1030.55       1120.86        14.66 o
  -2   9  13        111.59        100.44         6.65 o
  -1   9  13       1425.56       1521.58        36.38 o
   0   9  13         22.62         40.77         2.63 o
   1   9  13       1237.36       1230.30        21.13 o
   2   9  13         34.70         22.28         2.76 o
   3   9  13       1340.23       1187.78        17.85 o
   4   9  13         35.51         22.87         3.43 o
   5   9  13        210.30        208.98        10.55 o
   6   9  13         67.62         90.21         4.86 o
   7   9  13          1.11         -2.50         3.32 o
   8   9  13          0.86          1.49         3.32 o
   9   9  13         63.28         58.68         4.39 o
  10   9  13         33.78         29.78         5.73 o
 -10  10  13        254.23        276.47         6.58 o
  -9  10  13         51.51         55.96         4.67 o
  -8  10  13         48.08         51.74         9.49 o
  -7  10  13       1155.59       1217.03        86.53 o
  -6  10  13       1005.82       1019.06        16.18 o
  -5  10  13        460.44        468.98         9.88 o
  -4  10  13         65.75         45.49         3.45 o
  -3  10  13        366.92        358.75         6.96 o
  -2  10  13          0.01          0.09         3.35 o
  -1  10  13       1134.23       1113.66        30.00 o
   0  10  13        295.85        313.00         8.91 o
   1  10  13       1771.44       1727.51        24.58 o
   2  10  13        190.25        286.46         7.81 o
   3  10  13        137.15        155.75         6.40 o
   4  10  13        601.56        580.18         9.75 o
   5  10  13       1086.18       1138.25        21.36 o
   6  10  13        397.36        394.94        21.88 o
   7  10  13          2.94          3.30         3.59 o
   8  10  13         34.35         35.43         4.09 o
   9  10  13          0.42         -1.37         3.03 o
  10  10  13         54.30         59.73         5.73 o
 -10  11  13          0.61          1.06         3.03 o
  -9  11  13        151.44        160.74         7.06 o
  -8  11  13        198.25        200.57         8.32 o
  -7  11  13        758.78        856.86        23.25 o
  -6  11  13        584.81        578.56        12.61 o
  -5  11  13         26.25         15.20         3.65 o
  -4  11  13          3.04         -2.93         2.93 o
  -3  11  13         10.72         -0.04         2.90 o
  -2  11  13        239.43        229.13         6.94 o
  -1  11  13        583.64        585.40        15.35 o
   0  11  13        159.94        159.03        13.31 o
   1  11  13         34.48         33.84         3.63 o
   2  11  13        629.42        609.22        17.14 o
   3  11  13        476.94        478.27        10.67 o
   4  11  13         20.55         17.41         3.20 o
   5  11  13        760.74        772.81        20.80 o
   6  11  13         98.29         87.12         8.27 o
   7  11  13         90.21         97.92         5.72 o
   8  11  13          0.76          0.00         3.47 o
   9  11  13          0.03          1.56         3.14 o
  -9  12  13          0.09         -1.49         3.32 o
  -8  12  13        240.90        217.91         7.24 o
  -7  12  13         43.42         45.18         4.28 o
  -6  12  13         28.45         26.03         4.92 o
  -5  12  13          0.80         -1.38         3.32 o
  -4  12  13        218.15        190.22         6.32 o
  -3  12  13         23.43         22.31         2.83 o
  -2  12  13         15.16          0.48         3.08 o
  -1  12  13        117.00        149.95         5.33 o
   0  12  13         13.94         11.07         3.83 o
   1  12  13        405.91        401.60        13.35 o
   2  12  13        339.33        340.48        19.07 o
   3  12  13        389.03        433.05         9.43 o
   4  12  13        343.62        416.83        10.05 o
   5  12  13        549.71        512.63        18.37 o
   6  12  13        133.73        127.59        10.01 o
   7  12  13          0.71          1.83         3.90 o
   8  12  13         13.80         10.49         3.14 o
   9  12  13          0.17         -0.82         4.09 o
  -9  13  13        128.44        150.98         5.59 o
  -8  13  13         92.05         92.50         5.57 o
  -7  13  13        158.35        155.57         6.48 o
  -6  13  13         60.16         43.73         5.60 o
  -5  13  13          7.64          3.97         3.24 o
  -4  13  13        101.42         79.68         4.20 o
  -3  13  13        159.03        167.76         4.77 o
  -2  13  13          4.24          0.43         2.96 o
  -1  13  13          2.52         -1.40         3.19 o
   0  13  13         32.13         30.63         3.84 o
   1  13  13         47.37         26.27         3.29 o
   2  13  13          0.09          2.57         3.57 o
   3  13  13        116.05        161.41        10.01 o
   4  13  13         10.37         15.99         3.99 o
   5  13  13        159.72        167.64         6.92 o
   6  13  13        143.50        154.08         8.59 o
   7  13  13        144.28        148.05         7.55 o
   8  13  13         53.36         35.18         4.91 o
  -8  14  13          8.88          9.15         3.19 o
  -7  14  13          3.17         -1.58         3.34 o
  -6  14  13          0.21         -3.88         3.88 o
  -5  14  13         20.54         13.42         4.33 o
  -4  14  13          9.80          5.68         3.35 o
  -3  14  13          3.59          2.16         2.91 o
  -2  14  13          4.83          2.96         2.87 o
  -1  14  13        167.01        139.52         5.69 o
   0  14  13         23.73         16.38         3.28 o
   1  14  13        408.42        392.57         9.10 o
   2  14  13         54.49         68.54         7.48 o
   3  14  13          0.27         -2.72         5.35 o
   4  14  13          1.84          2.83         5.98 o
   5  14  13        162.64        176.93        22.91 o
   6  14  13        321.49        357.00        11.33 o
   7  14  13         33.71         35.75         3.88 o
  -8  15  13         29.46         21.87         9.82 o
  -7  15  13         37.05         42.27         4.29 o
  -6  15  13         48.51         37.92         8.55 o
  -5  15  13        108.69        108.90         9.82 o
  -4  15  13         52.12         78.93         8.96 o
  -3  15  13          0.22         -0.96         2.58 o
  -2  15  13         40.55         40.28         3.79 o
  -1  15  13         57.65         58.99         4.25 o
   0  15  13         18.09         13.09         3.78 o
   1  15  13         10.72          7.23         3.03 o
   2  15  13        454.15        535.21        13.73 o
   3  15  13          8.38         10.99         6.66 o
   4  15  13        262.62        314.59        48.28 o
   5  15  13        116.85        134.19        21.27 o
   6  15  13          0.52         10.64        12.27 o
   7  15  13         30.24         21.27        10.64 o
  -7  16  13         64.17         55.20         5.88 o
  -6  16  13          8.99         11.13         3.18 o
  -5  16  13          3.92          7.45         5.73 o
  -4  16  13          1.93         12.27         4.91 o
  -3  16  13          0.44         -0.40         2.83 o
  -2  16  13          0.81          0.88         3.06 o
  -1  16  13         29.10         32.45         5.67 o
   0  16  13         15.03          8.94         3.03 o
   1  16  13         10.88         12.05         3.95 o
   2  16  13        245.84        255.06        12.48 o
   3  16  13        238.99        326.03        23.42 o
   4  16  13          0.34          4.48         5.25 o
   5  16  13         14.96         13.91        12.27 o
   6  16  13         76.10         57.28        13.91 o
  -6  17  13         47.05         43.37         4.91 o
  -5  17  13          0.10          1.64         9.82 o
  -3  17  13          9.32          5.73         4.09 o
  -2  17  13          7.17          0.90         2.65 o
  -1  17  13          6.88          1.92         2.83 o
   0  17  13         25.30         12.04         3.55 o
   1  17  13          8.37         14.09         3.74 o
   2  17  13         67.42         59.84         4.29 o
   3  17  13         71.01         86.84         5.90 o
   4  17  13         98.83         95.73        15.14 o
   5  17  13         29.91         17.18        11.46 o
  -2  18  13          2.29          2.13         2.72 o
  -1  18  13          3.01          1.83         3.21 o
   0  18  13         37.41         33.18         3.47 o
   1  18  13         24.55         37.65         4.37 o
   2  18  13        133.99        158.13         9.21 o
   3  18  13        493.36        536.57        13.04 o
  -1  19  13         25.27         24.89         2.72 o
   0  19  13          1.23         -0.57         2.65 o
   1  19  13         48.23         44.20         4.33 o
 -12   0  14          5.83         -0.82         4.09 o
 -10   0  14        421.05        377.73        11.46 o
  -8   0  14         47.33         54.16         4.76 o
  -6   0  14        223.64        265.78         9.90 o
  -4   0  14       1530.38       1484.14        35.27 o
  -2   0  14        288.97        353.22        10.81 o
   0   0  14       1144.35       1221.56        22.44 o
   2   0  14       1451.28       1594.59        33.78 o
   4   0  14        163.29         89.46        16.77 o
   6   0  14        805.61        813.35        45.00 o
   8   0  14          0.10          0.82        12.27 o
  10   0  14          7.06          9.82        11.46 o
 -12   1  14          9.21         -2.45         2.89 o
 -11   1  14          0.67         -3.47         3.47 o
 -10   1  14         78.15         87.29         4.51 o
  -9   1  14        124.12        131.25         4.40 o
  -8   1  14        148.08        173.72         4.50 o
  -7   1  14         15.30          5.28         2.70 o
  -6   1  14        124.61        111.79         5.66 o
  -5   1  14         31.33         34.78         4.85 o
  -4   1  14         22.73          5.17         3.02 o
  -3   1  14        229.51        190.97         6.63 o
  -2   1  14        215.75        214.28         5.97 o
  -1   1  14        280.04        253.54         6.63 o
   0   1  14         49.51         60.71         2.54 o
   1   1  14        503.31        545.67         8.66 o
   2   1  14         36.55         51.80         2.49 o
   3   1  14          2.17          1.81         1.88 o
   4   1  14          6.73         15.98         5.52 o
   5   1  14        436.48        383.85        34.50 o
   6   1  14         12.59         25.37         9.26 o
   7   1  14        269.36        271.75        19.67 o
   8   1  14         22.90         23.73         9.26 o
   9   1  14          6.57         18.69         8.95 o
  10   1  14          4.33          4.50         8.10 o
  11   1  14          3.58          7.77         7.52 o
 -11   2  14         16.04         10.43         2.65 o
 -10   2  14         17.40         21.91         5.03 o
  -9   2  14          0.43          0.51         2.46 o
  -8   2  14         77.86         61.11         3.40 o
  -7   2  14         70.06         57.00         3.07 o
  -6   2  14         11.43          5.89         2.57 o
  -5   2  14         16.02         17.51         3.14 o
  -4   2  14        110.01        125.89         4.59 o
  -3   2  14         78.08        106.06         4.94 o
  -2   2  14          0.90         -1.49         2.56 o
  -1   2  14        219.21        198.65         5.02 o
   0   2  14         85.83         95.65         3.06 o
   1   2  14        361.31        407.88         7.50 o
   2   2  14       1384.99       1378.62        15.85 o
   3   2  14        214.45        265.85         7.49 o
   4   2  14        132.44        156.52         4.85 o
   5   2  14        278.36        214.25         7.38 o
   6   2  14          0.90          1.61         8.37 o
   7   2  14          0.16          0.41         8.68 o
   8   2  14        312.07        270.61        19.09 o
   9   2  14        216.34        227.08        17.64 o
  10   2  14        235.33        291.74        17.36 o
  11   2  14         27.05         32.32         8.10 o
 -11   3  14         42.14         35.79         2.97 o
 -10   3  14         62.91         79.03         4.40 o
  -9   3  14         95.62         68.13         4.69 o
  -8   3  14         22.28         34.78         2.83 o
  -7   3  14        203.43        193.70         4.99 o
  -6   3  14        178.69        185.20         9.84 o
  -5   3  14        263.09        212.47        14.37 o
  -4   3  14        366.90        355.01         7.52 o
  -3   3  14         23.21         20.24         2.78 o
  -2   3  14       1589.80       1526.76        28.38 o
  -1   3  14        210.01        239.38         5.87 o
   0   3  14        149.93        132.36         3.95 o
   1   3  14        130.74        126.42         3.53 o
   2   3  14        421.57        368.33         6.52 o
   3   3  14       1115.54        951.00        13.95 o
   4   3  14        145.71        119.66         5.46 o
   5   3  14        423.66        368.79         8.44 o
   6   3  14         56.67         56.04         8.14 o
   7   3  14        449.00        423.12        17.76 o
   8   3  14         10.49          0.82         8.68 o
   9   3  14         84.01         75.69        10.41 o
  10   3  14          5.04          1.58         7.79 o
  11   3  14         20.69         18.46         7.79 o
 -11   4  14          5.33          2.75         3.27 o
 -10   4  14        137.01        144.93         6.73 o
  -9   4  14        171.98        162.92         5.98 o
  -8   4  14         53.26         44.38         3.33 o
  -7   4  14        325.32        285.95         6.85 o
  -6   4  14        382.30        333.90         7.61 o
  -5   4  14          4.07          2.71         4.14 o
  -4   4  14        164.78        179.47         4.88 o
  -3   4  14          9.75         -1.34         2.47 o
  -2   4  14        516.35        463.53        10.95 o
  -1   4  14         12.56         -2.25         2.82 o
   0   4  14        791.58        736.45        12.07 o
   1   4  14        203.54        199.51         4.14 o
   2   4  14        208.13        104.20         3.54 o
   3   4  14          0.98          2.23         2.17 o
   4   4  14          9.84          8.87         2.44 o
   5   4  14        483.18        465.45        11.61 o
   6   4  14       1566.85       1444.28        30.57 o
   7   4  14        198.66        237.29        21.22 o
   8   4  14        110.57        105.76         6.73 o
   9   4  14         19.15         37.96         9.53 o
  10   4  14          0.06         -2.39         3.65 o
  11   4  14          0.03          2.45        10.64 o
 -11   5  14         45.30         48.80         6.87 o
 -10   5  14        122.42        149.07         5.13 o
  -9   5  14        259.16        295.77        11.87 o
  -8   5  14         10.47          6.68         2.75 o
  -7   5  14        606.27        584.53        11.96 o
  -6   5  14         18.40         16.02         3.06 o
  -5   5  14         16.24         -3.26         4.16 o
  -4   5  14         60.99         63.61         3.31 o
  -3   5  14        193.89        201.58        13.28 o
  -2   5  14        205.20        239.30         6.07 o
  -1   5  14        824.08        834.64        17.93 o
   0   5  14        525.52        539.92         7.45 o
   1   5  14        376.51        349.86         5.35 o
   2   5  14        187.17        175.50         3.82 o
   3   5  14        317.35        239.82         4.94 o
   4   5  14          1.69         -0.84         2.24 o
   5   5  14       1119.03       1143.14        51.88 o
   6   5  14       2020.41       1967.06        50.91 o
   7   5  14        111.08        121.84        14.64 o
   8   5  14         76.81         62.23         7.70 o
   9   5  14        120.28        111.26         6.68 o
  10   5  14         45.38         57.67         5.92 o
 -11   6  14          7.02         10.45         5.06 o
 -10   6  14        237.06        267.24         7.79 o
  -9   6  14        119.86         88.62         5.43 o
  -8   6  14          4.35          3.26         3.68 o
  -7   6  14         78.61         74.86         3.99 o
  -6   6  14        921.37        898.86        14.12 o
  -5   6  14        114.46         99.81         7.45 o
  -4   6  14        680.71        682.28        11.14 o
  -3   6  14        912.53        989.40        19.77 o
  -2   6  14       1580.31       1548.30        42.88 o
  -1   6  14         27.96         48.17         2.88 o
   0   6  14       1434.02       1323.99        14.55 o
   1   6  14         21.45         18.64         3.06 o
   2   6  14          6.28          2.74         1.97 o
   3   6  14        147.26        118.16         4.63 o
   4   6  14        278.13        293.80         9.10 o
   5   6  14        115.23         87.10         8.49 o
   6   6  14        738.70        759.51        17.46 o
   7   6  14         75.23         81.82         8.87 o
   8   6  14        119.28        122.41        11.05 o
   9   6  14          4.99          1.23         3.88 o
  10   6  14          1.25         -2.86         3.03 o
 -11   7  14         61.43         61.35         4.91 o
 -10   7  14         83.45         74.83         5.07 o
  -9   7  14        157.92        217.15         6.83 o
  -8   7  14         98.76         83.02         5.16 o
  -7   7  14        313.92        321.01         7.07 o
  -6   7  14         30.09         51.10         5.43 o
  -5   7  14         14.94         12.53         3.19 o
  -4   7  14        709.08        683.69        17.99 o
  -3   7  14        463.86        406.47        10.14 o
  -2   7  14        730.22        715.38        12.32 o
  -1   7  14        131.49        161.65         4.80 o
   0   7  14        179.84        231.20         4.81 o
   1   7  14        129.11         91.07         3.45 o
   2   7  14        285.80        275.26         5.60 o
   3   7  14        346.02        278.10         6.02 o
   4   7  14        723.69        821.40        24.76 o
   5   7  14         61.36         69.54         9.09 o
   6   7  14        166.08        183.87        10.78 o
   7   7  14          0.19         -1.81         3.57 o
   8   7  14         17.55         29.54         8.85 o
   9   7  14          0.34         -1.22         3.03 o
  10   7  14         83.38         90.13        12.12 o
 -10   8  14         26.99         30.87         4.78 o
  -9   8  14        526.55        503.10        11.34 o
  -8   8  14          0.35         -1.18         3.45 o
  -7   8  14          0.41          3.61         3.63 o
  -6   8  14        233.21        183.46         7.05 o
  -5   8  14        179.57        202.66         9.63 o
  -4   8  14        275.30        283.20        15.13 o
  -3   8  14       1194.79       1371.93        38.00 o
  -2   8  14        186.62        241.97         7.80 o
  -1   8  14        227.68        207.71         7.42 o
   0   8  14        350.41        328.35         6.86 o
   1   8  14          3.53         10.02         3.07 o
   2   8  14       1476.33       1524.47        19.02 o
   3   8  14          3.72         -2.20         2.20 o
   4   8  14        985.69        983.07        17.78 o
   5   8  14       2403.32       2231.55        32.16 o
   6   8  14         10.61         11.23         3.46 o
   7   8  14          6.61          0.48         3.57 o
   8   8  14         16.79         11.73         3.59 o
   9   8  14          3.90         -2.32         3.05 o
  10   8  14        210.92        212.24         6.51 o
 -10   9  14        236.36        294.69        14.32 o
  -9   9  14         22.20         12.12         3.15 o
  -8   9  14        110.85        129.15         5.80 o
  -7   9  14        449.51        422.75        12.28 o
  -6   9  14        744.10        829.88        33.81 o
  -5   9  14         14.11          9.42         3.38 o
  -4   9  14        216.01        215.29        13.10 o
  -3   9  14        393.28        442.72         9.24 o
  -2   9  14       1428.16       1441.29        23.68 o
  -1   9  14        759.10        840.54        33.19 o
   0   9  14        180.53        212.70         6.37 o
   1   9  14        577.16        579.83        18.46 o
   2   9  14        372.33        405.45        10.00 o
   3   9  14         88.41         91.97         4.72 o
   4   9  14        654.70        630.10        17.67 o
   5   9  14        104.10        118.54         8.39 o
   6   9  14          0.15          4.91         3.57 o
   7   9  14         47.59         31.24         4.09 o
   8   9  14         12.48          4.30         3.34 o
   9   9  14         17.81         12.27         3.32 o
 -10  10  14         13.11         12.74         4.56 o
  -9  10  14         40.77         40.40         3.35 o
  -8  10  14          3.82          3.97         3.15 o
  -7  10  14         67.34         80.33         7.68 o
  -6  10  14        244.76        253.24        11.57 o
  -5  10  14        114.98        146.83         5.91 o
  -4  10  14        194.91        214.85         6.07 o
  -3  10  14         81.60         51.81         4.36 o
  -2  10  14         41.17         14.94         3.72 o
  -1  10  14          7.83          5.55         3.63 o
   0  10  14        381.52        385.98        14.05 o
   1  10  14        309.32        263.92         6.89 o
   2  10  14        143.92        129.19         4.60 o
   3  10  14          0.89         -0.09         2.16 o
   4  10  14        423.79        445.49         9.69 o
   5  10  14       1181.40       1222.64        25.46 o
   6  10  14        117.13        144.22         9.41 o
   7  10  14         21.22         27.56         4.05 o
   8  10  14         14.28         14.35         3.47 o
   9  10  14          6.55          4.54         3.14 o
  -9  11  14        114.11        114.87         4.78 o
  -8  11  14        117.71        143.28         5.49 o
  -7  11  14        195.62        225.95        12.87 o
  -6  11  14        452.36        475.08        11.67 o
  -5  11  14         12.70         12.55         3.82 o
  -4  11  14         24.65          7.98         2.83 o
  -3  11  14        437.02        435.03        10.73 o
  -2  11  14          0.30         -0.21         3.43 o
  -1  11  14        654.42        706.08        14.74 o
   0  11  14        460.63        524.87        20.67 o
   1  11  14         47.07         40.41         5.61 o
   2  11  14         24.88         27.87         3.13 o
   3  11  14         17.39         15.36         3.76 o
   4  11  14          0.71         -0.60         2.83 o
   5  11  14         40.78         70.52         7.87 o
   6  11  14        171.25        145.62        11.37 o
   7  11  14         27.64         29.42         5.41 o
   8  11  14          2.19          0.67         3.14 o
  -9  12  14          6.72          9.13         3.31 o
  -8  12  14          9.37          1.98         3.00 o
  -7  12  14          4.32          7.98         3.45 o
  -6  12  14        102.09         77.19         6.43 o
  -5  12  14          4.42         10.16         3.59 o
  -4  12  14         39.87         49.04         4.33 o
  -3  12  14        134.17        128.12         4.63 o
  -2  12  14        102.27         87.64         4.53 o
  -1  12  14          3.32          1.30         3.19 o
   0  12  14        779.81        727.43        24.79 o
   1  12  14        690.84        623.09        13.46 o
   2  12  14        766.24        889.57        48.19 o
   3  12  14        218.31        289.59         8.40 o
   4  12  14          2.98          5.06         3.84 o
   5  12  14        260.81        264.12        26.59 o
   6  12  14        571.05        554.41        12.06 o
   7  12  14        117.73        137.36         5.26 o
   8  12  14        207.34        179.20         9.00 o
  -8  13  14         15.98         13.44         3.21 o
  -7  13  14          0.46         -3.34         3.34 o
  -6  13  14         18.67         29.92         4.56 o
  -5  13  14        381.30        373.36         9.53 o
  -4  13  14         16.02         18.17         5.05 o
  -3  13  14        174.77        189.17         5.63 o
  -2  13  14        270.76        296.93         7.02 o
  -1  13  14        291.48        330.70         7.67 o
   0  13  14        314.60        282.21         7.03 o
   1  13  14         74.95         73.43         4.84 o
   2  13  14          0.41          6.13         3.76 o
   3  13  14          0.24          3.66         5.51 o
   4  13  14         13.35         11.27         6.96 o
   5  13  14        101.11        121.21        17.59 o
   6  13  14         47.40         51.82         5.34 o
   7  13  14         30.57         29.57         4.51 o
  -8  14  14          7.71         -2.43         3.52 o
  -7  14  14         15.89         14.73         2.97 o
  -6  14  14          4.65         -0.19         3.43 o
  -5  14  14         21.67         17.87         6.42 o
  -4  14  14         32.17         26.45         4.58 o
  -3  14  14          8.86          9.77         2.86 o
  -2  14  14          0.01         -1.98         3.31 o
  -1  14  14         26.25         36.19         4.01 o
   0  14  14        294.39        329.08         7.69 o
   1  14  14        205.64        231.01         9.21 o
   2  14  14        331.96        372.12        21.94 o
   3  14  14         17.24         27.83         6.77 o
   4  14  14        368.12        365.71        43.78 o
   5  14  14         60.13         72.01        17.18 o
   6  14  14          0.45         -3.27        10.64 o
   7  14  14          2.17          1.64         9.82 o
  -7  15  14         31.58         37.45         6.51 o
  -6  15  14          0.34          0.37         5.32 o
  -5  15  14         15.88         34.97        10.23 o
  -4  15  14         11.27         14.27         3.57 o
  -3  15  14         15.76         13.38         2.96 o
  -2  15  14          0.87         -0.57         3.06 o
  -1  15  14          1.13         -1.60         3.30 o
   0  15  14         84.59         96.40         5.42 o
   1  15  14         61.60         61.94         3.55 o
   2  15  14        184.43        218.46        16.39 o
   3  15  14         80.50         78.68        10.83 o
   4  15  14        141.07        175.49         9.65 o
   5  15  14          2.86          0.82        11.46 o
   6  15  14         43.94         43.37        12.27 o
  -6  16  14         85.43        102.28         6.55 o
  -5  16  14         43.88         20.46        11.46 o
  -3  16  14        124.69        159.45         7.22 o
  -2  16  14          1.76          0.86         2.60 o
  -1  16  14          8.71          6.73         2.84 o
   0  16  14          0.69         -2.38         2.38 o
   1  16  14        344.39        363.03         8.99 o
   2  16  14         39.03         46.64         4.69 o
   3  16  14        374.36        407.17        34.06 o
   4  16  14        383.86        379.80        29.46 o
   5  16  14         10.32          7.36        10.64 o
  -2  17  14          4.07         -2.28         2.77 o
  -1  17  14          1.48         -0.48         3.35 o
   0  17  14          4.99          4.69         3.35 o
   1  17  14         34.78         43.82         3.84 o
   2  17  14          0.96          6.78         3.35 o
   3  17  14         87.37         93.52         5.74 o
   4  17  14         17.60         25.37        12.27 o
  -1  18  14          0.01         -1.70         2.64 o
   0  18  14        107.55        142.49         7.56 o
   1  18  14          2.37          3.41         2.87 o
   2  18  14          1.22          1.21         4.03 o
  -9   0  15         28.81         30.53         3.93 o
  -7   0  15          0.26         -2.18         4.32 o
  -5   0  15       1648.36       1454.95        42.10 o
  -3   0  15         94.16        125.66         7.20 o
  -1   0  15        393.81        416.10        14.33 o
   1   0  15         44.67         61.62        15.66 o
   3   0  15        494.09        479.57        27.99 o
   5   0  15        513.45        417.87        14.14 o
   7   0  15         16.12          4.91        12.27 o
   9   0  15          0.16          9.82        12.27 o
 -11   1  15          0.00          3.27         4.09 o
 -10   1  15         17.17         27.12         3.91 o
  -9   1  15          0.06         -1.22         2.55 o
  -8   1  15         98.74         85.06         4.43 o
  -7   1  15         50.73         58.94         4.63 o
  -6   1  15         41.91         49.00         4.39 o
  -5   1  15          0.47          1.90         6.62 o
  -4   1  15        121.18        108.35        15.59 o
  -3   1  15         52.55         42.53         5.20 o
  -2   1  15        975.76       1003.27        12.05 o
  -1   1  15        636.88        733.87        16.98 o
   0   1  15        614.77        562.70         6.51 o
   1   1  15       1554.38       1455.55        13.71 o
   2   1  15          1.47          1.93         1.76 o
   3   1  15       1081.96        856.44        22.07 o
   4   1  15          0.28          1.87         2.40 o
   5   1  15         20.49         18.32         4.12 o
   6   1  15        208.07        195.14         9.19 o
   7   1  15         92.68         73.59        10.69 o
   8   1  15        462.13        499.48        23.43 o
   9   1  15        298.36        308.34        18.22 o
  10   1  15         34.59         33.55         8.68 o
 -11   2  15         40.85         46.64         4.91 o
 -10   2  15         13.82         18.10         5.34 o
  -9   2  15        102.47         91.42         4.89 o
  -8   2  15        107.38        131.45         6.37 o
  -7   2  15        361.68        332.56         9.03 o
  -6   2  15          5.92          0.80         3.82 o
  -5   2  15        843.25        775.92        24.11 o
  -4   2  15        602.30        766.39        37.32 o
  -3   2  15        386.92        413.18         8.97 o
  -2   2  15         73.83         84.00         7.69 o
  -1   2  15        140.52        164.94         4.02 o
   0   2  15          3.02          0.52         1.99 o
   1   2  15       1349.90       1389.86        16.20 o
   2   2  15         17.88         15.61         2.18 o
   3   2  15        601.47        737.13        20.24 o
   4   2  15         57.99         46.61         3.31 o
   5   2  15          3.45          0.74         3.12 o
   6   2  15          1.68          1.89         4.30 o
   7   2  15        228.59        208.13         9.70 o
   8   2  15          0.01          0.49         3.70 o
   9   2  15          5.40          6.57         8.37 o
  10   2  15         21.81         13.81         3.65 o
 -11   3  15          6.10         -1.64         4.09 o
 -10   3  15          2.28          0.07         4.60 o
  -9   3  15        233.01        195.35         7.95 o
  -8   3  15          7.17         11.74         3.71 o
  -7   3  15          0.01         -3.81         3.81 o
  -6   3  15         15.04         -3.82         3.82 o
  -5   3  15         86.95         86.43         5.60 o
  -4   3  15        432.31        469.96        18.03 o
  -3   3  15         19.30         29.58         4.33 o
  -2   3  15          3.50         -1.61         2.14 o
  -1   3  15        194.67        153.35         3.98 o
   0   3  15          0.91         -0.11         2.00 o
   1   3  15        370.49        330.14         6.81 o
   2   3  15        846.59        853.14        10.06 o
   3   3  15        132.16        110.08         4.90 o
   4   3  15        734.56        658.12        17.85 o
   5   3  15         11.44          0.26         2.93 o
   6   3  15        305.88        260.46        26.17 o
   7   3  15         87.67         97.72        15.35 o
   8   3  15        139.65        153.56        12.86 o
   9   3  15        167.26        165.17         8.13 o
  10   3  15         21.67         62.24         9.26 o
 -11   4  15          0.02          0.00         4.09 o
 -10   4  15         42.79         45.09         5.98 o
  -9   4  15          0.71          0.80         3.91 o
  -8   4  15        177.68        165.33        10.15 o
  -7   4  15         27.51         29.62         3.81 o
  -6   4  15          0.27         -3.72         3.72 o
  -5   4  15        121.86        132.99         7.44 o
  -4   4  15         70.91         35.78         4.09 o
  -3   4  15       1362.56       1303.97        48.75 o
  -2   4  15         64.95         71.52         4.87 o
  -1   4  15        248.99        228.30         7.64 o
   0   4  15        197.07        210.54         4.28 o
   1   4  15        185.49        210.19         6.77 o
   2   4  15        276.19        333.45         9.31 o
   3   4  15        142.25         94.68         3.39 o
   4   4  15        194.27        165.04        12.26 o
   5   4  15        185.69        215.95        12.89 o
   6   4  15        515.18        486.38        29.08 o
   7   4  15        133.17        146.66         8.58 o
   8   4  15          8.94          8.92         4.30 o
   9   4  15        207.79        236.35         9.46 o
  10   4  15        169.71        176.91         8.06 o
 -11   5  15         36.35         21.50         4.51 o
 -10   5  15          2.40         -4.56         4.56 o
  -9   5  15          9.69         21.78         4.44 o
  -8   5  15         63.54         47.72         3.94 o
  -7   5  15         54.13         59.35         4.02 o
  -6   5  15          8.39         18.00         3.94 o
  -5   5  15        435.89        468.73        10.50 o
  -4   5  15          0.22         -3.48         3.48 o
  -3   5  15         79.02         86.24         8.39 o
  -2   5  15       1525.51       1529.86        49.80 o
  -1   5  15        100.04         94.55         3.45 o
   0   5  15        302.51        222.99         5.27 o
   1   5  15         25.63         24.68         2.12 o
   2   5  15         98.56         75.72         3.03 o
   3   5  15        261.80        272.31         5.66 o
   4   5  15        539.66        471.09        14.02 o
   5   5  15         15.70          7.51         3.24 o
   6   5  15        683.85        655.58        14.47 o
   7   5  15         53.84         36.94         5.01 o
   8   5  15         75.01         65.26         6.70 o
   9   5  15          9.62          8.64         4.27 o
  10   5  15          3.27         -1.09         2.80 o
 -11   6  15         29.86         41.73        12.27 o
 -10   6  15         14.21         18.18         5.25 o
  -9   6  15          8.82          9.21         3.91 o
  -8   6  15         23.46         20.67         3.32 o
  -7   6  15         92.23        106.47         9.32 o
  -6   6  15        429.69        537.00        12.81 o
  -5   6  15         12.24          6.33         3.86 o
  -4   6  15        181.18        206.72         7.27 o
  -3   6  15       1127.46       1029.57        20.35 o
  -2   6  15          7.25         12.96         3.95 o
  -1   6  15          9.74          8.23         2.82 o
   0   6  15       1307.55       1285.96        18.24 o
   1   6  15          6.61         11.03         2.73 o
   2   6  15        546.90        559.90        15.44 o
   3   6  15        399.83        350.74         8.79 o
   4   6  15        134.31        186.08         6.22 o
   5   6  15        540.49        568.14        25.42 o
   6   6  15         85.06         59.87         7.36 o
   7   6  15         56.48         52.38         4.24 o
   8   6  15        145.11        135.00         6.33 o
   9   6  15         41.73         30.61         5.51 o
  10   6  15         85.53         97.51         6.08 o
 -10   7  15         99.72        137.47         9.00 o
  -9   7  15         27.50         26.76         4.17 o
  -8   7  15         30.79         40.79         4.90 o
  -7   7  15         74.31         73.65         4.66 o
  -6   7  15         73.02         98.74         5.55 o
  -5   7  15         51.72         45.16         4.37 o
  -4   7  15        584.16        625.80        12.57 o
  -3   7  15         73.86         87.48         5.64 o
  -2   7  15       1184.57       1222.43        20.42 o
  -1   7  15         45.08         63.80         4.21 o
   0   7  15       1485.96       1544.28        19.73 o
   1   7  15          0.08          2.11         2.46 o
   2   7  15         15.54         30.34         2.82 o
   3   7  15         15.08         22.47         2.46 o
   4   7  15         47.92         43.63         4.52 o
   5   7  15        814.64        795.24        15.06 o
   6   7  15         19.36         28.13         4.36 o
   7   7  15         67.34         62.39         5.35 o
   8   7  15          8.30          5.59         3.34 o
   9   7  15          0.03          0.76         3.03 o
 -10   8  15         78.31         82.64         7.36 o
  -9   8  15         73.70         94.60         6.05 o
  -8   8  15        251.12        204.24         8.02 o
  -7   8  15         76.41         65.44         4.48 o
  -6   8  15        262.34        277.53         7.92 o
  -5   8  15        162.81        159.76         7.26 o
  -4   8  15       1083.60       1232.94        20.59 o
  -3   8  15       2025.54       2315.51        32.91 o
  -2   8  15        208.80        238.32         7.96 o
  -1   8  15         41.18         42.47         3.99 o
   0   8  15        405.42        418.55         7.49 o
   1   8  15         26.04         23.29         3.90 o
   2   8  15        179.74        179.78         5.09 o
   3   8  15         18.72         12.81         3.06 o
   4   8  15        118.55        134.33         8.92 o
   5   8  15         37.99         48.59         3.92 o
   6   8  15         30.32         29.23         4.36 o
   7   8  15        205.83        201.03         7.15 o
   8   8  15          3.34         -2.55         3.32 o
   9   8  15         66.21         51.68         4.66 o
 -10   9  15          5.83          8.18        11.46 o
  -9   9  15          0.74          4.52         3.57 o
  -8   9  15         39.19         49.76         6.59 o
  -7   9  15          0.67          4.05         3.74 o
  -6   9  15        411.48        449.45        10.17 o
  -5   9  15        194.52        229.88         7.43 o
  -4   9  15          4.43          4.71         3.48 o
  -3   9  15       1378.75       1421.61        27.79 o
  -2   9  15        885.66        953.26        16.72 o
  -1   9  15          2.34          9.75         3.39 o
   0   9  15          0.17          0.69         4.07 o
   1   9  15        323.81        277.66         9.68 o
   2   9  15        110.91        117.28         4.92 o
   3   9  15        307.09        300.34         6.30 o
   4   9  15          0.70         -0.48         2.75 o
   5   9  15          0.80         -0.74         3.34 o
   6   9  15          0.01         -2.11         3.59 o
   7   9  15         24.24         20.13         7.25 o
   8   9  15         13.65          8.39         3.34 o
   9   9  15          2.39          3.51         3.80 o
  -9  10  15        422.80        489.49        11.77 o
  -8  10  15         92.79        113.25         5.52 o
  -7  10  15          4.74          2.36         3.71 o
  -6  10  15        149.63        173.28         6.60 o
  -5  10  15        310.60        401.83         9.02 o
  -4  10  15        627.85        692.98        21.38 o
  -3  10  15        199.51        270.53        17.81 o
  -2  10  15        524.44        573.22        10.93 o
  -1  10  15         57.74         61.26         4.07 o
   0  10  15        177.47        194.47        13.58 o
   1  10  15        218.48        192.03         7.17 o
   2  10  15         32.50         27.40         3.12 o
   3  10  15         73.09         90.21         5.95 o
   4  10  15         24.37         24.84         3.21 o
   5  10  15         25.42         40.67         4.17 o
   6  10  15         22.98         17.25         3.60 o
   7  10  15        177.33        192.46         6.94 o
   8  10  15         27.30         14.57         3.14 o
  -9  11  15          4.59          7.82         2.58 o
  -8  11  15         22.30         16.10         3.36 o
  -7  11  15         66.18         74.11         4.84 o
  -6  11  15          0.18         -0.35         3.06 o
  -5  11  15        162.96        153.21        17.24 o
  -4  11  15         37.18         39.14         5.44 o
  -3  11  15         12.54          9.18         3.62 o
  -2  11  15        174.64        146.39        11.94 o
  -1  11  15        341.12        368.78        11.22 o
   0  11  15        158.29        163.40         5.90 o
   1  11  15         62.86         58.33         4.69 o
   2  11  15         73.10         56.14         4.68 o
   3  11  15        175.32        185.34         7.05 o
   4  11  15        109.69        108.65         6.15 o
   5  11  15        736.80        729.72        22.33 o
   6  11  15          2.27          3.27         3.04 o
   7  11  15          3.08          3.12         3.14 o
   8  11  15         12.95          5.73         3.68 o
  -8  12  15          3.14          0.76         2.93 o
  -7  12  15          1.98          0.17         2.80 o
  -6  12  15          0.18         -5.18         5.85 o
  -5  12  15         20.27         20.61         4.64 o
  -4  12  15         30.44         46.88         4.44 o
  -3  12  15          0.22         -2.88         2.88 o
  -2  12  15          3.03          0.34         2.87 o
  -1  12  15        117.35        134.13         5.74 o
   0  12  15          0.52         -1.77         3.32 o
   1  12  15          0.27         -1.30         3.38 o
   2  12  15          6.88          8.43         2.94 o
   3  12  15          4.77         -5.35         5.98 o
   4  12  15        472.94        492.03        49.24 o
   5  12  15         25.52         21.67         5.34 o
   6  12  15        122.85        152.35         8.59 o
   7  12  15          3.40          3.27         4.09 o
  -8  13  15         23.24          9.82        11.46 o
  -7  13  15         27.57         36.42         4.92 o
  -6  13  15         35.58         21.33         6.42 o
  -5  13  15          7.07          9.79         4.24 o
  -4  13  15         36.35         42.27         4.90 o
  -3  13  15          0.21          0.90         2.87 o
  -2  13  15        152.19        180.28         6.45 o
  -1  13  15         58.35         40.90         4.42 o
   0  13  15         41.26         44.85         4.00 o
   1  13  15          0.02         -0.33         3.66 o
   2  13  15         32.21         25.48         4.90 o
   3  13  15         11.32          4.06         6.03 o
   4  13  15         68.08         89.12        18.00 o
   5  13  15         17.81         14.73        13.09 o
   6  13  15        155.01        117.01        17.18 o
   7  13  15         46.30         33.55        10.64 o
  -7  14  15         11.78         13.26         3.82 o
  -6  14  15          1.69         -4.62         5.04 o
  -5  14  15         87.83         80.34        17.59 o
  -4  14  15         46.50         59.67         5.96 o
  -3  14  15         46.41         58.65         3.92 o
  -2  14  15          0.33          0.46         3.12 o
  -1  14  15          1.64          1.00         2.92 o
   0  14  15         27.68         26.38         3.12 o
   1  14  15          5.81          6.89         4.25 o
   2  14  15        222.35        247.31         8.60 o
[truncated: 62,827 more chars]
